# Supplementary material for: Engineering controllable alteration of malonyl-CoA levels to enhance polyketide production
Source: Nat Chem Biol. 2025 Jun 11;21(8):1214–25. doi: 10.1038/s41589-025-01911-6 (PMC12303837; doi:10.1038/s41589-025-01911-6)
Supplement: Supplementary file 3 — Full proteomic dataset used to create volcano plots in Fig. 5. [file 41589_2025_1911_MOESM3_ESM.xlsx]

## Sheet: Full t-test output E1_S2vsMatBC
Protein	Protein.Group	Protein.Names	Protein.Description	log2_mean_bap1_bioHMatBC_C12	log2_mean_Bap1_bioHMatBC	log2_std_bap1_bioHMatBC_C12	log2_std_Bap1_bioHMatBC	t-test_stat	p-value	p_adjusted(BH)	log2_Fold_change_A/B
Abga	P77357	ABGA_ECOLI	p-aminobenzoyl-glutamate hydrolase subunit A	15.9265	18.248	1.31871	5.56021	-0.812513	0.470459	0.653992	-2.32153
Acca	P0ABD5	ACCA_ECOLI	Acetyl-coenzyme A carboxylase carboxyl transferase subunit alpha	23.4379	23.3686	0.0858837	0.151996	0.794672	0.464725	0.650616	0.0693676
Accb	P0ABD8	BCCP_ECOLI	Biotin carboxyl carrier protein of acetyl-CoA carboxylase	21.6686	22.3266	0.120165	0.295895	-4.12108	0.0148777	0.118522	-0.658064
Accc	P24182	ACCC_ECOLI	Biotin carboxylase	22.513	22.941	0.207119	0.175404	-3.15351	0.0204513	0.137318	-0.42795
Accd	P0A9Q5	ACCD_ECOLI	Acetyl-coenzyme A carboxylase carboxyl transferase subunit beta	22.9199	22.9287	0.118193	0.238391	-0.0663175	0.950037	0.96826	-0.00882296
Acea	P0A9G6	ACEA_ECOLI	Isocitrate lyase	21.9533	19.6526	0.221238	0.260276	13.4707	1.2668e-05	0.0066507	2.30079
Aceb	P08997	MASY_ECOLI	Malate synthase A	18.6699	15.1159	0.745699	3.58792	1.93962	0.140436	0.343459	3.55395
Acee	P0AFG8	ODP1_ECOLI	Pyruvate dehydrogenase E1 component	26.3062	26.5337	0.275053	0.528402	-0.763814	0.482958	0.664912	-0.227503
Acef	P06959	ODP2_ECOLI	Dihydrolipoyllysine-residue acetyltransferase component of pyruvate dehydrogenase complex	25.7043	25.7942	0.377898	0.517833	-0.280631	0.789267	0.882071	-0.0899507
Acka	P0A6A3	ACKA_ECOLI	Acetate kinase	22.951	22.4697	0.146755	0.31303	2.78459	0.046225	0.205001	0.48135
Acna	P25516	ACON1_ECOLI	Aconitate hydratase 1	21.952	22.9688	0.793073	0.364289	-2.33012	0.0769462	0.258335	-1.01679
Acnb	P36683	ACON2_ECOLI	Aconitate hydratase 2	24.1116	25.7662	1.37893	0.209937	-2.37243	0.0944462	0.283339	-1.65455
Acpp	P0A6A8	ACP_ECOLI	Acyl carrier protein	24.0842	25.3364	0.601855	0.0892694	-4.11615	0.0239038	0.147898	-1.25221
Acra	P0AE06	ACRA_ECOLI	Multidrug efflux pump subunit AcrA	22.267	22.2138	0.079857	0.0702602	1.00055	0.35627	0.564513	0.053212
Acrb	P31224	ACRB_ECOLI	Multidrug efflux pump subunit AcrB	20.807	20.7981	0.262014	0.484986	0.0322317	0.975635	0.98749	0.00888365
Acs	P27550	ACSA_ECOLI	Acetyl-coenzyme A synthetase	21.1454	17.7801	1.28449	5.55862	1.17977	0.315679	0.525021	3.36536
Acui	P26646	ACUI_ECOLI	Probable acrylyl-CoA reductase AcuI	21.7066	21.4564	0.24712	0.455295	0.965868	0.381842	0.589032	0.250177
Add	P22333	ADD_ECOLI	Adenosine deaminase	18.3444	18.6992	2.07005	0.731767	-0.323205	0.763803	0.872364	-0.354811
Adhe	P0A9Q7	ADHE_ECOLI	Aldehyde-alcohol dehydrogenase	27.1411	26.0146	0.576524	0.863206	2.17046	0.079672	0.259977	1.1265
Adhp	P39451	ADHP_ECOLI	Alcohol dehydrogenase, propanol-preferring	15.313	17.2707	2.32034	4.87642	-0.725063	0.505977	0.684634	-1.95779
Adia	P28629	ADIA_ECOLI	Biodegradative arginine decarboxylase	19.9949	19.1488	1.98935	1.78683	0.63279	0.550468	0.720765	0.846039
Adic	P60061	ADIC_ECOLI	Arginine/agmatine antiporter	16.3006	15.7316	2.60017	2.35121	0.324638	0.756583	0.868046	0.569021
Adk	P69441	KAD_ECOLI	Adenylate kinase	23.4791	24.1308	0.214699	0.126603	-5.22908	0.00367447	0.0657647	-0.651666
Agp	P19926	AGP_ECOLI	Glucose-1-phosphatase	19.5031	18.8498	0.751546	1.02972	1.02495	0.348411	0.558237	0.653309
Ahpc	P0AE08	AHPC_ECOLI	Alkyl hydroperoxide reductase subunit C	25.6482	25.9803	0.477264	0.171097	-1.30991	0.264545	0.474553	-0.332067
Ahpf	P35340	AHPF_ECOLI	Alkyl hydroperoxide reductase subunit F	22.9137	22.9467	0.467936	0.214206	-0.128176	0.903909	0.94821	-0.0329819
Ahr	P27250	AHR_ECOLI	Aldehyde reductase Ahr	12.8529	14.923	0.941755	3.74237	-1.07287	0.353911	0.561375	-2.07014
Ais	P45565	AIS_ECOLI	Lipopolysaccharide core heptose(II)-phosphate phosphatase	21.7981	20.5696	0.180287	0.351552	6.21897	0.00232428	0.0555859	1.22851
Alaa	P0A959	ALAA_ECOLI	Glutamate-pyruvate aminotransferase AlaA	20.1981	20.0256	0.230688	0.451509	0.68058	0.529797	0.701791	0.172536
Alac	P77434	ALAC_ECOLI	Glutamate-pyruvate aminotransferase AlaC	19.7044	17.9164	0.892779	0.547886	3.41393	0.0190886	0.132528	1.78803
Alas	P00957	SYA_ECOLI	Alanine--tRNA ligase	24.3833	24.406	0.0745449	0.0451991	-0.520633	0.625092	0.777049	-0.0226937
Alda	P25553	ALDA_ECOLI	Lactaldehyde dehydrogenase	21.0506	20.8526	0.585072	0.470365	0.527464	0.617641	0.770828	0.197984
Allr	P0ACN4	ALLR_ECOLI	HTH-type transcriptional repressor AllR	20.244	18.464	0.289289	0.639354	5.0731	0.00632809	0.0922846	1.78004
Alr	P0A6B4	ALR1_ECOLI	Alanine racemase, biosynthetic	19.5392	18.7752	0.492566	0.796063	1.63217	0.163531	0.366907	0.763962
Amn	P0AE12	AMN_ECOLI	AMP nucleosidase	21.8753	21.3375	0.249033	0.519682	1.86647	0.130243	0.331394	0.537797
Ampe	P0AE14	AMPE_ECOLI	Protein AmpE	17.0405	16.4696	1.1849	4.33601	0.253993	0.81392	0.899603	0.570849
Amtb	P69681	AMTB_ECOLI	Ammonia channel	16.8145	20.0801	1.47733	1.30821	-3.30977	0.0165603	0.125648	-3.26558
Anmk	P77570	ANMK_ECOLI	Anhydro-N-acetylmuramic acid kinase	19.8127	19.9596	0.404742	0.270107	-0.603929	0.571132	0.740356	-0.146934
Ansa	P0A962	ASPG1_ECOLI	L-asparaginase 1	16.2254	13.6139	1.79935	2.81611	1.5629	0.177707	0.380801	2.61151
Apag	P62672	APAG_ECOLI	Protein ApaG	12.5876	11.9238	1.76219	1.37685	0.593649	0.575651	0.743765	0.663789
Apah	P05637	APAH_ECOLI	Bis(5'-nucleosyl)-tetraphosphatase [symmetrical]	17.5272	18.8852	2.8136	0.735527	-0.933894	0.411675	0.613427	-1.35795
Apha	P0AE22	APHA_ECOLI	Class B acid phosphatase	14.0573	16.6536	1.52043	0.42342	-3.28997	0.0373827	0.187932	-2.59626
Appa	P07102	PPA_ECOLI	Periplasmic AppA protein	14.7986	11.9238	3.22253	1.37685	1.64069	0.175154	0.378869	2.87477
Appc	P26459	APPC_ECOLI	Cytochrome bd-II ubiquinol oxidase subunit 1	16.0103	15.2225	2.72852	2.16678	0.452198	0.667802	0.807205	0.787778
Apt	P69503	APT_ECOLI	Adenine phosphoribosyltransferase	21.7215	21.3895	0.185602	0.0546566	3.43169	0.0324415	0.175187	0.331986
Arac	P0A9E0	ARAC_ECOLI	Arabinose operon regulatory protein	18.7522	14.4153	0.358963	2.99848	2.87226	0.0618137	0.234612	4.33695
Arca	P0A9Q1	ARCA_ECOLI	Aerobic respiration control protein ArcA	22.8976	22.7798	0.233198	0.0208622	1.00665	0.387204	0.594391	0.117843
Arcb	P0AEC3	ARCB_ECOLI	Aerobic respiration control sensor protein ArcB	15.8642	20.41	2.37049	0.129819	-3.82953	0.031041	0.171894	-4.54573
Arga	P0A6C5	ARGA_ECOLI	Amino-acid acetyltransferase	19.4573	20.2583	1.26147	0.375768	-1.21704	0.298678	0.507562	-0.800963
Argb	P0A6C8	ARGB_ECOLI	Acetylglutamate kinase	22.5709	23.0583	0.743684	0.193862	-1.26846	0.284398	0.494523	-0.487428
Argc	P11446	ARGC_ECOLI	N-acetyl-gamma-glutamyl-phosphate reductase	21.4387	19.8787	0.221792	0.494862	5.75334	0.00401488	0.0702605	1.55999
Argd	P18335	ARGD_ECOLI	Acetylornithine/succinyldiaminopimelate aminotransferase	22.42	22.4594	0.307937	0.178618	-0.221071	0.834108	0.913815	-0.0393496
Arge	P23908	ARGE_ECOLI	Acetylornithine deacetylase	21.9224	21.9593	0.370487	0.110704	-0.190759	0.859169	0.926036	-0.0368807
Argg	P0A6E4	ASSY_ECOLI	Argininosuccinate synthase	23.4222	23.4454	0.2517	0.107012	-0.169074	0.873847	0.930498	-0.0231213
Argh	P11447	ARLY_ECOLI	Argininosuccinate lyase	23.677	23.2169	0.394939	0.0895482	2.27225	0.099461	0.290687	0.46009
Argi	P04391	OTC1_ECOLI	Ornithine carbamoyltransferase chain I	19.9448	19.4416	0.552951	0.217747	1.69376	0.167232	0.370287	0.503283
Argr	P0A6D0	ARGR_ECOLI	Arginine repressor	13.1772	11.9238	2.83	1.37685	0.796525	0.466993	0.65188	1.25339
Args	P11875	SYR_ECOLI	Arginine--tRNA ligase	22.2345	22.1244	0.201057	0.218584	0.740948	0.486887	0.667985	0.110027
Argt	P09551	ARGT_ECOLI	Lysine-arginine-ornithine-binding periplasmic protein	22.6765	24.1783	0.989958	0.939026	-2.20126	0.0701051	0.247167	-1.50178
Arna	P77398	ARNA_ECOLI	Bifunctional polymyxin resistance protein ArnA	23.917	23.7952	0.189202	0.400735	0.549536	0.610096	0.765049	0.121765
Arnb	P77690	ARNB_ECOLI	UDP-4-amino-4-deoxy-L-arabinose--oxoglutarate aminotransferase	22.4113	22.4123	0.402077	0.227293	-0.00396104	0.997001	0.997634	-0.000914752
Arnc	P77757	ARNC_ECOLI	Undecaprenyl-phosphate 4-deoxy-4-formamido-L-arabinose transferase	20.8187	21.436	0.527839	0.409589	-1.84801	0.117125	0.313467	-0.61734
Arnd	P76472	ARND_ECOLI	Probable 4-deoxy-4-formamido-L-arabinose-phosphoundecaprenol deformylase ArnD	19.3298	18.9594	0.611222	0.662553	0.821967	0.442722	0.6403	0.370471
Arnt	P76473	ARNT_ECOLI	Undecaprenyl phosphate-alpha-4-amino-4-deoxy-L-arabinose arabinosyl transferase	17.5701	18.0698	0.800122	1.15113	-0.712943	0.505766	0.684634	-0.499733
Aroa	P0A6D3	AROA_ECOLI	3-phosphoshikimate 1-carboxyvinyltransferase	22.6635	22.5065	0.193032	0.185947	1.17139	0.285908	0.49593	0.156982
Arob	P07639	AROB_ECOLI	3-dehydroquinate synthase	19.5193	19.5255	0.362255	0.719071	-0.0155571	0.988264	0.993943	-0.00626302
Aroc	P12008	AROC_ECOLI	Chorismate synthase	21.6493	21.3087	0.162844	0.303612	1.97756	0.109951	0.302748	0.340661
Arod	P05194	AROD_ECOLI	3-dehydroquinate dehydratase	20.2618	20.644	0.337358	0.564795	-1.1619	0.298736	0.507562	-0.382195
Aroe	P15770	AROE_ECOLI	Shikimate dehydrogenase	19.2687	19.5546	0.193853	0.330674	-1.49187	0.197772	0.402939	-0.285921
Arof	P00888	AROF_ECOLI	Phospho-2-dehydro-3-deoxyheptonate aldolase, Tyr-sensitive	23.9003	19.1032	0.854923	1.57501	5.35363	0.00385304	0.0681858	4.79707
Arog	P0AB91	AROG_ECOLI	Phospho-2-dehydro-3-deoxyheptonate aldolase, Phe-sensitive	23.7774	22.8868	0.25962	0.208129	5.35262	0.00201235	0.0503883	0.890531
Aroh	P00887	AROH_ECOLI	Phospho-2-dehydro-3-deoxyheptonate aldolase, Trp-sensitive	20.7276	20.0858	0.399613	0.428904	2.18989	0.07131	0.249031	0.641874
Arok	P0A6D7	AROK_ECOLI	Shikimate kinase 1	21.6839	21.1554	0.0583684	0.31123	3.33858	0.0401786	0.195258	0.528592
Arol	P0A6E1	AROL_ECOLI	Shikimate kinase 2	18.8349	13.1126	0.544712	2.14306	5.17572	0.0103092	0.103421	5.7223
Arop	P15993	AROP_ECOLI	Aromatic amino acid transport protein AroP	18.3756	17.9673	0.49271	0.809691	0.861629	0.428618	0.628849	0.408335
Arti	P30859	ARTI_ECOLI	Putative ABC transporter arginine-binding protein 2	21.1629	22.5562	1.28512	0.201979	-2.14207	0.117362	0.313467	-1.39331
Artj	P30860	ARTJ_ECOLI	ABC transporter arginine-binding protein 1	20.3099	19.6202	0.478641	0.779232	1.50837	0.192041	0.396749	0.689697
Artp	P0AAF6	ARTP_ECOLI	Arginine transport ATP-binding protein ArtP	19.1844	19.2891	0.268458	0.147143	-0.684278	0.526375	0.698434	-0.104742
Asd	P0A9Q9	DHAS_ECOLI	Aspartate-semialdehyde dehydrogenase	23.9239	23.5678	0.398089	0.212653	1.57809	0.180625	0.383919	0.356118
Asma	P28249	ASMA_ECOLI	Protein AsmA	20.3447	19.7929	0.281983	1.20979	0.888425	0.433884	0.634073	0.551811
Asna	P00963	ASNA_ECOLI	Aspartate--ammonia ligase	22.2345	22.0765	1.0965	0.788556	0.233939	0.823571	0.906447	0.15798
Asnb	P22106	ASNB_ECOLI	Asparagine synthetase B [glutamine-hydrolyzing]	23.6573	24.5861	0.580721	0.440125	-2.54944	0.0463367	0.205001	-0.928838
Asns	P0A8M0	SYN_ECOLI	Asparagine--tRNA ligase	24.0453	23.8694	0.160802	0.0208381	2.16907	0.115636	0.311861	0.175854
Aspa	P0AC38	ASPA_ECOLI	Aspartate ammonia-lyase	18.038	13.4238	1.20255	2.34659	3.49983	0.0207404	0.137832	4.61414
Aspc	P00509	AAT_ECOLI	Aspartate aminotransferase	25.3989	25.5097	0.442636	0.0444731	-0.498307	0.651881	0.794669	-0.110839
Asps	P21889	SYD_ECOLI	Aspartate--tRNA ligase	24.4459	24.4078	0.209079	0.0954868	0.331012	0.756499	0.868046	0.0380417
Asta	P0AE37	ASTA_ECOLI	Arginine N-succinyltransferase	19.5312	19.3	1.52379	6.22394	0.0721617	0.94656	0.966191	0.231197
Astb	P76216	ASTB_ECOLI	N-succinylarginine dihydrolase	18.2922	21.9066	2.16794	3.23224	-1.85733	0.119668	0.315179	-3.61432
Astc	P77581	ASTC_ECOLI	Succinylornithine transaminase	21.6128	24.1771	2.08513	1.50239	-1.99561	0.0977646	0.288771	-2.56437
Astd	P76217	ASTD_ECOLI	N-succinylglutamate 5-semialdehyde dehydrogenase	17.8172	19.3774	3.08235	6.2755	-0.446317	0.676611	0.814104	-1.56024
Aste	P76215	ASTE_ECOLI	Succinylglutamate desuccinylase	17.8855	19.0981	2.85374	6.08961	-0.360607	0.735581	0.8575	-1.21256
Atpa	P0ABB0	ATPA_ECOLI	ATP synthase subunit alpha	26.322	25.8559	0.271557	0.158146	2.96633	0.0326942	0.175187	0.466085
Atpb	P0AB98	ATP6_ECOLI	ATP synthase subunit a	19.9085	18.6695	0.285228	0.145957	7.73398	0.000945384	0.0411315	1.239
Atpc	P0A6E6	ATPE_ECOLI	ATP synthase epsilon chain	21.8127	21.6214	0.332821	0.255162	0.912458	0.39897	0.607007	0.191332
Atpd	P0ABB4	ATPB_ECOLI	ATP synthase subunit beta	26.2316	25.7923	0.258368	0.183478	2.77269	0.036029	0.183197	0.439315
Atpe	P68699	ATPL_ECOLI	ATP synthase subunit c	21.6232	21.7936	0.492748	0.305161	-0.587833	0.582159	0.74788	-0.170351
Atpf	P0ABA0	ATPF_ECOLI	ATP synthase subunit b	23.3763	22.7409	0.399419	0.100315	3.08581	0.0460466	0.204868	0.635404
Atpg	P0ABA6	ATPG_ECOLI	ATP synthase gamma chain	23.2188	22.8827	0.211321	0.1841	2.39825	0.054197	0.222139	0.336074
Atph	P0ABA4	ATPD_ECOLI	ATP synthase subunit delta	23.3781	22.971	0.360376	0.12711	2.13071	0.10501	0.297281	0.407109
Avta	P09053	AVTA_ECOLI	Valine--pyruvate aminotransferase	20.6126	21.1996	0.533569	0.710655	-1.32093	0.238222	0.452517	-0.586933
Azor	P41407	AZOR_ECOLI	FMN-dependent NADH-azoreductase	19.1873	19.319	0.699367	0.347639	-0.337317	0.751373	0.865068	-0.131723
Baer	P69228	BAER_ECOLI	Transcriptional regulatory protein BaeR	19.0215	19.7732	0.750892	0.527097	-1.63886	0.158039	0.363375	-0.751767
Bama	P0A940	BAMA_ECOLI	Outer membrane protein assembly factor BamA	23.3998	23.1246	0.0757021	0.0976876	4.4531	0.00499388	0.0819308	0.275172
Bamb	P77774	BAMB_ECOLI	Outer membrane protein assembly factor BamB	22.0762	21.6636	0.144488	0.181234	3.56055	0.0129311	0.113147	0.412634
Bamc	P0A903	BAMC_ECOLI	Outer membrane protein assembly factor BamC	23.0299	23.0696	0.130045	0.0861995	-0.508337	0.632008	0.781942	-0.0396552
Bamd	P0AC02	BAMD_ECOLI	Outer membrane protein assembly factor BamD	22.8926	22.7981	0.163818	0.0885155	1.01524	0.360234	0.569076	0.0945199
Bame	P0A937	BAME_ECOLI	Outer membrane protein assembly factor BamE	19.0137	19.1355	0.161539	0.108573	-1.25154	0.2636	0.473399	-0.121797
Basr	P30843	BASR_ECOLI	Transcriptional regulatory protein BasR	22.1273	21.976	0.168886	0.478962	0.596102	0.585344	0.750136	0.15137
Bcp	P0AE52	BCP_ECOLI	Putative peroxiredoxin bcp	21.6071	21.6032	0.0553389	0.158344	0.0455745	0.965988	0.980936	0.00382224
Bcr	P28246	BCR_ECOLI	Bicyclomycin resistance protein	14.545	14.9392	2.67714	1.60532	-0.252555	0.810843	0.897454	-0.394182
Bcsb	P37652	BCSB_ECOLI	Cyclic di-GMP-binding protein	19.1664	18.4392	0.350999	2.01169	0.712132	0.525053	0.697763	0.727115
Bepa	P66948	BEPA_ECOLI	Beta-barrel assembly-enhancing protease	17.1342	13.4238	0.921223	2.34659	2.94359	0.0435372	0.200782	3.71031
Beta	P17444	BETA_ECOLI	Oxygen-dependent choline dehydrogenase	19.5116	17.141	0.929289	1.34385	2.90189	0.0312392	0.172034	2.37064
Betb	P17445	BETB_ECOLI	NAD/NADP-dependent betaine aldehyde dehydrogenase	21.3226	18.9293	0.763559	0.975796	3.86315	0.00928777	0.101585	2.39329
Bett	P0ABC9	BETT_ECOLI	High-affinity choline transport protein	19.0882	13.4238	0.292704	2.34659	4.79059	0.0161264	0.125119	5.66432
Bfr	P0ABD3	BFR_ECOLI	Bacterioferritin	20.2017	23.0176	1.1827	0.810143	-3.92851	0.00985498	0.101743	-2.8159
Bgla	Q46829	BGLA_ECOLI	6-phospho-beta-glucosidase BglA	21.5001	21.5973	0.466204	0.32724	-0.3414	0.745739	0.86274	-0.0972288
Bglx	P33363	BGLX_ECOLI	Periplasmic beta-glucosidase	20.9574	18.6549	0.180801	1.66907	2.74301	0.0693461	0.246426	2.30253
Bhsa	P0AB40	BHSA_ECOLI	Multiple stress resistance protein BhsA	17.2619	12.6738	1.53283	1.85771	3.80991	0.00947786	0.101743	4.58801
Bioa	P12995	BIOA_ECOLI	Adenosylmethionine-8-amino-7-oxononanoate aminotransferase	21.214	20.7683	0.212624	0.247663	2.73106	0.0349334	0.181554	0.445728
Biob	P12996	BIOB_ECOLI	Biotin synthase	18.7561	18.4766	1.46513	2.1852	0.21248	0.839747	0.917199	0.279509
Biod1	P13000	BIOD1_ECOLI	ATP-dependent dethiobiotin synthetase BioD 1	22.9621	23.0359	0.181755	0.112455	-0.690363	0.520677	0.695561	-0.0737761
Biod2	P0A6E9	BIOD2_ECOLI	ATP-dependent dethiobiotin synthetase BioD 2	17.3264	13.4238	2.37626	2.34659	2.33714	0.058077	0.228678	3.90259
Biof	P12998	BIOF_ECOLI	8-amino-7-oxononanoate synthase	20.8348	20.3828	0.380758	0.414072	1.60732	0.159453	0.364606	0.452079
Bola	P0ABE2	BOLA_ECOLI	Protein BolA	13.7591	13.3925	2.27652	2.49778	0.216961	0.835488	0.913815	0.366616
Btue	P06610	BTUE_ECOLI	Vitamin B12 transport periplasmic protein BtuE	20.2647	21.0462	0.157076	0.307895	-4.52194	0.00823599	0.0989633	-0.781498
Btur	P0A9H5	BTUR_ECOLI	Cob(I)yrinic acid a,c-diamide adenosyltransferase	16.6758	13.4238	1.32293	2.34659	2.41441	0.0633808	0.237762	3.25199
Can	P61517	CAN_ECOLI	Carbonic anhydrase 2	22.8781	23.2739	0.381144	0.354873	-1.52005	0.179558	0.382166	-0.395801
Cara	P0A6F1	CARA_ECOLI	Carbamoyl-phosphate synthase small chain	24.1994	22.6888	0.135738	0.103026	17.7287	3.94085e-06	0.00335323	1.51056
Carb	P00968	CARB_ECOLI	Carbamoyl-phosphate synthase large chain	26.0846	24.9386	0.237628	0.199623	7.38573	0.000361958	0.0300044	1.14608
Cbpa	P36659	CBPA_ECOLI	Curved DNA-binding protein	18.026	17.7713	1.00184	0.745802	0.407989	0.698566	0.830999	0.254781
Cdd	P0ABF6	CDD_ECOLI	Cytidine deaminase	20.7134	19.7829	0.364019	0.923924	1.87407	0.135851	0.336358	0.930519
Cdh	P06282	CDH_ECOLI	CDP-diacylglycerol pyrophosphatase	16.1659	13.0317	1.66779	2.19208	2.27577	0.0662671	0.24432	3.13419
Cfa	P0A9H7	CFA_ECOLI	Cyclopropane-fatty-acyl-phospholipid synthase	17.2134	18.3483	2.45267	1.47409	-0.793226	0.464183	0.650616	-1.13493
Cira	P17315	CIRA_ECOLI	Colicin I receptor	18.4184	15.4492	0.368531	3.68172	1.60494	0.205078	0.413569	2.96923
Clpa	P0ABH9	CLPA_ECOLI	ATP-dependent Clp protease ATP-binding subunit ClpA	22.6555	21.6708	0.632032	0.1516	3.02993	0.0489362	0.210123	0.984666
Clpb	P63284	CLPB_ECOLI	Chaperone protein ClpB	25.9151	26.0623	0.810477	0.215579	-0.35106	0.746064	0.86274	-0.147209
Clpp	P0A6G7	CLPP_ECOLI	ATP-dependent Clp protease proteolytic subunit	21.9336	21.934	0.446609	0.0461754	-0.00146643	0.99892	0.99892	-0.000329207
Clps	P0A8Q6	CLPS_ECOLI	ATP-dependent Clp protease adapter protein ClpS	12.8529	14.5503	0.941755	1.9961	-1.53814	0.19435	0.39961	-1.69742
Clpx	P0A6H1	CLPX_ECOLI	ATP-dependent Clp protease ATP-binding subunit ClpX	22.4819	21.9088	0.427284	0.281487	2.23981	0.0732656	0.25152	0.573022
Cls	P0A6H8	CLS_ECOLI	Cardiolipin synthase	17.6929	15.2496	0.446445	3.75706	1.29153	0.284783	0.494523	2.44325
Cmk	P0A6I0	KCY_ECOLI	Cytidylate kinase	18.8458	19.2521	0.425491	0.586819	-1.12101	0.309059	0.51839	-0.40628
Cmoa	P76290	CMOA_ECOLI	tRNA (cmo5U34)-methyltransferase	18.8134	14.9359	0.568261	3.6131	2.12029	0.119877	0.315202	3.8775
Cmob	P76291	CMOB_ECOLI	tRNA (mo5U34)-methyltransferase	16.0261	13.7935	0.262134	2.90233	1.53227	0.221551	0.432931	2.23264
Coaa	P0A6I3	COAA_ECOLI	Pantothenate kinase	17.5942	15.7367	0.986482	1.56529	2.00793	0.100256	0.291333	1.85756
Coabc	P0ABQ0	COABC_ECOLI	Coenzyme A biosynthesis bifunctional protein CoaBC	19.2982	20.0275	0.55023	0.637058	-1.7329	0.134865	0.336358	-0.72936
Coad	P0A6I6	COAD_ECOLI	Phosphopantetheine adenylyltransferase	14.1662	15.948	1.95485	4.027	-0.796061	0.467284	0.65188	-1.78175
Coae	P0A6I9	COAE_ECOLI	Dephospho-CoA kinase	20.0369	13.9476	0.0948536	4.3546	2.79605	0.0680017	0.246333	6.08929
Cobt	P36562	COBT_ECOLI	Nicotinate-nucleotide--dimethylbenzimidazole phosphoribosyltransferase	13.7893	12.6738	1.61911	1.85771	0.905305	0.400817	0.607007	1.11546
Coda	P25524	CODA_ECOLI	Cytosine deaminase	19.1664	21.1928	1.87557	0.961258	-1.92304	0.119253	0.315139	-2.02645
Copa	Q59385	COPA_ECOLI	Copper-exporting P-type ATPase A	21.2131	20.7583	1.06988	0.262875	0.825698	0.463523	0.650616	0.454838
Cora	P0ABI4	CORA_ECOLI	Magnesium transport protein CorA	19.2979	19.8301	0.424517	0.274288	-2.10583	0.0876505	0.271751	-0.532163
Corc	P0AE78	CORC_ECOLI	Magnesium and cobalt efflux protein CorC	20.1411	18.2291	0.51816	0.718613	4.31633	0.00622736	0.0922846	1.91201
Cpda	P0AEW4	CPDA_ECOLI	3',5'-cyclic adenosine monophosphate phosphodiesterase CpdA	16.1659	14.0302	2.36252	3.15975	1.08264	0.323703	0.53274	2.13569
Cpdb	P08331	CPDB_ECOLI	2',3'-cyclic-nucleotide 2'-phosphodiesterase/3'-nucleotidase	19.2859	18.7225	1.02754	0.781807	0.872664	0.418677	0.620919	0.56337
Cptb	P64559	CPTB_ECOLI	Antitoxin CptB	13.9249	13.7384	2.36009	3.00899	0.0975496	0.925642	0.960991	0.186522
Cpxa	P0AE82	CPXA_ECOLI	Sensor protein CpxA	19.0201	18.9486	0.23677	0.65425	0.205729	0.847623	0.921344	0.0715706
Cpxr	P0AE88	CPXR_ECOLI	Transcriptional regulatory protein CpxR	22.1132	22.621	0.148877	0.209444	-3.95267	0.00923024	0.101585	-0.50785
Cra	P0ACP1	CRA_ECOLI	Catabolite repressor/activator	20.6594	20.279	0.14475	0.123761	3.9949	0.00751807	0.0972679	0.380405
Crea	P0AE91	CREA_ECOLI	Protein CreA	19.3359	19.9021	1.17396	0.300125	-0.934541	0.411678	0.613427	-0.566198
Crl	P24251	CRL_ECOLI	Sigma factor-binding protein Crl	17.281	13.4238	1.7164	2.34659	2.65341	0.0412077	0.197058	3.85715
Crp	P0ACJ8	CRP_ECOLI	cAMP-activated global transcriptional regulator CRP	23.5059	23.5529	0.199487	0.116609	-0.406782	0.701544	0.833472	-0.0469972
Crr	P69783	PTGA_ECOLI	Glucose-specific phosphotransferase enzyme IIA component	24.4422	25.0325	0.326665	0.0826212	-3.50414	0.0325325	0.175187	-0.590362
Csda	Q46925	CSDA_ECOLI	Cysteine desulfurase CsdA	16.2908	18.075	1.7145	0.550121	-1.98182	0.126134	0.326623	-1.78422
Csde	P0AGF2	CSDE_ECOLI	Sulfur acceptor protein CsdE	16.3321	17.417	0.348534	0.430779	-3.91549	0.00853228	0.0989633	-1.08482
Cspa	P0A9X9	CSPA_ECOLI	Cold shock protein CspA	18.8371	19.6587	0.506435	0.053221	-3.22715	0.0468539	0.206225	-0.821671
Cspc	P0A9Y6	CSPC_ECOLI	Cold shock-like protein CspC	23.2238	24.5855	0.687017	0.288838	-3.65436	0.0214234	0.139429	-1.36173
Csra	P69913	CSRA_ECOLI	Carbon storage regulator	19.0125	18.8491	0.247038	0.169687	1.09013	0.322588	0.531461	0.163358
Cueo	P36649	CUEO_ECOLI	Blue copper oxidase CueO	18.8874	17.9733	0.593897	1.13892	1.4232	0.21989	0.431846	0.914025
Cura	P76113	CURA_ECOLI	NADPH-dependent curcumin reductase	19.7673	21.672	0.618054	0.272486	-5.63966	0.00443926	0.0743812	-1.90467
Cusa	P38054	CUSA_ECOLI	Cation efflux system protein CusA	22.5	19.5564	0.879745	1.72963	3.03379	0.0335978	0.176978	2.94354
Cusb	P77239	CUSB_ECOLI	Cation efflux system protein CusB	22.2575	20.8884	0.88787	0.872564	2.19966	0.0701484	0.247167	1.36914
Cusc	P77211	CUSC_ECOLI	Cation efflux system protein CusC	21.4863	22.8117	1.05681	0.590333	-2.1898	0.0835106	0.26602	-1.32539
Cusf	P77214	CUSF_ECOLI	Cation efflux system protein CusF	16.5333	20.5277	2.16958	0.804861	-3.45221	0.0280901	0.161467	-3.99431
Cusr	P0ACZ8	CUSR_ECOLI	Transcriptional regulatory protein CusR	19.3216	18.9957	0.603737	0.50182	0.830067	0.43929	0.637371	0.325827
Cuss	P77485	CUSS_ECOLI	Sensor kinase CusS	19.2099	17.3215	0.836251	4.91423	0.757642	0.500973	0.681842	1.88837
Cuta	P69488	CUTA_ECOLI	Divalent-cation tolerance protein CutA	12.6185	12.8582	2.02131	2.38831	-0.153227	0.883376	0.936914	-0.239711
Cutc	P67826	CUTC_ECOLI	Copper homeostasis protein CutC	15.0245	13.5868	2.53638	2.98889	0.733522	0.491599	0.673132	1.43772
Cyay	P27838	CYAY_ECOLI	Protein CyaY	19.8962	19.7174	0.373181	0.372765	0.678007	0.52304	0.697534	0.178812
Cyca	P0AAE0	CYCA_ECOLI	D-serine/D-alanine/glycine transporter	15.6574	19.1139	2.86413	0.702209	-2.34422	0.0914932	0.278189	-3.45649
Cyda	P0ABJ9	CYDA_ECOLI	Cytochrome bd-I ubiquinol oxidase subunit 1	23.7838	23.3683	0.395182	0.821325	0.911741	0.409917	0.611961	0.415504
Cydb	P0ABK2	CYDB_ECOLI	Cytochrome bd-I ubiquinol oxidase subunit 2	19.9953	19.8877	0.725997	0.860411	0.191112	0.854914	0.924152	0.107575
Cydc	P23886	CYDC_ECOLI	ATP-binding/permease protein CydC	19.4105	19.7418	0.51518	0.823917	-0.681857	0.525426	0.697763	-0.331289
Cydd	P29018	CYDD_ECOLI	ATP-binding/permease protein CydD	19.1755	19.7424	1.49377	0.383416	-0.735226	0.509745	0.68737	-0.56693
Cyns	P00816	CYNS_ECOLI	Cyanate hydratase	14.6602	21.0261	0.941755	0.647594	-11.1396	6.90321e-05	0.0180423	-6.36588
Cyoa	P0ABJ1	CYOA_ECOLI	Cytochrome bo(3) ubiquinol oxidase subunit 2	19.7199	20.0517	0.313275	0.593629	-0.98867	0.372435	0.579058	-0.331808
Cyob	P0ABI8	CYOB_ECOLI	Cytochrome bo(3) ubiquinol oxidase subunit 1	20.4696	21.1139	0.299316	0.440719	-2.41863	0.0575543	0.228411	-0.644264
Cysa	P16676	CYSA_ECOLI	Sulfate/thiosulfate import ATP-binding protein CysA	19.8193	19.7677	0.984498	0.377835	0.0979562	0.926836	0.960991	0.051648
Cysb	P0A9F3	CYSB_ECOLI	HTH-type transcriptional regulator CysB	20.2141	16.9008	0.950529	4.64951	1.39636	0.250371	0.463377	3.31333
Cysc	P0A6J1	CYSC_ECOLI	Adenylyl-sulfate kinase	18.9767	18.986	0.761135	0.120536	-0.0241944	0.982149	0.990323	-0.00932235
Cysd	P21156	CYSD_ECOLI	Sulfate adenylyltransferase subunit 2	20.932	20.8577	0.802181	0.24057	0.177624	0.868722	0.928233	0.0743779
Cyse	P0A9D4	CYSE_ECOLI	Serine acetyltransferase	20.8176	21.0345	0.595837	0.329537	-0.636968	0.553999	0.723506	-0.216854
Cysg	P0AEA8	CYSG_ECOLI	Siroheme synthase	18.5534	18.0619	0.893194	0.784714	0.826661	0.440561	0.638347	0.491424
Cysh	P17854	CYSH_ECOLI	Phosphoadenosine phosphosulfate reductase	18.7806	20.3907	1.25749	1.08619	-1.93792	0.101753	0.292982	-1.61007
Cysi	P17846	CYSI_ECOLI	Sulfite reductase [NADPH] hemoprotein beta-component	23.8764	24.1266	0.0897736	0.145675	-2.92458	0.0329063	0.175686	-0.25022
Cysj	P38038	CYSJ_ECOLI	Sulfite reductase [NADPH] flavoprotein alpha-component	23.6393	23.9178	0.145883	0.0796743	-3.35063	0.0227418	0.145013	-0.278474
Cysk	P0ABK5	CYSK_ECOLI	Cysteine synthase A	25.8811	25.4778	0.0932999	0.0569563	7.37887	0.00074172	0.0411315	0.403296
Cysm	P16703	CYSM_ECOLI	Cysteine synthase B	19.0898	17.9596	0.411014	1.25387	1.71308	0.168947	0.372157	1.13022
Cysn	P23845	CYSN_ECOLI	Sulfate adenylyltransferase subunit 1	21.8341	21.9073	1.02705	0.295619	-0.137055	0.898514	0.944069	-0.073239
Cysp	P16700	CYSP_ECOLI	Thiosulfate-binding protein	23.5608	23.8121	0.844302	0.25185	-0.570315	0.602781	0.762554	-0.251242
Cysq	P22255	CYSQ_ECOLI	3'(2'),5'-bisphosphate nucleotidase CysQ	19.056	20.429	0.857769	0.44978	-2.83517	0.040755	0.196297	-1.37299
Cyss	P21888	SYC_ECOLI	Cysteine--tRNA ligase	22.0589	21.6889	0.159247	0.377301	1.80688	0.144433	0.346772	0.369987
Daca	P0AEB2	DACA_ECOLI	D-alanyl-D-alanine carboxypeptidase DacA	22.4569	22.6631	0.0875229	0.0904672	-3.27623	0.0169287	0.125648	-0.206198
Dacc	P08506	DACC_ECOLI	D-alanyl-D-alanine carboxypeptidase DacC	21.0045	20.3566	0.462784	0.682396	1.57176	0.173752	0.37694	0.647974
Dada	P0A6J5	DADA_ECOLI	D-amino acid dehydrogenase small subunit	18.3257	21.8315	2.84378	1.03236	-2.3176	0.0852332	0.269095	-3.5058
Dadx	P29012	ALR2_ECOLI	Alanine racemase, catabolic	16.5643	19.813	0.841159	1.00241	-4.96521	0.0027624	0.0600932	-3.24867
Damx	P11557	DAMX_ECOLI	Protein DamX	20.4427	20.5358	0.327158	0.284515	-0.429253	0.683004	0.818047	-0.0930552
Dapa	P0A6L2	DAPA_ECOLI	4-hydroxy-tetrahydrodipicolinate synthase	22.3085	23.1695	0.379194	0.0933977	-4.40954	0.0169924	0.125648	-0.861023
Dapb	P04036	DAPB_ECOLI	4-hydroxy-tetrahydrodipicolinate reductase	21.9268	21.5169	0.430322	0.33672	1.50038	0.186986	0.391106	0.409907
Dapd	P0A9D8	DAPD_ECOLI	2,3,4,5-tetrahydropyridine-2,6-dicarboxylate N-succinyltransferase	24.5087	24.2835	0.260247	0.157763	1.47976	0.199668	0.4053	0.225169
Dape	P0AED7	DAPE_ECOLI	Succinyl-diaminopimelate desuccinylase	19.0677	18.3441	0.642607	0.403501	1.90729	0.114242	0.30916	0.723612
Dapf	P0A6K1	DAPF_ECOLI	Diaminopimelate epimerase	19.1982	16.1275	0.794645	4.2441	1.42233	0.244408	0.45772	3.07071
Dcd	P28248	DCD_ECOLI	Deoxycytidine triphosphate deaminase	20.681	19.8736	0.308008	0.361366	3.4007	0.0150504	0.118522	0.80736
Dcp	P24171	DCP_ECOLI	Peptidyl-dipeptidase dcp	22.4359	22.168	0.519432	0.173281	0.978274	0.388092	0.595175	0.267838
Dcrb	P0AEE1	DCRB_ECOLI	Protein DcrB	20.8768	20.9224	0.189795	0.631163	-0.138353	0.897471	0.943603	-0.0455929
Dcua	P0ABN5	DCUA_ECOLI	Anaerobic C4-dicarboxylate transporter DcuA	18.7813	18.8646	0.414674	0.283509	-0.331543	0.752942	0.866241	-0.0832714
Ddla	P0A6J8	DDLA_ECOLI	D-alanine--D-alanine ligase A	20.5288	20.9747	0.281822	0.382391	-1.87709	0.113868	0.308984	-0.44583
Ddlb	P07862	DDLB_ECOLI	D-alanine--D-alanine ligase B	20.6337	21.1423	0.292997	0.336328	-2.2803	0.0635896	0.237894	-0.508568
Ddpa	P76128	DDPA_ECOLI	Probable D,D-dipeptide-binding periplasmic protein DdpA	18.1463	19.9395	3.2369	6.65229	-0.484773	0.651271	0.794541	-1.79318
Ddpx	P77790	DDPX_ECOLI	D-alanyl-D-alanine dipeptidase	14.459	16.3206	2.48936	4.27666	-0.752391	0.486885	0.667985	-1.86157
Dead	P0A9P6	DEAD_ECOLI	ATP-dependent RNA helicase DeaD	21.2489	20.3218	0.411624	0.229375	3.93459	0.0124516	0.110176	0.927027
Dedd	P09549	DEDD_ECOLI	Protein DedD	15.2778	12.8925	1.55147	2.11832	1.81684	0.123611	0.322058	2.38524
Def	P0A6K3	DEF_ECOLI	Peptide deformylase	19.2472	19.4994	0.780685	0.481992	-0.5498	0.606126	0.763108	-0.252218
Degp	P0C0V0	DEGP_ECOLI	Periplasmic serine endoprotease DegP	22.5943	22.69	0.0462559	0.329505	-0.574828	0.604272	0.762754	-0.0956328
Degq	P39099	DEGQ_ECOLI	Periplasmic pH-dependent serine endoprotease DegQ	21.0478	21.386	0.278189	0.34309	-1.53106	0.178717	0.381329	-0.338135
Deoa	P07650	TYPH_ECOLI	Thymidine phosphorylase	21.5683	20.9559	0.272259	0.695442	1.64017	0.178163	0.381259	0.612469
Deob	P0A6K6	DEOB_ECOLI	Phosphopentomutase	22.3825	22.8391	0.37521	0.283027	-1.94297	0.103667	0.295253	-0.456585
Deoc	P0A6L0	DEOC_ECOLI	Deoxyribose-phosphate aldolase	21.5099	21.6665	0.939327	0.470467	-0.298126	0.779115	0.881613	-0.1566
Deod	P0ABP8	DEOD_ECOLI	Purine nucleoside phosphorylase DeoD-type	22.0336	22.4737	0.398889	0.158189	-2.05151	0.110914	0.303836	-0.440162
Deor	P0ACK5	DEOR_ECOLI	Deoxyribose operon repressor	18.0288	17.6344	1.60638	2.73811	0.248509	0.813926	0.899603	0.394451
Der	P0A6P5	DER_ECOLI	GTPase Der	21.1975	21.487	0.207515	0.300771	-1.58461	0.170316	0.372769	-0.289518
Dgka	P0ABN1	KDGL_ECOLI	Diacylglycerol kinase	18.6804	18.9762	0.971136	0.202133	-0.596368	0.589829	0.753431	-0.295783
Dhak	P76015	DHAK_ECOLI	PTS-dependent dihydroxyacetone kinase, dihydroxyacetone-binding subunit DhaK	20.4739	18.622	0.526897	0.762892	3.99464	0.00911232	0.101585	1.85184
Dhal	P76014	DHAL_ECOLI	PTS-dependent dihydroxyacetone kinase, ADP-binding subunit DhaL	18.6818	15.6491	0.267286	3.82825	1.58053	0.211252	0.421701	3.0327
Dham	P37349	DHAM_ECOLI	PTS-dependent dihydroxyacetone kinase, phosphotransferase subunit DhaM	19.7052	18.2183	0.545999	1.05669	2.50033	0.0599398	0.231385	1.48696
Diaa	P66817	DIAA_ECOLI	DnaA initiator-associating protein DiaA	18.5165	18.5554	0.359506	0.347163	-0.155567	0.881482	0.935886	-0.0388737
Dini	P0ABR1	DINI_ECOLI	DNA-damage-inducible protein I	17.6344	13.8813	2.6094	3.7347	1.64756	0.156367	0.362175	3.75312
Djla	P31680	DJLA_ECOLI	DnaJ-like protein DjlA	18.0448	16.9866	0.109374	2.29668	0.920398	0.424965	0.626704	1.05813
Dkga	Q46857	DKGA_ECOLI	2,5-diketo-D-gluconic acid reductase A	14.6602	19.9413	0.941755	1.07013	-7.40935	0.000334624	0.0292796	-5.28105
Dkgb	P30863	DKGB_ECOLI	2,5-diketo-D-gluconic acid reductase B	15.4181	18.5735	1.22205	1.09646	-3.84374	0.00871342	0.0989633	-3.15539
Dksa	P0ABS1	DKSA_ECOLI	RNA polymerase-binding transcription factor DksA	21.477	22.1233	0.240694	0.118139	-4.8212	0.00682077	0.0950683	-0.646338
Dld	P06149	DLD_ECOLI	D-lactate dehydrogenase	21.752	21.1857	0.187943	0.141719	4.81119	0.0036138	0.0657647	0.566244
Dmla	P76251	DMLA_ECOLI	D-malate dehydrogenase [decarboxylating]	17.3768	19.252	1.55259	0.659893	-2.22309	0.0894746	0.276319	-1.87518
Dmsd	P69853	DMSD_ECOLI	Tat proofreading chaperone DmsD	18.4008	18.0555	0.290348	0.404134	1.3878	0.219309	0.431765	0.3453
Dnaa	P03004	DNAA_ECOLI	Chromosomal replication initiator protein DnaA	17.9585	18.3281	1.69131	0.765982	-0.398134	0.710029	0.839229	-0.369603
Dnab	P0ACB0	DNAB_ECOLI	Replicative DNA helicase	20.6004	19.5818	0.430409	0.914466	2.01554	0.109668	0.302687	1.01854
Dnac	P0AEF0	DNAC_ECOLI	DNA replication protein DnaC	12.7657	13.6223	2.28863	2.96327	-0.457597	0.664338	0.807205	-0.856661
Dnae	P10443	DPO3A_ECOLI	DNA polymerase III subunit alpha	17.3576	16.2955	3.2429	1.97747	0.559217	0.600321	0.76189	1.06203
Dnaj	P08622	DNAJ_ECOLI	Chaperone protein DnaJ	21.1027	19.6161	0.165572	1.50072	1.96922	0.141373	0.344146	1.48659
Dnak	P0A6Y8	DNAK_ECOLI	Chaperone protein DnaK	26.3333	25.7444	0.745443	0.306536	1.46125	0.217982	0.430733	0.58889
Dnan	P0A988	DPO3B_ECOLI	DNA polymerase III subunit beta	20.3335	20.212	0.129499	0.399679	0.578418	0.597015	0.758924	0.121507
Dnat	P0A8J2	DNAT_ECOLI	Primosomal protein 1	13.6709	12.6738	0.832442	1.85771	0.979593	0.380784	0.589032	0.997077
Dnax	P06710	DPO3X_ECOLI	DNA polymerase III subunit tau	19.063	19.8597	0.882674	1.26901	-1.03076	0.346963	0.556483	-0.796673
Dppa	P23847	DPPA_ECOLI	Periplasmic dipeptide transport protein	23.8334	24.1254	0.384264	0.0909667	-1.47856	0.226904	0.440115	-0.29193
Dppb	P0AEF8	DPPB_ECOLI	Dipeptide transport system permease protein DppB	19.9562	20.4573	0.856789	0.329287	-1.09184	0.338204	0.547798	-0.501095
Dppc	P0AEG1	DPPC_ECOLI	Dipeptide transport system permease protein DppC	16.5028	18.4101	2.04674	0.900247	-1.70601	0.161132	0.365682	-1.9073
Dppd	P0AAG0	DPPD_ECOLI	Dipeptide transport ATP-binding protein DppD	20.2706	21.384	0.586883	0.40598	-3.12057	0.0240393	0.147898	-1.11345
Dppf	P37313	DPPF_ECOLI	Dipeptide transport ATP-binding protein DppF	20.3726	21.0766	0.440046	0.163854	-2.99862	0.0424712	0.200782	-0.704021
Dps	P0ABT2	DPS_ECOLI	DNA protection during starvation protein	24.7621	25.2356	1.60681	0.503584	-0.562389	0.607146	0.763782	-0.473498
Dsba	P0AEG4	DSBA_ECOLI	Thiol:disulfide interchange protein DsbA	21.1795	22.2195	0.810261	0.149412	-2.52457	0.0805067	0.261439	-1.04002
Dsbb	P0A6M2	DSBB_ECOLI	Disulfide bond formation protein B	12.5225	12.8762	1.85125	2.41789	-0.232361	0.824489	0.906823	-0.353795
Dsbc	P0AEG6	DSBC_ECOLI	Thiol:disulfide interchange protein DsbC	19.1545	19.8017	0.71424	0.15515	-1.77081	0.166768	0.370287	-0.647138
Dsda	P00926	SDHD_ECOLI	D-serine dehydratase	15.5182	14.8291	1.77439	3.6487	0.339645	0.749918	0.865068	0.689017
Dtd	P0A6M4	DTD_ECOLI	D-tyrosyl-tRNA(Tyr) deacylase	16.7957	15.7624	2.69493	2.8489	0.526971	0.617176	0.770828	1.03328
Dut	P06968	DUT_ECOLI	Deoxyuridine 5'-triphosphate nucleotidohydrolase	19.3714	19.9901	0.488948	0.0844459	-2.49368	0.0834504	0.26602	-0.618667
Dxr	P45568	DXR_ECOLI	1-deoxy-D-xylulose 5-phosphate reductoisomerase	15.9039	11.9238	0.423419	1.37685	5.52598	0.00730747	0.0972679	3.98006
Dxs	P77488	DXS_ECOLI	1-deoxy-D-xylulose-5-phosphate synthase	21.0852	20.417	0.181441	0.412894	2.96305	0.0399629	0.195258	0.66817
Ecnb	P0ADB7	ECNB_ECOLI	Entericidin B	16.1784	19.3239	2.99054	0.767356	-2.0376	0.123711	0.322058	-3.14546
Eco	P23827	ECOT_ECOLI	Ecotin	18.1333	20.0065	0.852489	0.436772	-3.91118	0.0140117	0.116625	-1.87319
Eda	P0A955	ALKH_ECOLI	KHG/KDPG aldolase	22.2361	22.7875	0.493069	0.268586	-1.96437	0.111182	0.303836	-0.551474
Edd	P0ADF6	EDD_ECOLI	Phosphogluconate dehydratase	18.9167	18.9028	0.834539	0.999825	0.0213319	0.983694	0.991246	0.0138907
Efeb	P31545	EFEB_ECOLI	Deferrochelatase/peroxidase EfeB	15.6752	13.4238	2.52568	2.34659	1.30609	0.239603	0.453031	2.25139
Efeo	P0AB24	EFEO_ECOLI	Iron uptake system component EfeO	22.3763	17.4398	0.528188	5.004	1.96216	0.142545	0.345125	4.93659
Efp	P0A6N4	EFP_ECOLI	Elongation factor P	21.5024	21.6104	0.247977	0.0512792	-0.853157	0.451749	0.643781	-0.10802
Elab	P0AEH5	ELAB_ECOLI	Protein ElaB	18.8958	20.4951	0.68742	1.64574	-1.79334	0.147092	0.351549	-1.59924
Elbb	P0ABU5	ELBB_ECOLI	Enhancing lycopene biosynthesis protein 2	20.5406	21.2241	0.756153	0.105827	-1.79031	0.167863	0.370287	-0.68347
Emra	P27303	EMRA_ECOLI	Multidrug export protein EmrA	20.1284	18.5342	0.246027	1.60264	1.96653	0.139793	0.342417	1.59429
Engb	P0A6P7	ENGB_ECOLI	Probable GTP-binding protein EngB	20.5907	20.4276	0.0707471	0.277942	1.13749	0.329349	0.536982	0.163118
Eno	P0A6P9	ENO_ECOLI	Enolase	26.7621	26.9991	0.29296	0.0623616	-1.58293	0.204089	0.413162	-0.237064
Enta	P15047	ENTA_ECOLI	2,3-dihydro-2,3-dihydroxybenzoate dehydrogenase	18.3441	17.1561	2.1723	2.28267	0.753996	0.479453	0.662402	1.18796
Entb	P0ADI4	ENTB_ECOLI	Isochorismatase	20.3552	14.9894	0.983988	3.37761	3.05046	0.045198	0.203335	5.36579
Entc	P0AEJ2	ENTC_ECOLI	Isochorismate synthase EntC	16.7146	14.7794	1.60859	3.23879	1.07031	0.339701	0.548186	1.93525
Entd	P19925	ENTD_ECOLI	4'-phosphopantetheinyl transferase EntD	14.4378	13.8626	0.941755	2.6345	0.411221	0.703291	0.833472	0.57525
Ente	P10378	ENTE_ECOLI	Enterobactin synthase component E	18.6921	15.8344	1.32246	4.12972	1.31802	0.264922	0.47469	2.85767
Entf	P11454	ENTF_ECOLI	Enterobactin synthase component F	21.0658	16.2064	1.23563	4.1696	2.23481	0.0982401	0.288771	4.85942
Enth	P0A8Y8	ENTH_ECOLI	Proofreading thioesterase EntH	15.5765	13.1126	2.07364	2.14306	1.65248	0.149577	0.355868	2.4639
Epd	P0A9B6	E4PD_ECOLI	D-erythrose-4-phosphate dehydrogenase	20.7406	20.1723	0.308416	0.418414	2.18651	0.0753643	0.255816	0.568273
Epta	P30845	EPTA_ECOLI	Phosphoethanolamine transferase EptA	20.3995	18.3886	0.217411	0.465166	7.83264	0.00111229	0.0417109	2.0109
Eptc	P0CB39	EPTC_ECOLI	Phosphoethanolamine transferase EptC	22.5842	22.1679	0.134984	0.276111	2.70884	0.0489295	0.210123	0.416268
Era	P06616	ERA_ECOLI	GTPase Era	19.2294	19.3832	0.989671	0.435182	-0.284638	0.789663	0.882071	-0.153865
Erpa	P0ACC3	ERPA_ECOLI	Iron-sulfur cluster insertion protein ErpA	20.4671	21.7208	0.469257	0.30999	-4.45839	0.00605907	0.091354	-1.25371
Eutl	P76541	EUTL_ECOLI	Ethanolamine utilization protein EutL	14.9164	15.7679	1.89973	3.88773	-0.393573	0.712412	0.839857	-0.851507
Exbb	P0ABU7	EXBB_ECOLI	Biopolymer transport protein ExbB	19.0148	14.3013	0.771323	2.92332	3.11804	0.0441084	0.200782	4.71348
Exbd	P0ABV2	EXBD_ECOLI	Biopolymer transport protein ExbD	15.057	13.1126	2.35858	2.14306	1.22029	0.268533	0.477097	1.9444
Exox	P0AEK0	EXOX_ECOLI	Exodeoxyribonuclease 10	13.2781	11.9238	3.02088	1.37685	0.815822	0.458397	0.644825	1.35421
Exur	P0ACL2	EXUR_ECOLI	Exu regulon transcriptional regulator	12.8529	12.6738	0.941755	1.85771	0.171894	0.871066	0.928233	0.179009
Faba	P0A6Q3	FABA_ECOLI	3-hydroxydecanoyl-[acyl-carrier-protein] dehydratase	21.0822	21.937	0.596306	0.0622559	-2.85135	0.0634033	0.237762	-0.854761
Fabb	P0A953	FABB_ECOLI	3-oxoacyl-[acyl-carrier-protein] synthase 1	23.0886	25.069	0.595266	0.145849	-6.46253	0.00527997	0.0840367	-1.98036
Fabd	P0AAI9	FABD_ECOLI	Malonyl CoA-acyl carrier protein transacylase	21.3676	21.9277	0.522838	0.0642166	-2.12652	0.120767	0.317014	-0.56009
Fabf	P0AAI5	FABF_ECOLI	3-oxoacyl-[acyl-carrier-protein] synthase 2	23.1305	22.9917	0.0621807	0.0492646	3.50073	0.0139275	0.116625	0.138858
Fabg	P0AEK2	FABG_ECOLI	3-oxoacyl-[acyl-carrier-protein] reductase FabG	23.3744	23.8195	0.145062	0.0260081	-6.03955	0.00759616	0.0972679	-0.445039
Fabh	P0A6R0	FABH_ECOLI	3-oxoacyl-[acyl-carrier-protein] synthase 3	22.0907	22.5176	0.045887	0.088622	-8.55391	0.000597928	0.0348791	-0.426828
Fabi	P0AEK4	FABI_ECOLI	Enoyl-[acyl-carrier-protein] reductase [NADH] FabI	23.8922	24.2076	0.155109	0.0709882	-3.69863	0.019104	0.132528	-0.315459
Fabr	P0ACU5	FABR_ECOLI	HTH-type transcriptional repressor FabR	16.8545	19.131	1.98152	0.205042	-2.28555	0.104541	0.29667	-2.27651
Fabz	P0A6Q6	FABZ_ECOLI	3-hydroxyacyl-[acyl-carrier-protein] dehydratase FabZ	20.8877	21.3856	0.532534	0.270709	-1.66697	0.163536	0.366907	-0.497917
Fada	P21151	FADA_ECOLI	3-ketoacyl-CoA thiolase	17.3826	15.6326	1.14171	3.80609	0.880794	0.434215	0.634073	1.74998
Fadb	P21177	FADB_ECOLI	Fatty acid oxidation complex subunit alpha	18.5645	16.1475	1.663	4.19036	1.07223	0.34511	0.55464	2.41697
Fadd	P69451	LCFA_ECOLI	Long-chain-fatty-acid--CoA ligase	14.6052	14.1224	1.61988	2.82354	0.296658	0.779178	0.881613	0.482842
Fade	Q47146	FADE_ECOLI	Acyl-coenzyme A dehydrogenase	17.9188	15.49	0.724455	3.70876	1.28546	0.283079	0.493196	2.42878
Fadh	P42593	FADH_ECOLI	2,4-dienoyl-CoA reductase [NADPH]	17.2685	15.3691	1.63103	3.65379	0.949393	0.394367	0.601636	1.8994
Fadi	P76503	FADI_ECOLI	3-ketoacyl-CoA thiolase	15.6602	19.628	0.941755	1.96234	-3.6458	0.0191822	0.132528	-3.96776
Fadj	P77399	FADJ_ECOLI	Fatty acid oxidation complex subunit alpha	16.2452	15.2601	0.941755	3.56611	0.534127	0.626083	0.777667	0.985029
Fadm	P77712	FADM_ECOLI	Long-chain acyl-CoA thioesterase FadM	12.8529	12.6738	0.941755	1.85771	0.171894	0.871066	0.928233	0.179009
Fbaa	P0AB71	ALF_ECOLI	Fructose-bisphosphate aldolase class 2	25.2618	25.3651	0.646824	0.148163	-0.311385	0.774085	0.879008	-0.103314
Fbab	P0A991	ALF1_ECOLI	Fructose-bisphosphate aldolase class 1	19.3131	21.7888	0.208715	0.137969	-19.7909	4.25807e-06	0.00335323	-2.4758
Fbp	P0A993	F16PA_ECOLI	Fructose-1,6-bisphosphatase class 1	20.4835	21.2215	0.194582	0.185128	-5.49578	0.00153319	0.0457641	-0.738025
Fdhe	P13024	FDHE_ECOLI	Protein FdhE	19.5874	19.2772	0.280088	0.129435	2.01083	0.110929	0.303836	0.31022
Fdhf	P07658	FDHF_ECOLI	Formate dehydrogenase H	17.318	15.9318	2.85102	1.18008	0.898492	0.419735	0.621235	1.38619
Fdog	P32176	FDOG_ECOLI	Formate dehydrogenase-O major subunit	21.2097	21.0562	0.34724	1.21961	0.242075	0.822291	0.906304	0.153486
Fdx	P0A9R4	FER_ECOLI	2Fe-2S ferredoxin	19.2616	20.7523	0.261761	0.192081	-9.18314	0.000152831	0.0180423	-1.49077
Feoa	P0AEL3	FEOA_ECOLI	Ferrous iron transport protein A	15.6977	13.8626	2.70863	2.6345	0.971335	0.368922	0.577619	1.83511
Feob	P33650	FEOB_ECOLI	Ferrous iron transport protein B	16.76	14.854	2.22916	3.2881	0.9596	0.379135	0.588313	1.90601
Fepa	P05825	FEPA_ECOLI	Ferrienterobactin receptor	22.6503	16.6238	1.33724	4.45515	2.59118	0.0685603	0.246333	6.02645
Fepb	P0AEL6	FEPB_ECOLI	Ferrienterobactin-binding periplasmic protein	17.1922	14.3294	2.13248	3.06783	1.53245	0.182199	0.385929	2.86276
Fepc	P23878	FEPC_ECOLI	Ferric enterobactin transport ATP-binding protein FepC	13.5116	11.9238	2.40466	1.37685	1.14599	0.30595	0.51537	1.58774
Fes	P13039	FES_ECOLI	Enterochelin esterase	15.8114	13.6653	1.23172	2.50491	1.53772	0.192962	0.397593	2.14616
Ffh	P0AGD7	SRP54_ECOLI	Signal recognition particle protein	21.7129	22.1266	0.153261	0.16736	-3.646	0.0109031	0.104978	-0.413698
Fhua	P06971	FHUA_ECOLI	Ferrichrome-iron receptor	19.6893	15.4633	1.31416	3.67724	2.1644	0.100891	0.292102	4.22601
Fhuc	P07821	FHUC_ECOLI	Iron(3+)-hydroxamate import ATP-binding protein FhuC	18.4802	14.2606	0.43322	3.10121	2.69508	0.0710886	0.24881	4.21958
Fhud	P07822	FHUD_ECOLI	Iron(3+)-hydroxamate-binding protein FhuD	11.8529	11.9238	0.941755	1.37685	-0.0851146	0.935291	0.960991	-0.0709908
Fhue	P16869	FHUE_ECOLI	FhuE receptor	14.1748	13.6653	0.941755	2.50491	0.380773	0.723537	0.847264	0.509491
Fhuf	P39405	FHUF_ECOLI	Ferric iron reductase protein FhuF	14.4378	13.8626	0.941755	2.6345	0.411221	0.703291	0.833472	0.57525
Fic	P20605	FIC_ECOLI	Probable adenosine monophosphate-protein transferase fic	14.7764	15.8227	2.35343	3.9339	-0.456498	0.667539	0.807205	-1.04632
Fis	P0A6R3	FIS_ECOLI	DNA-binding protein Fis	13.6773	12.6738	1.91625	1.85771	0.75199	0.480532	0.663311	1.0035
Fklb	P0A9L3	FKBB_ECOLI	FKBP-type 22 kDa peptidyl-prolyl cis-trans isomerase	22.9243	22.903	0.291493	0.0906672	0.139078	0.896864	0.943603	0.021228
Fkpa	P45523	FKBA_ECOLI	FKBP-type peptidyl-prolyl cis-trans isomerase FkpA	24.0205	24.3964	0.301638	0.156317	-2.21324	0.083745	0.26602	-0.37596
Fkpb	P0AEM0	FKBX_ECOLI	FKBP-type 16 kDa peptidyl-prolyl cis-trans isomerase	18.2552	17.5754	1.58316	0.751127	0.775902	0.478409	0.66154	0.679811
Flda	P61949	FLAV_ECOLI	Flavodoxin-1	21.0869	22.386	0.293544	0.43099	-4.98251	0.00356232	0.0657647	-1.29909
Fmt	P23882	FMT_ECOLI	Methionyl-tRNA formyltransferase	19.0941	18.3923	0.68023	0.639535	1.50338	0.183617	0.38691	0.701824
Fnr	P0A9E5	FNR_ECOLI	Fumarate and nitrate reduction regulatory protein	17.7526	13.1126	1.27875	2.14306	3.71859	0.0142645	0.116625	4.64002
Foca	P0AC23	FOCA_ECOLI	Probable formate transporter 1	19.1453	13.1126	0.786209	2.14306	5.28552	0.00711945	0.0972679	6.03271
Fola	P0ABQ4	DYR_ECOLI	Dihydrofolate reductase	17.2392	16.5381	0.0654817	0.649686	2.14724	0.119226	0.315139	0.70105
Folc	P08192	FOLC_ECOLI	Bifunctional protein FolC	20.6572	20.0057	0.167864	0.516275	2.40021	0.0809515	0.262197	0.651513
Fold	P24186	FOLD_ECOLI	Bifunctional protein FolD	21.2775	20.8827	0.242895	0.412207	1.65038	0.161469	0.365919	0.39481
Fole	P0A6T5	GCH1_ECOLI	GTP cyclohydrolase 1	22.7092	22.7054	0.527619	0.0807614	0.0144268	0.989357	0.994408	0.00385025
Folp	P0AC13	DHPS_ECOLI	Dihydropteroate synthase	19.7658	19.1299	0.448743	0.624556	1.65368	0.154295	0.358382	0.635883
Folx	P0AC19	FOLX_ECOLI	D-erythro-7,8-dihydroneopterin triphosphate epimerase	20.2499	20.7789	0.464857	0.161968	-2.1492	0.103273	0.295253	-0.528989
Fpr	P28861	FENR_ECOLI	Ferredoxin--NADP reductase	19.742	20.1907	0.288056	0.524235	-1.50017	0.198016	0.402939	-0.448671
Frda	P00363	FRDA_ECOLI	Fumarate reductase flavoprotein subunit	19.6636	17.2365	0.605224	0.480955	6.27936	0.000918233	0.0411315	2.42715
Frdb	P0AC47	FRDB_ECOLI	Fumarate reductase iron-sulfur subunit	18.5858	15.691	2.54172	4.1098	1.19812	0.28454	0.494523	2.89482
Fre	P0AEN1	FRE_ECOLI	NAD(P)H-flavin reductase	20.9667	21.5176	0.497107	0.187626	-2.0736	0.109736	0.302687	-0.55089
Frma	P25437	FRMA_ECOLI	S-(hydroxymethyl)glutathione dehydrogenase	19.6621	17.1846	0.428698	4.82498	1.02291	0.380577	0.589032	2.47749
Frmr	P0AAP3	FRMR_ECOLI	Transcriptional repressor FrmR	16.5312	13.0596	0.399864	2.72766	2.51855	0.0828316	0.26602	3.47158
Frr	P0A805	RRF_ECOLI	Ribosome-recycling factor	22.5931	23.6768	0.745953	0.091473	-2.88377	0.0611224	0.23366	-1.08363
Frsa	P04335	FRSA_ECOLI	Esterase FrsA	20.2009	19.8707	0.299399	0.38888	1.34538	0.230138	0.443114	0.330144
Frua	P20966	PTFBC_ECOLI	PTS system fructose-specific EIIBC component	20.2781	20.2814	0.142819	0.180975	-0.0288194	0.977992	0.988029	-0.00332203
Frub	P69811	PTFAH_ECOLI	Multiphosphoryl transfer protein	21.1482	20.0755	0.205655	0.656175	3.11993	0.041257	0.197058	1.07271
Fruk	P0AEW9	K1PF_ECOLI	1-phosphofructokinase	19.4863	17.7926	0.586576	1.78683	1.80112	0.153116	0.358221	1.69364
Ftna	P0A998	FTNA_ECOLI	Ferritin-1	19.6289	22.7037	1.38655	0.348644	-4.30127	0.0181131	0.130863	-3.07479
Ftsa	P0ABH0	FTSA_ECOLI	Cell division protein FtsA	19.1431	20.1946	0.93877	0.701462	-1.79456	0.126827	0.326623	-1.05152
Ftse	P0A9R7	FTSE_ECOLI	Cell division ATP-binding protein FtsE	19.4859	19.1371	0.138888	0.68181	1.00264	0.384761	0.592667	0.348823
Ftsh	P0AAI3	FTSH_ECOLI	ATP-dependent zinc metalloprotease FtsH	23.5405	23.2631	0.257991	0.0882351	2.03484	0.117426	0.313467	0.277412
Ftsk	P46889	FTSK_ECOLI	DNA translocase FtsK	14.2	12.6738	2.87305	1.85771	0.892168	0.412153	0.613554	1.5262
Ftsn	P29131	FTSN_ECOLI	Cell division protein FtsN	17.3213	15.0484	0.388342	3.51755	1.28446	0.287243	0.497152	2.27281
Ftsp	P26648	FTSP_ECOLI	Cell division protein FtsP	14.6092	14.1769	2.71649	2.82299	0.220701	0.832654	0.913252	0.432323
Ftsx	P0AC30	FTSX_ECOLI	Cell division protein FtsX	16.1885	17.6069	3.11395	0.389672	-0.903982	0.430796	0.63058	-1.41845
Ftsy	P10121	FTSY_ECOLI	Signal recognition particle receptor FtsY	21.8311	21.1113	0.118554	0.331123	4.09317	0.016956	0.125648	0.719797
Ftsz	P0A9A6	FTSZ_ECOLI	Cell division protein FtsZ	23.3808	23.9065	0.824143	0.0675921	-1.2713	0.292164	0.501809	-0.525627
Fuci	P69922	FUCI_ECOLI	L-fucose isomerase	18.0071	14.8342	0.853976	3.60351	1.71353	0.175843	0.379387	3.17288
Fucu	P0AEN8	FUCM_ECOLI	L-fucose mutarotase	12.8529	19.5226	0.941755	0.511934	-12.4447	9.80398e-05	0.0180423	-6.66974
Fuma	P0AC33	FUMA_ECOLI	Fumarate hydratase class I, aerobic	21.8949	21.1654	0.296481	0.328101	3.29936	0.016667	0.125648	0.729507
Fumc	P05042	FUMC_ECOLI	Fumarate hydratase class II	18.8928	22.1936	0.312151	1.29726	-4.94754	0.0121835	0.109262	-3.30072
Fur	P0A9A9	FUR_ECOLI	Ferric uptake regulation protein	21.6113	21.9345	0.213924	0.299532	-1.75596	0.134806	0.336358	-0.323168
Fusa	P0A6M8	EFG_ECOLI	Elongation factor G	26.3298	26.194	0.130302	0.0788148	1.78475	0.135129	0.336358	0.135894
Gabd	P25526	GABD_ECOLI	Succinate-semialdehyde dehydrogenase [NADP(+)] GabD	19.8225	19.9337	0.648609	2.59892	-0.0830169	0.938525	0.961729	-0.111186
Gabt	P22256	GABT_ECOLI	4-aminobutyrate aminotransferase GabT	20.0609	22.3491	1.48523	1.88631	-1.90615	0.10794	0.300744	-2.28819
Galf	P0AAB6	GALF_ECOLI	UTP--glucose-1-phosphate uridylyltransferase	20.3673	19.8235	0.662393	0.540453	1.27203	0.25224	0.465742	0.543729
Galu	P0AEP3	GALU_ECOLI	UTP--glucose-1-phosphate uridylyltransferase	21.5853	21.3401	0.154498	0.409543	1.12004	0.327864	0.53567	0.245131
Gapa	P0A9B2	G3P1_ECOLI	Glyceraldehyde-3-phosphate dehydrogenase A	27.2502	26.8125	0.564052	0.167101	1.48836	0.220173	0.431846	0.43779
Gapc	P33898	G3P3_ECOLI	Putative glyceraldehyde-3-phosphate dehydrogenase C	11.8529	13.444	0.941755	2.55657	-1.16806	0.310815	0.520227	-1.59119
Gata	P69828	PTKA_ECOLI	Galactitol-specific phosphotransferase enzyme IIA component	21.3563	18.7411	0.758335	1.66876	2.85339	0.0438096	0.200782	2.61511
Gatb	P37188	PTKB_ECOLI	Galactitol-specific phosphotransferase enzyme IIB component	18.8708	17.8182	0.460903	0.882141	2.11516	0.0938746	0.282161	1.0526
Gatc	P69831	PTKC_ECOLI	Galactitol permease IIC component	12.8529	12.6738	0.941755	1.85771	0.171894	0.871066	0.928233	0.179009
Gatd	P0A9S3	GATD_ECOLI	Galactitol-1-phosphate 5-dehydrogenase	20.8424	18.8546	1.12005	2.54664	1.42904	0.22423	0.436003	1.98785
Gaty	P0C8J6	GATY_ECOLI	D-tagatose-1,6-bisphosphate aldolase subunit GatY	14.8744	15.4473	2.74505	2.22756	-0.324165	0.757267	0.868046	-0.572987
Gatz	P0C8J8	GATZ_ECOLI	D-tagatose-1,6-bisphosphate aldolase subunit GatZ	23.8793	22.6457	0.282528	0.877191	2.67717	0.0616325	0.234612	1.23359
Gcd	P15877	DHG_ECOLI	Quinoprotein glucose dehydrogenase	20.0476	20.7739	1.65596	1.97727	-0.563253	0.594278	0.756659	-0.726344
Gcvh	P0A6T9	GCSH_ECOLI	Glycine cleavage system H protein	18.1822	18.5922	0.528674	0.208435	-1.44286	0.224095	0.436003	-0.409972
Gcvp	P33195	GCSP_ECOLI	Glycine dehydrogenase (decarboxylating)	22.831	21.6429	0.285696	0.309262	5.64362	0.00135498	0.0454172	1.18806
Gcvr	P0A9I3	GCVR_ECOLI	Glycine cleavage system transcriptional repressor	19.3971	18.6466	0.827433	0.885584	1.23847	0.262	0.47214	0.7505
Gcvt	P27248	GCST_ECOLI	Aminomethyltransferase	21.0188	19.6339	0.553673	0.973181	2.47368	0.0587731	0.229697	1.38484
Gdha	P00370	DHE4_ECOLI	NADP-specific glutamate dehydrogenase	23.3296	22.8121	0.949074	0.200064	1.06715	0.358354	0.566814	0.517531
Ghra	P75913	GHRA_ECOLI	Glyoxylate/hydroxypyruvate reductase A	22.4872	21.645	0.569526	0.20002	2.79038	0.0533719	0.22086	0.842177
Ghrb	P37666	GHRB_ECOLI	Glyoxylate/hydroxypyruvate reductase B	22.374	22.4411	0.194845	0.131365	-0.570866	0.591617	0.755102	-0.0670746
Glcb	P37330	MASZ_ECOLI	Malate synthase G	18.0816	19.0635	1.24207	0.952337	-1.25468	0.259238	0.47214	-0.981879
Glda	P0A9S5	GLDA_ECOLI	Glycerol dehydrogenase	21.5642	16.902	1.51331	4.63832	1.91113	0.135775	0.336358	4.66214
Glga	P0A6U8	GLGA_ECOLI	Glycogen synthase	20.9539	21.2644	0.339708	0.291635	-1.38723	0.215783	0.427495	-0.310544
Glgb	P07762	GLGB_ECOLI	1,4-alpha-glucan branching enzyme GlgB	20.5653	20.1889	0.923967	1.18512	0.500953	0.635273	0.784133	0.376401
Glgc	P0A6V1	GLGC_ECOLI	Glucose-1-phosphate adenylyltransferase	21.291	20.8765	0.455889	0.265074	1.57195	0.178922	0.381329	0.414485
Glgp	P0AC86	PHSG_ECOLI	Glycogen phosphorylase	20.9448	21.906	0.545006	1.08799	-1.57971	0.182625	0.386086	-0.961145
Glgx	P15067	GLGX_ECOLI	Glycogen debranching enzyme	17.4574	17.3698	0.972673	0.777254	0.140769	0.892877	0.943603	0.0876343
Glk	P0A6V8	GLK_ECOLI	Glucokinase	21.4949	22.1172	1.38227	0.120937	-0.897085	0.434874	0.634073	-0.622377
Glmm	P31120	GLMM_ECOLI	Phosphoglucosamine mutase	22.0395	21.7255	0.375186	0.217197	1.44822	0.209472	0.420278	0.313917
Glms	P17169	GLMS_ECOLI	Glutamine--fructose-6-phosphate aminotransferase [isomerizing]	23.4795	23.3909	0.218556	0.482646	0.334304	0.754253	0.867115	0.0885612
Glmu	P0ACC7	GLMU_ECOLI	Bifunctional protein GlmU	21.2719	20.2301	0.35471	0.218508	5.00141	0.00412196	0.0713416	1.04182
Glna	P0A9C5	GLNA_ECOLI	Glutamine synthetase	25.2151	25.8385	0.463327	0.357245	-2.13091	0.0800817	0.260596	-0.623354
Glnb	P0A9Z1	GLNB_ECOLI	Nitrogen regulatory protein P-II 1	19.2004	20.4785	0.363999	0.314425	-5.31419	0.0019269	0.0503883	-1.27806
Glnd	P27249	GLND_ECOLI	Bifunctional uridylyltransferase/uridylyl-removing enzyme	18.6385	19.7502	0.743211	1.2591	-1.52068	0.190421	0.394103	-1.11168
Glne	P30870	GLNE_ECOLI	Glutamate-ammonia-ligase adenylyltransferase	20.0337	17.5936	0.249818	5.09596	0.956502	0.409076	0.611866	2.44008
Glng	P0AFB8	NTRC_ECOLI	Nitrogen regulation protein NR(I)	19.8776	20.2072	1.4129	1.12342	-0.365207	0.728101	0.850953	-0.329615
Glnh	P0AEQ3	GLNH_ECOLI	Glutamine-binding periplasmic protein	23.2709	24.1124	0.574926	0.29507	-2.6045	0.0534271	0.22086	-0.841547
Glnk	P0AC55	GLNK_ECOLI	Nitrogen regulatory protein P-II 2	20.9737	23.3827	1.921	1.07237	-2.18995	0.0835174	0.26602	-2.40899
Glnl	P0AFB5	NTRB_ECOLI	Nitrogen regulation protein NR(II)	18.6029	17.2539	2.12161	4.8595	0.50881	0.637026	0.785682	1.34897
Glnp	P0AEQ6	GLNP_ECOLI	Glutamine transport system permease protein GlnP	17.4579	18.6067	0.802533	0.52606	-2.39436	0.0603339	0.231771	-1.14879
Glnq	P10346	GLNQ_ECOLI	Glutamine transport ATP-binding protein GlnQ	20.5824	20.3644	0.317779	0.582402	0.657054	0.54232	0.715188	0.217964
Glns	P00962	SYQ_ECOLI	Glutamine--tRNA ligase	23.3791	23.2308	0.458565	0.281652	0.551114	0.60536	0.762754	0.148292
Gloa	P0AC81	LGUL_ECOLI	Lactoylglutathione lyase	18.8687	17.5568	0.564303	1.32249	1.82475	0.141077	0.343957	1.31186
Glob	P0AC84	GLO2_ECOLI	Hydroxyacylglutathione hydrolase	20.1551	19.6678	0.466027	0.259593	1.82694	0.131009	0.331429	0.487291
Glpe	P0A6V5	GLPE_ECOLI	Thiosulfate sulfurtransferase GlpE	14.1721	15.2284	3.0696	1.89284	-0.585829	0.583468	0.74895	-1.05633
Glpk	P0A6F3	GLPK_ECOLI	Glycerol kinase	20.8172	18.5908	0.480903	0.962341	4.1389	0.0117437	0.106916	2.22634
Glpr	P0ACL0	GLPR_ECOLI	Glycerol-3-phosphate regulon repressor	15.6279	17.1789	2.16539	1.60832	-1.14997	0.297385	0.507455	-1.55093
Glpx	P0A9C9	GLPX_ECOLI	Fructose-1,6-bisphosphatase 1 class 2	17.3468	16.4073	1.31363	1.90858	0.811043	0.452077	0.643781	0.939578
Glrr	P0AFU4	GLRR_ECOLI	Transcriptional regulatory protein GlrR	21.4829	21.4224	0.359481	0.207516	0.291789	0.782636	0.882071	0.0605577
Glsa1	P77454	GLSA1_ECOLI	Glutaminase 1	16.3788	12.6738	1.8232	1.85771	2.84678	0.0293166	0.166092	3.70496
Glta	P0ABH7	CISY_ECOLI	Citrate synthase	25.0725	25.0138	0.215403	0.356993	0.281925	0.789454	0.882071	0.0587736
Gltb	P09831	GLTB_ECOLI	Glutamate synthase [NADPH] large chain	24.7629	25.5825	0.481586	0.187543	-3.17152	0.035158	0.181554	-0.819543
Gltd	P09832	GLTD_ECOLI	Glutamate synthase [NADPH] small chain	22.6172	23.5664	0.437607	0.231254	-3.83562	0.0145312	0.117367	-0.949225
Glti	P37902	GLTI_ECOLI	Glutamate/aspartate periplasmic-binding protein	24.3198	25.2164	0.430231	0.238521	-3.64512	0.0166118	0.125648	-0.896563
Glts	P0AER8	GLTS_ECOLI	Sodium/glutamate symport carrier protein	18.8317	19.7174	0.475126	0.36893	-2.94462	0.0276788	0.159685	-0.885656
Gltx	P04805	SYE_ECOLI	Glutamate--tRNA ligase	22.972	22.9511	0.195102	0.0687912	0.20177	0.850605	0.923133	0.0208705
Glya	P0A825	GLYA_ECOLI	Serine hydroxymethyltransferase	25.7957	24.9111	0.381798	0.248208	3.88508	0.010931	0.104978	0.884606
Glyq	P00960	SYGA_ECOLI	Glycine--tRNA ligase alpha subunit	21.3718	20.8947	0.137605	0.118913	5.24741	0.00205139	0.0504835	0.477163
Glys	P00961	SYGB_ECOLI	Glycine--tRNA ligase beta subunit	23.9458	23.5532	0.0555664	0.155992	4.74184	0.0105654	0.104978	0.392609
Gmha	P63224	GMHA_ECOLI	Phosphoheptose isomerase	21.915	22.33	0.401283	0.0815214	-2.02683	0.128775	0.328709	-0.414972
Gmhb	P63228	GMHBB_ECOLI	D-glycero-beta-D-manno-heptose-1,7-bisphosphate 7-phosphatase	15.759	18.6754	2.19716	0.498246	-2.58896	0.0734961	0.25152	-2.91639
Gmk	P60546	KGUA_ECOLI	Guanylate kinase	18.8388	18.8762	0.747335	0.301905	-0.0926925	0.930654	0.960991	-0.0373557
Gnd	P00350	6PGD_ECOLI	6-phosphogluconate dehydrogenase, decarboxylating	24.3518	24.9449	0.477478	0.112461	-2.41811	0.085775	0.269095	-0.593094
Gnsa	P0AC92	GNSA_ECOLI	Protein GnsA	16.6552	11.9238	2.83882	1.37685	2.99915	0.0360578	0.183197	4.73131
Gntk	P46859	GNTK_ECOLI	Thermoresistant gluconokinase	19.5806	19.4221	0.304136	0.505395	0.537288	0.614463	0.768348	0.15846
Gntr	P0ACP5	GNTR_ECOLI	HTH-type transcriptional regulator GntR	13.6813	12.6738	1.73712	1.85771	0.792199	0.458542	0.644825	1.00743
Gntt	P39835	GNTT_ECOLI	High-affinity gluconate transporter	19.0676	18.3244	0.495383	0.571726	1.96503	0.097989	0.288771	0.743262
Gor	P06715	GSHR_ECOLI	Glutathione reductase	20.8492	21.3705	0.79173	0.138282	-1.29729	0.280558	0.489888	-0.521327
Gph	P32662	GPH_ECOLI	Phosphoglycolate phosphatase	19.7783	20.6786	0.0263215	0.282715	-6.34142	0.00753152	0.0972679	-0.900284
Gpma	P62707	GPMA_ECOLI	2,3-bisphosphoglycerate-dependent phosphoglycerate mutase	24.5293	25.1136	0.581855	0.189418	-1.90975	0.136038	0.336358	-0.584298
Gpmb	P0A7A2	GPMB_ECOLI	Probable phosphoglycerate mutase GpmB	18.5843	17.5174	0.453945	0.340958	3.75838	0.0108099	0.104978	1.06687
Gpmi	P37689	GPMI_ECOLI	2,3-bisphosphoglycerate-independent phosphoglycerate mutase	22.9821	22.9112	0.478983	0.0688011	0.293231	0.787754	0.882071	0.070947
Gppa	P25552	GPPA_ECOLI	Guanosine-5'-triphosphate,3'-diphosphate pyrophosphatase	16.3674	17.0132	2.0809	0.655583	-0.591978	0.589116	0.753431	-0.645768
Gpr	Q46851	GPR_ECOLI	L-glyceraldehyde 3-phosphate reductase	17.8723	15.5322	1.50903	1.90929	1.9231	0.105406	0.297457	2.34006
Gpsa	P0A6S7	GPDA_ECOLI	Glycerol-3-phosphate dehydrogenase [NAD(P)+]	20.348	20.2896	0.266002	0.404096	0.241358	0.818527	0.90342	0.0583829
Gpt	P0A9M5	XGPT_ECOLI	Xanthine phosphoribosyltransferase	16.5188	19.3413	3.3375	0.130656	-1.69011	0.18931	0.392836	-2.82253
Grca	P68066	GRCA_ECOLI	Autonomous glycyl radical cofactor	26.3001	17.6696	1.7392	1.41929	7.68929	0.000306166	0.0285684	8.63052
Grea	P0A6W5	GREA_ECOLI	Transcription elongation factor GreA	21.2184	21.4365	0.305201	0.103113	-1.35394	0.252997	0.466048	-0.218086
Grol	P0A6F5	CH60_ECOLI	60 kDa chaperonin	26.6583	25.7042	0.388464	0.242329	4.16792	0.00865274	0.0989633	0.954142
Gros	P0A6F9	CH10_ECOLI	10 kDa chaperonin	24.8093	24.1808	0.708494	0.190457	1.71351	0.173515	0.37694	0.628555
Grpe	P09372	GRPE_ECOLI	Protein GrpE	23.1142	23.4966	0.617237	0.108575	-1.2205	0.30486	0.514635	-0.382452
Grxa	P68688	GLRX1_ECOLI	Glutaredoxin-1	14.5677	17.5479	2.57522	0.471217	-2.27675	0.101709	0.292982	-2.98024
Grxb	P0AC59	GLRX2_ECOLI	Glutaredoxin-2	23.1756	24.0966	0.297509	0.0726921	-6.01403	0.00662975	0.0940707	-0.920931
Grxc	P0AC62	GLRX3_ECOLI	Glutaredoxin-3	20.4003	22.0545	0.744471	0.281165	-4.15724	0.0154356	0.120951	-1.65416
Grxd	P0AC69	GLRX4_ECOLI	Glutaredoxin-4	21.4677	22.234	0.28026	0.0615953	-5.34101	0.0101063	0.102693	-0.766297
Gsha	P0A6W9	GSH1_ECOLI	Glutamate--cysteine ligase	21.1125	21.4332	0.250841	0.127117	-2.28065	0.0780746	0.258335	-0.320672
Gshb	P04425	GSHB_ECOLI	Glutathione synthetase	22.6035	23.0114	0.33481	0.137402	-2.25429	0.0875215	0.271751	-0.407922
Gsia	P75796	GSIA_ECOLI	Glutathione import ATP-binding protein GsiA	18.1001	17.6213	1.04079	0.900966	0.695575	0.513235	0.689714	0.478759
Gsib	P75797	GSIB_ECOLI	Glutathione-binding protein GsiB	20.4472	20.5996	0.441611	0.376316	-0.52534	0.618644	0.771468	-0.152402
Gsk	P0AEW6	INGK_ECOLI	Inosine-guanosine kinase	17.3269	14.3539	1.84851	3.18753	1.61364	0.169786	0.372769	2.97293
Gss	P0AES0	GSP_ECOLI	Bifunctional glutathionylspermidine synthetase/amidase	22.1337	22.7987	0.989622	0.413255	-1.24017	0.282448	0.492642	-0.665007
Gsta	P0A9D2	GSTA_ECOLI	Glutathione S-transferase GstA	21.6442	21.9118	0.239757	0.31636	-1.34828	0.229615	0.442694	-0.267599
Gstb	P0ACA7	GSTB_ECOLI	Glutathione S-transferase GstB	22.2277	23.2005	0.107022	0.263688	-6.83676	0.00247847	0.0574058	-0.972798
Guaa	P04079	GUAA_ECOLI	GMP synthase [glutamine-hydrolyzing]	23.5862	23.8451	0.534496	0.0955912	-0.953331	0.406901	0.611101	-0.258818
Guab	P0ADG7	IMDH_ECOLI	Inosine-5'-monophosphate dehydrogenase	23.0527	23.6496	0.402093	0.199646	-2.65945	0.0511994	0.215612	-0.596953
Guac	P60560	GUAC_ECOLI	GMP reductase	21.3179	20.5924	0.0856462	0.60775	2.36423	0.095701	0.286557	0.725528
Gutq	P17115	GUTQ_ECOLI	Arabinose 5-phosphate isomerase GutQ	16.4173	13.5451	0.718084	2.6797	2.07059	0.118724	0.315139	2.87216
Gyra	P0AES4	GYRA_ECOLI	DNA gyrase subunit A	23.1178	22.4885	0.163026	0.161387	5.48607	0.0015352	0.0457641	0.629245
Gyrb	P0AES6	GYRB_ECOLI	DNA gyrase subunit B	22.9137	22.5121	0.290466	0.200576	2.27513	0.0687019	0.246333	0.401549
Hda	P69931	HDA_ECOLI	DnaA regulatory inactivator Hda	16.8932	18.2195	3.60885	0.686153	-0.722086	0.519195	0.69417	-1.32629
Hdfr	P0A8R9	HDFR_ECOLI	HTH-type transcriptional regulator HdfR	17.512	14.4761	1.33929	3.28345	1.71228	0.162524	0.366907	3.03594
Hdha	P0AET8	HDHA_ECOLI	7-alpha-hydroxysteroid dehydrogenase	19.757	21.124	0.93643	0.420197	-2.66376	0.0539111	0.222139	-1.36702
Hema	P0A6X1	HEM1_ECOLI	Glutamyl-tRNA reductase	16.1077	13.1126	2.73056	2.14306	1.72574	0.13794	0.338933	2.99512
Hemb	P0ACB2	HEM2_ECOLI	Delta-aminolevulinic acid dehydratase	21.413	22.7379	0.535562	0.190076	-4.66288	0.0112042	0.105269	-1.32494
Hemc	P06983	HEM3_ECOLI	Porphobilinogen deaminase	19.9656	20.2542	0.295513	0.164656	-1.70656	0.152358	0.358221	-0.288655
Hemd	P09126	HEM4_ECOLI	Uroporphyrinogen-III synthase	13.0154	12.8679	2.52698	2.40414	0.084566	0.935364	0.960991	0.147479
Heme	P29680	DCUP_ECOLI	Uroporphyrinogen decarboxylase	20.2201	20.2877	0.452559	0.187534	-0.276255	0.796036	0.887301	-0.0676655
Hemg	P0ACB4	HEMG_ECOLI	Protoporphyrinogen IX dehydrogenase [menaquinone]	16.5346	15.8854	1.37022	4.01722	0.305882	0.776171	0.880107	0.649154
Heml	P23893	GSA_ECOLI	Glutamate-1-semialdehyde 2,1-aminomutase	23.3704	23.4113	0.247806	0.114515	-0.29979	0.778511	0.881613	-0.0409192
Hemn	P32131	HEMN_ECOLI	Oxygen-independent coproporphyrinogen-III oxidase	19.2803	20.071	1.14491	0.259388	-1.347	0.262854	0.473136	-0.790636
Hemx	P09127	HEMX_ECOLI	Putative uroporphyrinogen-III C-methyltransferase	21.6239	21.2976	0.5147	0.20217	1.18032	0.304754	0.514635	0.326347
Hemy	P0ACB7	HEMY_ECOLI	Protein HemY	20.6845	20.4568	0.601911	0.131532	0.739034	0.509155	0.68737	0.227665
Hflc	P0ABC3	HFLC_ECOLI	Modulator of FtsH protease HflC	22.452	22.0823	0.084911	0.102436	5.55667	0.00160716	0.0457641	0.369666
Hfld	P25746	HFLD_ECOLI	High frequency lysogenization protein HflD	18.8603	18.2083	0.226984	0.686838	1.80257	0.152689	0.358221	0.651966
Hflk	P0ABC7	HFLK_ECOLI	Modulator of FtsH protease HflK	22.1655	21.5865	0.150197	0.345337	3.07517	0.0359571	0.183197	0.579032
Hflx	P25519	HFLX_ECOLI	GTPase HflX	20.6427	19.8801	0.867545	0.477318	1.5403	0.188256	0.392199	0.762591
Hint	P0ACE7	HINT_ECOLI	HIT-like protein HinT	21.2638	22.1372	0.383332	0.0613568	-4.49968	0.0184104	0.131375	-0.873414
Hipa	P23874	HIPA_ECOLI	Serine/threonine-protein kinase HipA	15.7377	14.242	4.3957	4.39834	0.481061	0.647513	0.792441	1.4957
Hisa	P10371	HIS4_ECOLI	1-(5-phosphoribosyl)-5-[(5-phosphoribosylamino)methylideneamino] imidazole-4-carboxamide isomerase	21.6549	21.3683	0.0702702	0.043893	6.91828	0.00094318	0.0411315	0.286597
Hisb	P06987	HIS7_ECOLI	Histidine biosynthesis bifunctional protein HisB	22.625	22.0497	0.110348	0.278963	3.83531	0.0192743	0.132564	0.575288
Hisc	P06986	HIS8_ECOLI	Histidinol-phosphate aminotransferase	22.4118	22.1162	0.228433	0.0592483	2.50523	0.0773785	0.258335	0.295607
Hisd	P06988	HISX_ECOLI	Histidinol dehydrogenase	22.0306	21.4637	0.617637	0.185796	1.75807	0.162839	0.366907	0.566956
Hisf	P60664	HIS6_ECOLI	Imidazole glycerol phosphate synthase subunit HisF	21.9301	21.1345	0.212333	0.144723	6.19296	0.00130352	0.0454172	0.79568
Hisg	P60757	HIS1_ECOLI	ATP phosphoribosyltransferase	23.389	22.7925	0.172564	0.0628579	6.49564	0.0035097	0.0657647	0.596479
Hish	P60595	HIS5_ECOLI	Imidazole glycerol phosphate synthase subunit HisH	21.2488	20.6395	0.118662	0.297385	3.80573	0.0196205	0.134358	0.609268
Hisi	P06989	HIS2_ECOLI	Histidine biosynthesis bifunctional protein HisIE	20.3965	20.2114	0.480013	0.365208	0.61361	0.56354	0.732928	0.185049
Hisj	P0AEU0	HISJ_ECOLI	Histidine-binding periplasmic protein	22.2726	22.8581	0.506359	0.230239	-2.10526	0.0999029	0.290845	-0.585521
Hism	P0AEU3	HISM_ECOLI	Histidine transport system permease protein HisM	17.0416	16.9812	2.51821	2.37317	0.0348929	0.973301	0.985819	0.0603691
Hisp	P07109	HISP_ECOLI	Histidine transport ATP-binding protein HisP	18.4852	16.5607	0.316455	4.40025	0.87247	0.446563	0.641731	1.9245
Hisq	P52094	HISQ_ECOLI	Histidine transport system permease protein HisQ	19.5095	19.6438	0.393307	1.10093	-0.229765	0.830247	0.911247	-0.134307
Hiss	P60906	SYH_ECOLI	Histidine--tRNA ligase	23.4164	23.1909	0.130001	0.0542357	3.20133	0.0327016	0.175187	0.225471
Hiuh	P76341	HIUH_ECOLI	5-hydroxyisourate hydrolase	18.4485	14.3837	0.824471	3.1135	2.52412	0.0756275	0.256158	4.06486
Hldd	P67910	HLDD_ECOLI	ADP-L-glycero-D-manno-heptose-6-epimerase	23.1357	23.4679	0.229339	0.0784567	-2.74092	0.0566211	0.226341	-0.332183
Hlde	P76658	HLDE_ECOLI	Bifunctional protein HldE	22.7632	22.7791	0.103263	0.22634	-0.127716	0.904261	0.94821	-0.0158868
Hmp	P24232	HMP_ECOLI	Flavohemoprotein	19.6802	14.6345	0.812609	3.33899	2.93655	0.0528713	0.220297	5.04565
Hns	P0ACF8	HNS_ECOLI	DNA-binding protein H-NS	23.7718	23.6056	0.0823235	0.0571673	3.31821	0.0190359	0.132528	0.166285
Holb	P28631	HOLB_ECOLI	DNA polymerase III subunit delta'	15.2094	14.6378	1.66547	3.14189	0.321495	0.762035	0.871608	0.571622
Hpf	P0AFX0	HPF_ECOLI	Ribosome hibernation promoting factor	21.4892	22.7668	1.15697	0.240675	-2.16215	0.112158	0.305621	-1.27755
Hpt	P0A9M2	HPRT_ECOLI	Hypoxanthine phosphoribosyltransferase	20.7556	21.318	0.177134	0.25638	-3.60955	0.0137699	0.1166	-0.562405
Hsca	P0A6Z1	HSCA_ECOLI	Chaperone protein HscA	20.8885	18.5163	0.492652	0.640727	5.87003	0.00135531	0.0454172	2.37217
Hscb	P0A6L9	HSCB_ECOLI	Co-chaperone protein HscB	18.9492	16.0303	0.98014	4.5433	1.25602	0.291158	0.500626	2.91888
Hsdm	P08957	T1MK_ECOLI	Type I restriction enzyme EcoKI M protein	17.2582	18.4026	1.78592	0.163254	-1.27626	0.290371	0.500414	-1.1444
Hslj	P52644	HSLJ_ECOLI	Heat shock protein HslJ	13.7633	11.9238	2.81496	1.37685	1.17397	0.300546	0.510087	1.83941
Hslo	P0A6Y5	HSLO_ECOLI	33 kDa chaperonin	21.5547	21.4287	0.438634	0.221542	0.512877	0.632528	0.781971	0.126015
Hslu	P0A6H5	HSLU_ECOLI	ATP-dependent protease ATPase subunit HslU	23.6558	22.9724	0.285511	0.331258	3.12539	0.0210357	0.138213	0.683397
Hslv	P0A7B8	HSLV_ECOLI	ATP-dependent protease subunit HslV	20.1989	19.885	0.28215	0.533304	1.04058	0.350095	0.558379	0.313912
Htpg	P0A6Z3	HTPG_ECOLI	Chaperone protein HtpG	24.371	23.7221	0.571081	0.218684	2.12227	0.103561	0.295253	0.648904
Htpx	P23894	HTPX_ECOLI	Protease HtpX	19.0345	18.81	0.382342	0.833777	0.489454	0.648943	0.793469	0.224479
Htre	P33129	HTRE_ECOLI	Outer membrane usher protein HtrE	14.6513	12.9249	2.5119	3.01736	0.879444	0.414056	0.615806	1.72639
Hupa	P0ACF0	DBHA_ECOLI	DNA-binding protein HU-alpha	24.8259	24.7923	0.117702	0.131245	0.381139	0.716381	0.841564	0.0335958
Hupb	P0ACF4	DBHB_ECOLI	DNA-binding protein HU-beta	22.855	23.8747	0.562709	0.0933189	-3.57553	0.0342913	0.17956	-1.01973
Hyaa	P69739	MBHS_ECOLI	Hydrogenase-1 small chain	15.3908	15.5982	1.59199	1.46641	-0.191631	0.854393	0.924152	-0.207388
Hyab	P0ACD8	MBHL_ECOLI	Hydrogenase-1 large chain	18.857	18.3126	2.08134	2.51757	0.333345	0.750603	0.865068	0.544439
Hyae	P19931	HYAE_ECOLI	Hydrogenase-1 operon protein HyaE	14.0747	14.5661	1.60342	2.02708	-0.380253	0.717526	0.841564	-0.491395
Hybc	P0ACE0	MBHM_ECOLI	Hydrogenase-2 large chain	17.4026	15.8734	2.1476	1.79274	1.09328	0.317483	0.527283	1.52924
Hybd	P37182	HYBD_ECOLI	Hydrogenase 2 maturation protease	13.7885	13.3295	1.05131	2.4144	0.348656	0.744525	0.862226	0.459068
Hyce	P16431	HYCE_ECOLI	Formate hydrogenlyase subunit 5	18.5557	16.9751	3.49219	1.92872	0.792361	0.466439	0.651855	1.58052
Hyci	P0AEV9	HYCI_ECOLI	Hydrogenase 3 maturation protease	17.4399	16.9747	0.842218	0.122719	1.09306	0.351336	0.558379	0.465158
Hypb	P0AAN3	HYPB_ECOLI	Hydrogenase isoenzymes nickel incorporation protein HypB	20.0743	15.717	1.22233	3.86537	2.14961	0.105763	0.297457	4.3573
Hype	P24193	HYPE_ECOLI	Hydrogenase isoenzymes formation protein HypE	14.6557	11.9238	3.00725	1.37685	1.65194	0.170409	0.372769	2.73187
Iada	P39377	IADA_ECOLI	Isoaspartyl dipeptidase	18.2939	19.9229	0.536117	0.346117	-5.10538	0.0034866	0.0657647	-1.62897
Ibpa	P0C054	IBPA_ECOLI	Small heat shock protein IbpA	22.684	21.1279	0.578826	0.31765	4.7136	0.00631856	0.0922846	1.5561
Ibpb	P0C058	IBPB_ECOLI	Small heat shock protein IbpB	19.7025	19.5769	1.09106	1.27895	0.149409	0.886244	0.938692	0.125587
Icd	P08200	IDH_ECOLI	Isocitrate dehydrogenase [NADP]	25.7853	26.5933	0.601827	0.4178	-2.20575	0.0750253	0.255216	-0.808002
Icia	P0A8S1	ICIA_ECOLI	Chromosome initiation inhibitor	20.5552	20.3414	0.283574	0.336359	0.971911	0.369653	0.577619	0.213794
Iclr	P16528	ICLR_ECOLI	Acetate operon repressor	14.9007	13.2873	0.790625	2.36075	1.29604	0.270555	0.478253	1.61333
Ihfa	P0A6X7	IHFA_ECOLI	Integration host factor subunit alpha	22.6409	23.1916	0.203521	0.200047	-3.85918	0.00837509	0.0989633	-0.550659
Ihfb	P0A6Y1	IHFB_ECOLI	Integration host factor subunit beta	21.5494	21.4756	0.0868686	0.498577	0.291548	0.788615	0.882071	0.0737745
Iles	P00956	SYI_ECOLI	Isoleucine--tRNA ligase	24.1254	23.6889	0.105801	0.0922496	6.21901	0.000856437	0.0411315	0.436481
Ilva	P04968	ILVA_ECOLI	L-threonine dehydratase biosynthetic IlvA	23.2565	22.9121	0.143538	0.0510133	4.52207	0.0123726	0.110095	0.344433
Ilvb	P08142	ILVB_ECOLI	Acetolactate synthase isozyme 1 large subunit	21.3074	22.0422	0.301451	0.242003	-3.80141	0.00975647	0.101743	-0.73476
Ilvc	P05793	ILVC_ECOLI	Ketol-acid reductoisomerase	27.3076	26.1773	0.446764	0.195222	4.6365	0.00917028	0.101585	1.13027
Ilvd	P05791	ILVD_ECOLI	Dihydroxy-acid dehydratase	24.0475	24.0395	0.202068	0.06077	0.0762604	0.943325	0.965102	0.00804578
Ilve	P0AB80	ILVE_ECOLI	Branched-chain-amino-acid aminotransferase	23.2848	23.0618	0.504397	0.121225	0.859869	0.447086	0.641897	0.223033
Ilvg	P00892	ILVG_ECOLI	Acetolactate synthase isozyme 2 large subunit	18.9345	17.5854	1.11131	0.970063	1.82908	0.118034	0.314558	1.34907
Ilvh	P00894	ILVH_ECOLI	Acetolactate synthase isozyme 3 small subunit	21.4619	20.7241	0.502534	0.101346	2.87821	0.0579445	0.228678	0.73776
Ilvi	P00893	ILVI_ECOLI	Acetolactate synthase isozyme 3 large subunit	22.3306	21.9381	0.19347	0.329687	2.05399	0.0969334	0.287965	0.392581
Ilvm	P0ADG1	ILVM_ECOLI	Acetolactate synthase isozyme 2 small subunit	12.8529	12.6738	0.941755	1.85771	0.171894	0.871066	0.928233	0.179009
Ilvn	P0ADF8	ILVN_ECOLI	Acetolactate synthase isozyme 1 small subunit	18.9937	19.963	1.07376	0.785309	-1.45731	0.199691	0.4053	-0.969324
Infa	P69222	IF1_ECOLI	Translation initiation factor IF-1	20.9049	21.1043	0.618579	0.212746	-0.609596	0.577566	0.744881	-0.199381
Infb	P0A705	IF2_ECOLI	Translation initiation factor IF-2	24.2072	23.7628	0.111576	0.117734	5.4787	0.00155984	0.0457641	0.444337
Infc	P0A707	IF3_ECOLI	Translation initiation factor IF-3	22.564	21.9352	0.217469	0.276194	3.57749	0.0127892	0.112531	0.628803
Irap	P0AAN9	IRAP_ECOLI	Anti-adapter protein IraP	13.2494	16.6884	2.11254	0.407817	-3.1968	0.0447372	0.202474	-3.43904
Isca	P0AAC8	ISCA_ECOLI	Iron-binding protein IscA	18.8767	19.0048	1.29926	0.227702	-0.194133	0.857804	0.92537	-0.128037
Iscr	P0AGK8	ISCR_ECOLI	HTH-type transcriptional regulator IscR	15.5721	14.1675	2.86601	3.45512	0.625797	0.555248	0.723704	1.40463
Iscs	P0A6B7	ISCS_ECOLI	Cysteine desulfurase IscS	24.8111	23.4311	0.619376	0.243427	4.14725	0.0150175	0.118522	1.37999
Iscu	P0ACD4	ISCU_ECOLI	Iron-sulfur cluster assembly scaffold protein IscU	21.7577	21.3785	1.49866	0.198792	0.501558	0.649385	0.793469	0.379125
Iscx	P0C0L9	ISCX_ECOLI	Protein IscX	18.9199	18.9416	0.434584	0.306338	-0.0814909	0.937992	0.961729	-0.0216644
Ispa	P22939	ISPA_ECOLI	Farnesyl diphosphate synthase	18.6628	18.2487	0.497925	0.435393	1.25212	0.257911	0.47214	0.414099
Ispb	P0AD57	ISPB_ECOLI	Octaprenyl-diphosphate synthase	19.4831	19.2104	0.36111	0.275844	1.20002	0.278329	0.487076	0.272651
Ispe	P62615	ISPE_ECOLI	4-diphosphocytidyl-2-C-methyl-D-erythritol kinase	19.133	18.6349	1.05758	1.47193	0.549633	0.604357	0.762754	0.498097
Ispf	P62617	ISPF_ECOLI	2-C-methyl-D-erythritol 2,4-cyclodiphosphate synthase	16.1498	18.2575	2.63657	0.54613	-1.56558	0.208307	0.419009	-2.10769
Ispg	P62620	ISPG_ECOLI	4-hydroxy-3-methylbut-2-en-1-yl diphosphate synthase	21.6789	22.7943	0.359118	0.0922467	-6.01664	0.00640494	0.0925484	-1.11541
Isph	P62623	ISPH_ECOLI	4-hydroxy-3-methylbut-2-enyl diphosphate reductase	20.5658	17.2115	1.30633	1.4542	3.43182	0.0141912	0.116625	3.35424
Ispu	P60472	UPPS_ECOLI	Ditrans,polycis-undecaprenyl-diphosphate synthase ((2E,6E)-farnesyl-diphosphate specific)	15.2972	11.9238	2.02181	1.37685	2.75816	0.0375864	0.187932	3.37338
Ivy	P0AD59	IVY_ECOLI	Inhibitor of vertebrate lysozyme	17.3165	15.6034	1.52757	4.55006	0.713834	0.518108	0.693895	1.71307
Kate	P21179	CATE_ECOLI	Catalase HPII	18.5398	22.7285	1.38212	1.2434	-4.50613	0.00418997	0.0717305	-4.18869
Katg	P13029	KATG_ECOLI	Catalase-peroxidase	24.1483	24.6541	0.552203	0.222423	-1.6994	0.165403	0.370041	-0.50584
Kbl	P0AB77	KBL_ECOLI	2-amino-3-ketobutyrate coenzyme A ligase	21.5645	22.3285	0.211201	0.146684	-5.94201	0.00152786	0.0457641	-0.763971
Kch	P31069	KCH_ECOLI	Voltage-gated potassium channel Kch	15.6968	11.9238	1.99379	1.37685	3.11427	0.0242494	0.14861	3.77293
Kdgk	P37647	KDGK_ECOLI	2-dehydro-3-deoxygluconokinase	16.5132	13.6631	2.44497	2.89126	1.50543	0.184261	0.387464	2.85013
Kdgr	P76268	KDGR_ECOLI	Transcriptional regulator KdgR	21.1008	20.9434	0.457054	0.45076	0.490525	0.641187	0.788407	0.157443
Kdpb	P03960	ATKB_ECOLI	Potassium-transporting ATPase B chain	15.0355	16.156	1.52266	4.12735	-0.50941	0.638601	0.787003	-1.12051
Kdpc	P03961	ATKC_ECOLI	Potassium-transporting ATPase C chain	11.8529	11.9238	0.941755	1.37685	-0.0851146	0.935291	0.960991	-0.0709908
Kdpd	P21865	KDPD_ECOLI	Sensor protein KdpD	13.2588	14.1784	2.98433	3.75824	-0.383243	0.715407	0.841564	-0.919594
Kdsa	P0A715	KDSA_ECOLI	2-dehydro-3-deoxyphosphooctonate aldolase	22.1892	22.1482	0.218507	0.256508	0.24354	0.815899	0.90115	0.0410316
Kdsb	P04951	KDSB_ECOLI	3-deoxy-manno-octulosonate cytidylyltransferase	21.6291	21.7057	0.0881836	0.29978	-0.490535	0.652774	0.795143	-0.0766414
Kdsc	P0ABZ4	KDSC_ECOLI	3-deoxy-D-manno-octulosonate 8-phosphate phosphatase KdsC	17.025	19.2986	1.85989	0.352685	-2.40205	0.0899211	0.276613	-2.27359
Kdsd	P45395	KDSD_ECOLI	Arabinose 5-phosphate isomerase KdsD	20.6273	20.7742	0.431405	0.509036	-0.440308	0.675534	0.81343	-0.146899
Kefg	P0A756	KEFG_ECOLI	Glutathione-regulated potassium-efflux system ancillary protein KefG	16.6736	17.0066	1.36856	1.30446	-0.352259	0.736713	0.8575	-0.333
Krt1	P04264	K2C1_HUMAN	Keratin, type II cytoskeletal 1	12.8529	12.6738	0.941755	1.85771	0.171894	0.871066	0.928233	0.179009
Laci	P03023	LACI_ECOLI	Lactose operon repressor	20.19	19.9085	0.386866	0.432275	0.970584	0.369676	0.577619	0.281523
Lamb	P02943	LAMB_ECOLI	Maltoporin	12.8529	14.3116	0.941755	3.20831	-0.872569	0.438458	0.637059	-1.45879
Ldca	P76008	LDCA_ECOLI	Murein tetrapeptide carboxypeptidase	18.572	19.1452	0.890066	0.690031	-1.01786	0.350337	0.558379	-0.573166
Ldha	P52643	LDHD_ECOLI	D-lactate dehydrogenase	23.1444	22.462	0.563649	0.483553	1.83791	0.116848	0.313467	0.682457
Lepa	P60785	LEPA_ECOLI	Elongation factor 4	22.5328	22.2098	0.308316	0.0859104	2.01847	0.124542	0.323685	0.323018
Lepb	P00803	LEP_ECOLI	Signal peptidase I	20.2007	19.5452	0.143725	0.531159	2.38242	0.0863967	0.269095	0.655477
Leua	P09151	LEU1_ECOLI	2-isopropylmalate synthase	21.6957	18.2549	1.08146	0.564114	5.64185	0.00334288	0.0642078	3.44082
Leub	P30125	LEU3_ECOLI	3-isopropylmalate dehydrogenase	22.0764	21.9273	0.330673	0.0747319	0.879414	0.43843	0.637059	0.149066
Leuc	P0A6A6	LEUC_ECOLI	3-isopropylmalate dehydratase large subunit	22.3884	22.4745	0.410187	0.0773105	-0.412272	0.706119	0.835566	-0.0860431
Leud	P30126	LEUD_ECOLI	3-isopropylmalate dehydratase small subunit	20.0998	21.9727	2.4413	0.109409	-1.53282	0.222496	0.434239	-1.87292
Leus	P07813	SYL_ECOLI	Leucine--tRNA ligase	23.5506	23.2477	0.108746	0.152561	3.23331	0.0205859	0.137385	0.302882
Lexa	P0A7C2	LEXA_ECOLI	LexA repressor	19.2506	16.5346	0.705634	4.37929	1.2246	0.304216	0.514635	2.71601
Lgt	P60955	LGT_ECOLI	Prolipoprotein diacylglyceryl transferase	19.9384	19.374	0.717289	0.463856	1.32158	0.24212	0.45598	0.564448
Liga	P15042	DNLJ_ECOLI	DNA ligase	17.2973	17.8728	1.89806	0.632739	-0.575343	0.598576	0.760288	-0.575557
Ligt	P37025	LIGT_ECOLI	2'-5'-RNA ligase	11.8529	15.1595	0.941755	3.46709	-1.84075	0.151024	0.358221	-3.30665
Lipa	P60716	LIPA_ECOLI	Lipoyl synthase	17.011	20.3528	2.09546	0.557935	-3.08216	0.0453614	0.203335	-3.34178
Lipb	P60720	LIPB_ECOLI	Octanoyltransferase	15.3284	17.3102	2.36579	0.373029	-1.65489	0.192203	0.396749	-1.98175
Livf	P22731	LIVF_ECOLI	High-affinity branched-chain amino acid transport ATP-binding protein LivF	19.6106	16.4837	0.139551	4.36316	1.43255	0.247236	0.459736	3.12683
Livg	P0A9S7	LIVG_ECOLI	High-affinity branched-chain amino acid transport ATP-binding protein LivG	19.033	17.2584	0.8594	0.918739	2.82126	0.0304498	0.170671	1.77462
Livj	P0AD96	LIVJ_ECOLI	Leu/Ile/Val-binding protein	23.6098	22.9437	0.672854	0.728837	1.34303	0.228129	0.441947	0.666099
Livk	P04816	LIVK_ECOLI	Leucine-specific-binding protein	15.2063	14.9986	1.10741	0.950989	0.284609	0.785723	0.882071	0.207723
Lldd	P33232	LLDD_ECOLI	L-lactate dehydrogenase [cytochrome]	16.7129	12.6738	3.45901	1.85771	2.05741	0.0996642	0.290687	4.03902
Lola	P61316	LOLA_ECOLI	Outer-membrane lipoprotein carrier protein	19.7635	20.2669	0.364905	0.301998	-2.12583	0.0792629	0.259977	-0.503465
Lolb	P61320	LOLB_ECOLI	Outer-membrane lipoprotein LolB	20.5086	19.5994	0.0891933	0.408782	4.34608	0.0186303	0.131582	0.909199
Lolc	P0ADC3	LOLC_ECOLI	Lipoprotein-releasing system transmembrane protein LolC	18.1022	17.7586	0.124461	0.637467	1.05812	0.362663	0.571194	0.343627
Lold	P75957	LOLD_ECOLI	Lipoprotein-releasing system ATP-binding protein LolD	19.8901	19.6561	0.306618	0.129704	1.40562	0.231876	0.445317	0.233981
Lole	P75958	LOLE_ECOLI	Lipoprotein-releasing system transmembrane protein LolE	16.4377	16.6279	3.05056	3.19518	-0.0860841	0.934206	0.960991	-0.190142
Lpda	P0A9P0	DLDH_ECOLI	Dihydrolipoyl dehydrogenase	25.5639	25.5998	0.254207	0.235173	-0.207025	0.842878	0.919344	-0.0358469
Lpla	P32099	LPLA_ECOLI	Lipoate-protein ligase A	17.5943	14.3146	1.36846	3.17125	1.89909	0.128979	0.328709	3.27965
Lpoa	P45464	LPOA_ECOLI	Penicillin-binding protein activator LpoA	19.1208	19.1675	0.645786	0.60996	-0.10515	0.919695	0.95992	-0.0467027
Lpob	P0AB38	LPOB_ECOLI	Penicillin-binding protein activator LpoB	20.8536	20.4754	0.388702	0.423194	1.31627	0.236459	0.451421	0.378175
Lpp	P69776	LPP_ECOLI	Major outer membrane lipoprotein Lpp	19.7508	20.0629	0.410425	0.369348	-1.13062	0.301827	0.511709	-0.312135
Lpta	P0ADV1	LPTA_ECOLI	Lipopolysaccharide export system protein LptA	16.8904	18.4991	3.35901	0.172005	-0.956619	0.408998	0.611866	-1.60875
Lptb	P0A9V1	LPTB_ECOLI	Lipopolysaccharide export system ATP-binding protein LptB	21.0127	20.8068	0.154553	0.244751	1.42307	0.213287	0.423934	0.205964
Lptc	P0ADV9	LPTC_ECOLI	Lipopolysaccharide export system protein LptC	14.3323	13.6265	2.6465	3.05341	0.349311	0.739022	0.857745	0.705731
Lptd	P31554	LPTD_ECOLI	LPS-assembly protein LptD	20.6288	21.6867	0.65973	0.274281	-2.96123	0.0414134	0.197058	-1.05786
Lpte	P0ADC1	LPTE_ECOLI	LPS-assembly lipoprotein LptE	19.0008	19.7993	0.592146	0.167733	-2.59478	0.0694687	0.246426	-0.798473
Lptf	P0AF98	LPTF_ECOLI	Lipopolysaccharide export system permease protein LptF	14.6784	14.3233	2.77787	2.90829	0.176594	0.865649	0.928233	0.355111
Lptg	P0ADC6	LPTG_ECOLI	Lipopolysaccharide export system permease protein LptG	16.4894	16.0896	2.49719	0.51667	0.313594	0.772857	0.878247	0.399844
Lpxa	P0A722	LPXA_ECOLI	Acyl-[acyl-carrier-protein]--UDP-N-acetylglucosamine O-acyltransferase	20.018	20.73	0.490894	0.384218	-2.28438	0.0649293	0.241188	-0.712016
Lpxb	P10441	LPXB_ECOLI	Lipid-A-disaccharide synthase	15.6903	15.0164	2.44569	3.37459	0.323419	0.758381	0.868691	0.673947
Lpxc	P0A725	LPXC_ECOLI	UDP-3-O-[3-hydroxymyristoyl] N-acetylglucosamine deacetylase	18.6444	19.9924	0.340492	1.47456	-1.78156	0.163948	0.36731	-1.34807
Lpxd	P21645	LPXD_ECOLI	UDP-3-O-(3-hydroxymyristoyl)glucosamine N-acyltransferase	19.7883	20.0926	0.580478	0.405438	-0.859431	0.426833	0.627695	-0.30426
Lrha	P36771	LRHA_ECOLI	Probable HTH-type transcriptional regulator LrhA	12.8529	16.6418	0.941755	2.40574	-2.93322	0.0440497	0.200782	-3.78899
Lrp	P0ACJ0	LRP_ECOLI	Leucine-responsive regulatory protein	23.3603	22.7544	0.178835	0.20268	4.48351	0.00433714	0.0734515	0.605943
Ltae	P75823	LTAE_ECOLI	Low specificity L-threonine aldolase	20.5273	20.5361	0.260473	0.334962	-0.0415172	0.96831	0.98266	-0.00880824
Luxs	P45578	LUXS_ECOLI	S-ribosylhomocysteine lyase	22.9672	23.8422	0.253684	0.209572	-5.31822	0.00200565	0.0503883	-0.874988
Lysa	P00861	DCDA_ECOLI	Diaminopimelate decarboxylase	20.9925	19.7025	0.316779	0.514351	4.2712	0.00796663	0.0989633	1.29006
Lysc	P08660	AK3_ECOLI	Lysine-sensitive aspartokinase 3	24.3851	23.4902	0.47527	0.0823962	3.71046	0.0308095	0.171466	0.894889
Lyss	P0A8N3	SYK1_ECOLI	Lysine--tRNA ligase	22.9137	22.4179	0.181582	0.0595922	5.18877	0.00847127	0.0989633	0.495815
Lysu	P0A8N5	SYK2_ECOLI	Lysine--tRNA ligase, heat inducible	21.8089	21.716	1.24681	1.15751	0.10923	0.916601	0.957325	0.0929155
Lyz	P00698	LYSC_CHICK	Lysozyme C	16.8029	14.3013	4.20501	2.92332	0.976955	0.370669	0.578023	2.50165
Maca	P75830	MACA_ECOLI	Macrolide export protein MacA	18.5747	17.677	0.426937	0.757662	2.06455	0.0970855	0.287965	0.897738
Maea	P26616	MAO1_ECOLI	NAD-dependent malic enzyme	21.0126	19.7916	0.489456	0.384788	3.92247	0.00866246	0.0989633	1.22106
Maeb	P76558	MAO2_ECOLI	NADP-dependent malic enzyme	21.516	21.1367	0.465587	1.16619	0.604137	0.578869	0.745478	0.379305
Mak	P23917	MAK_ECOLI	Fructokinase	19.2387	18.2548	0.184489	1.32326	1.47283	0.233925	0.447126	0.983899
Male	P0AEX9	MALE_ECOLI	Maltose-binding periplasmic protein	23.814	22.9436	0.264039	0.887064	1.88088	0.142652	0.345125	0.8704
Malf	P02916	MALF_ECOLI	Maltose transport system permease protein MalF	18.006	15.3814	1.52534	1.47386	2.47483	0.0481884	0.209659	2.62463
Malg	P68183	MALG_ECOLI	Maltose transport system permease protein MalG	16.5777	19.1776	4.75558	4.41902	-0.800987	0.453838	0.644825	-2.59992
Malk	P68187	MALK_ECOLI	Maltose/maltodextrin import ATP-binding protein MalK	21.2073	18.6272	0.968954	0.90489	3.89229	0.00812909	0.0989633	2.58016
Malm	P03841	MALM_ECOLI	Maltose operon periplasmic protein	20.5389	18.0126	0.668238	2.54793	1.91816	0.139747	0.342417	2.52632
Malp	P00490	PHSM_ECOLI	Maltodextrin phosphorylase	23.5965	23.2433	0.433269	0.368565	1.24193	0.261739	0.47214	0.353219
Malq	P15977	MALQ_ECOLI	4-alpha-glucanotransferase	20.7479	20.4235	0.834593	0.201566	0.755641	0.499496	0.680541	0.324393
Malt	P06993	MALT_ECOLI	HTH-type transcriptional regulator MalT	18.4263	18.2726	0.596072	0.482869	0.400685	0.703108	0.833472	0.153686
Malz	P21517	MALZ_ECOLI	Maltodextrin glucosidase	16.4543	13.9076	1.61484	2.86882	1.54714	0.185819	0.38925	2.54665
Mana	P00946	MANA_ECOLI	Mannose-6-phosphate isomerase	20.301	19.2382	0.319696	0.560701	3.29326	0.0232409	0.147006	1.0628
Manb	P24175	MANB_ECOLI	Phosphomannomutase	18.3018	17.1776	0.276628	1.91079	1.16449	0.325348	0.534331	1.12415
Manx	P69797	PTNAB_ECOLI	PTS system mannose-specific EIIAB component	23.8905	23.0679	0.233803	0.537405	2.80722	0.0471556	0.206577	0.822602
Many	P69801	PTNC_ECOLI	Mannose permease IIC component	18.989	18.0979	0.359766	0.336523	3.61791	0.0112107	0.105269	0.891136
Manz	P69805	PTND_ECOLI	Mannose permease IID component	22.8144	22.026	0.374276	0.504012	2.51159	0.0490869	0.210123	0.788366
Map	P0AE18	MAP1_ECOLI	Methionine aminopeptidase	21.8588	21.4765	0.516131	0.55027	1.01365	0.35002	0.558379	0.382372
Matb	U5TSK2	U5TSK2_RHILE	Malonyl CoA synthetase	26.2935	23.8582	0.923054	0.673441	4.26272	0.00648833	0.0929011	2.43531
Matc	Q2KBQ3	Q2KBQ3_RHIEC	Dicarboxylate-carrier protein	17.0606	11.9238	1.59881	1.37685	4.86906	0.00297057	0.0607616	5.13676
Mazg	P0AEY3	MAZG_ECOLI	Nucleoside triphosphate pyrophosphohydrolase	16.8843	15.2951	0.459511	3.59718	0.876477	0.443431	0.640671	1.58923
Mdab	P0AEY5	MDAB_ECOLI	Modulator of drug activity B	12.8529	14.8323	0.941755	1.20674	-2.58626	0.0436471	0.200782	-1.97943
Mdh	P61889	MDH_ECOLI	Malate dehydrogenase	24.6601	24.7396	0.427572	0.145129	-0.352038	0.744022	0.862226	-0.079478
Mdod	P40120	OPGD_ECOLI	Glucans biosynthesis protein D	18.3918	15.6674	0.322901	3.82226	1.42049	0.24935	0.462575	2.7244
Mdog	P33136	OPGG_ECOLI	Glucans biosynthesis protein G	21.9322	21.4607	0.0764212	0.118823	6.67549	0.0010393	0.0411315	0.471545
Mdoh	P62517	OPGH_ECOLI	Glucans biosynthesis glucosyltransferase H	19.8153	18.8366	0.201533	0.199313	6.90612	0.000455868	0.0312171	0.978755
Mdte	P37636	MDTE_ECOLI	Multidrug resistance protein MdtE	15.2294	13.4717	2.49285	2.80626	0.936515	0.385634	0.593139	1.75764
Menb	P0ABU0	MENB_ECOLI	1,4-Dihydroxy-2-naphthoyl-CoA synthase	20.7018	20.8916	0.192887	0.235529	-1.24686	0.260631	0.47214	-0.189793
Menc	P29208	MENC_ECOLI	o-succinylbenzoate synthase	16.1734	13.6654	0.223019	3.186	1.57054	0.213447	0.423934	2.508
Meta	P07623	META_ECOLI	Homoserine O-succinyltransferase	23.1727	21.111	0.435951	0.422192	6.79447	0.000499741	0.0314837	2.0617
Metb	P00935	METB_ECOLI	Cystathionine gamma-synthase	21.8655	20.7858	0.350938	0.639265	2.96112	0.0343507	0.17956	1.07971
Metc	P06721	METC_ECOLI	Cystathionine beta-lyase MetC	22.3987	20.7784	0.145117	0.207226	12.8095	3.13177e-05	0.0123314	1.62031
Mete	P25665	METE_ECOLI	5-methyltetrahydropteroyltriglutamate--homocysteine methyltransferase	27.2874	25.7865	0.668707	0.577737	3.39665	0.0150328	0.118522	1.50083
Metf	P0AEZ1	METF_ECOLI	5,10-methylenetetrahydrofolate reductase	23.4663	21.5749	0.149615	0.630472	5.83776	0.0074021	0.0972679	1.89138
Metg	P00959	SYM_ECOLI	Methionine--tRNA ligase	23.724	23.3806	0.138425	0.0599392	4.55315	0.00988361	0.101743	0.34341
Meth	P13009	METH_ECOLI	Methionine synthase	23.7712	23.1894	0.140067	0.0873984	7.04781	0.000867845	0.0411315	0.581789
Meti	P31547	METI_ECOLI	D-methionine transport system permease protein MetI	18.8437	18.168	0.0790459	0.23956	5.35737	0.00758642	0.0972679	0.675736
Metj	P0A8U6	METJ_ECOLI	Met repressor	19.3312	18.3282	0.647018	1.75334	1.07334	0.346463	0.556248	1.00299
Metk	P0A817	METK_ECOLI	S-adenosylmethionine synthase	24.9131	24.1695	0.524887	0.252299	2.55375	0.0586101	0.229697	0.743622
Metl	P00562	AK2H_ECOLI	Bifunctional aspartokinase/homoserine dehydrogenase 2	22.9184	21.5669	0.129808	0.637117	4.15722	0.0216393	0.140254	1.35152
Metn	P30750	METN_ECOLI	Methionine import ATP-binding protein MetN	21.2502	19.8166	0.234381	0.315809	7.29005	0.000488223	0.0314837	1.43352
Metq	P28635	METQ_ECOLI	D-methionine-binding lipoprotein MetQ	24.213	24.3434	0.787814	0.177512	-0.322877	0.76616	0.872446	-0.130372
Metr	P0A9F9	METR_ECOLI	HTH-type transcriptional regulator MetR	16.7818	14.3901	2.0018	3.19261	1.26936	0.259737	0.47214	2.39166
Mfd	P30958	MFD_ECOLI	Transcription-repair-coupling factor	22.2479	21.8294	0.128401	0.33792	2.31522	0.0841548	0.266688	0.418466
Mgsa	P0A731	MGSA_ECOLI	Methylglyoxal synthase	20.4283	20.7459	0.733257	0.0623872	-0.863114	0.450731	0.643781	-0.317585
Mgta	P0ABB8	ATMA_ECOLI	Magnesium-transporting ATPase, P-type 1	18.9046	21.9323	0.694401	0.140769	-8.54639	0.00247589	0.0574058	-3.02767
Miaa	P16384	MIAA_ECOLI	tRNA dimethylallyltransferase	15.5685	15.0362	1.77634	3.55123	0.268117	0.800683	0.89122	0.532308
Miab	P0AEI1	MIAB_ECOLI	(Dimethylallyl)adenosine tRNA methylthiotransferase MiaB	16.707	20.1278	1.5017	2.33255	-2.46618	0.055626	0.224643	-3.42077
Minc	P18196	MINC_ECOLI	Septum site-determining protein MinC	17.4077	15.4918	1.28898	3.69641	0.978787	0.38698	0.594391	1.91583
Mind	P0AEZ3	MIND_ECOLI	Septum site-determining protein MinD	23.0367	23.0645	0.0538034	0.107974	-0.461201	0.666526	0.807205	-0.0278189
Mine	P0A734	MINE_ECOLI	Cell division topological specificity factor	20.1732	21.2856	0.632301	0.091873	-3.48203	0.037488	0.187932	-1.1124
Mioc	P03817	MIOC_ECOLI	Protein MioC	20.4836	19.624	0.158177	0.363521	4.33647	0.0116582	0.106754	0.859583
Mipa	P0A908	MIPA_ECOLI	MltA-interacting protein	13.6305	18.4738	1.83521	0.404718	-5.15432	0.0112287	0.105269	-4.84327
Mlaa	P76506	MLAA_ECOLI	Probable phospholipid-binding lipoprotein MlaA	19.2848	16.6434	0.430855	0.411233	8.86961	0.000115679	0.0180423	2.64141
Mlab	P64602	MLAB_ECOLI	Probable phospholipid ABC transporter-binding protein MlaB	16.8796	17.9153	1.58001	1.19177	-1.04665	0.338473	0.547798	-1.0357
Mlac	P0ADV7	MLAC_ECOLI	Probable phospholipid-binding protein MlaC	21.8297	22.1761	0.521496	0.108893	-1.30049	0.27771	0.487074	-0.346414
Mlad	P64604	MLAD_ECOLI	Probable phospholipid ABC transporter-binding protein MlaD	19.7903	20.5518	0.531511	0.568283	-1.95732	0.0982737	0.288771	-0.761501
Mlae	P64606	MLAE_ECOLI	Probable phospholipid ABC transporter permease protein MlaE	13.8258	15.4847	2.63146	3.93324	-0.70111	0.513158	0.689714	-1.65894
Mlaf	P63386	MLAF_ECOLI	Probable phospholipid import ATP-binding protein MlaF	19.2208	18.3811	1.90789	1.65874	0.664253	0.531671	0.703682	0.83966
Mltb	P41052	MLTB_ECOLI	Membrane-bound lytic murein transglycosylase B	17.914	18.2778	1.60567	0.673715	-0.417877	0.69737	0.830203	-0.363822
Mnma	P25745	MNMA_ECOLI	tRNA-specific 2-thiouridylase MnmA	18.9248	19.0003	0.451776	0.627797	-0.195327	0.852213	0.923133	-0.0755383
Mnme	P25522	MNME_ECOLI	tRNA modification GTPase MnmE	20.749	21.469	1.39299	1.82763	-0.626647	0.555529	0.723704	-0.720007
Mnmg	P0A6U3	MNMG_ECOLI	tRNA uridine 5-carboxymethylaminomethyl modification enzyme MnmG	19.7146	17.9598	0.664377	0.826908	3.30847	0.017359	0.126576	1.75472
Mntr	P0A9F1	MNTR_ECOLI	Transcriptional regulator MntR	16.7861	15.7392	3.11117	4.00289	0.413033	0.694782	0.828149	1.04699
Moab	P0AEZ9	MOAB_ECOLI	Molybdenum cofactor biosynthesis protein B	20.7268	20.4011	0.473855	0.658252	0.803191	0.455447	0.644825	0.325722
Moac	P0A738	MOAC_ECOLI	Cyclic pyranopterin monophosphate synthase accessory protein	15.4725	12.6738	0.719292	1.85771	2.80978	0.0500471	0.213038	2.79868
Moad	P30748	MOAD_ECOLI	Molybdopterin synthase sulfur carrier subunit	13.5867	15.3755	2.61291	3.60866	-0.803005	0.45545	0.644825	-1.78881
Moba	P32173	MOBA_ECOLI	Molybdenum cofactor guanylyltransferase	17.0035	16.8789	1.85351	1.82779	0.0957361	0.926848	0.960991	0.124607
Moea	P12281	MOEA_ECOLI	Molybdopterin molybdenumtransferase	20.8363	21.1204	0.0904671	0.216573	-2.42069	0.0724548	0.251357	-0.284079
Moeb	P12282	MOEB_ECOLI	Molybdopterin-synthase adenylyltransferase	17.2591	17.622	0.777026	0.0825332	-0.928925	0.420073	0.621235	-0.362929
Mog	P0AF03	MOG_ECOLI	Molybdopterin adenylyltransferase	18.9531	19.5883	0.287474	0.164209	-3.83756	0.0132933	0.114409	-0.635245
Mpaa	P0ACV6	MPAA_ECOLI	Protein MpaA	13.1433	14.3833	2.99791	3.5254	-0.535895	0.611785	0.765947	-1.23999
Mpl	P37773	MPL_ECOLI	UDP-N-acetylmuramate:L-alanyl-gamma-D-glutamyl-meso-diaminopimelate ligase	20.0096	19.9426	0.467137	0.473986	0.20137	0.847064	0.921344	0.0670052
Mpra	P0ACR9	MPRA_ECOLI	Transcriptional repressor MprA	19.4444	17.4334	0.366638	2.15524	1.83972	0.158032	0.363375	2.011
Mraz	P22186	MRAZ_ECOLI	Protein MraZ	15.8536	16.1699	1.67667	4.13755	-0.141674	0.894253	0.943603	-0.316243
Mrca	P02918	PBPA_ECOLI	Penicillin-binding protein 1A	13.7423	11.9238	2.60277	1.37685	1.23514	0.276639	0.485738	1.81845
Mrcb	P02919	PBPB_ECOLI	Penicillin-binding protein 1B	20.6715	20.8109	0.154062	0.532894	-0.502543	0.645249	0.790958	-0.139385
Mreb	P0A9X4	MREB_ECOLI	Rod shape-determining protein MreB	22.6955	22.4615	0.217365	0.137677	1.81884	0.127756	0.326799	0.233993
Mrp	P0AF08	MRP_ECOLI	Protein mrp	20.4002	20.7572	0.183651	0.253571	-2.28044	0.066997	0.245396	-0.356993
Mrr	P24202	MRR_ECOLI	Mrr restriction system protein	17.6022	13.4238	0.157801	2.34659	3.55316	0.0374597	0.187932	4.17832
Msba	P60752	MSBA_ECOLI	Lipid A export ATP-binding/permease protein MsbA	20.2555	20.0627	0.203991	0.195783	1.36419	0.22154	0.432931	0.192857
Msbb	P24205	MSBB_ECOLI	Lipid A biosynthesis (KDO)2-(lauroyl)-lipid IVA acyltransferase	18.8794	17.6466	0.301288	1.44382	1.67167	0.185851	0.38925	1.23279
Mscl	P0A742	MSCL_ECOLI	Large-conductance mechanosensitive channel	16.6193	18.8843	2.49952	0.626057	-1.75807	0.166692	0.370287	-2.26504
Mscs	P0C0S1	MSCS_ECOLI	Small-conductance mechanosensitive channel	21.5369	22.0774	0.162108	0.191809	-4.3046	0.00539691	0.0850013	-0.540522
Msra	P0A744	MSRA_ECOLI	Peptide methionine sulfoxide reductase MsrA	21.0926	21.6986	0.241122	0.236162	-3.59135	0.0114937	0.105863	-0.606056
Msrb	P0A746	MSRB_ECOLI	Peptide methionine sulfoxide reductase MsrB	18.5549	20.0952	0.427077	0.272346	-6.08196	0.00162717	0.0457641	-1.54033
Msrc	P76270	MSRC_ECOLI	Free methionine-R-sulfoxide reductase	19.4539	19.9307	0.64899	0.100924	-1.45174	0.238469	0.452517	-0.476744
Msyb	P25738	MSYB_ECOLI	Acidic protein MsyB	18.53	19.8732	2.72517	0.400966	-0.975261	0.398645	0.607007	-1.34318
Mtfa	P76346	MTFA_ECOLI	Protein MtfA	17.5989	12.6738	0.265341	1.85771	5.249	0.0121717	0.109262	4.92506
Mtla	P00550	PTM3C_ECOLI	PTS system mannitol-specific EIICBA component	21.3277	21.5708	0.204541	0.281915	-1.39566	0.216803	0.428976	-0.243054
Mtld	P09424	MTLD_ECOLI	Mannitol-1-phosphate 5-dehydrogenase	19.356	20.9421	1.24158	0.140978	-2.53873	0.0826754	0.26602	-1.58615
Mtnn	P0AF12	MTNN_ECOLI	5'-methylthioadenosine/S-adenosylhomocysteine nucleosidase	21.8485	22.1097	0.080608	0.0709426	-4.86513	0.00293519	0.0607616	-0.261209
Mtr	P0AAD2	MTR_ECOLI	Tryptophan-specific transport protein	11.8529	12.7475	0.941755	2.21087	-0.744572	0.497378	0.67883	-0.894636
Mug	P0A9H1	MUG_ECOLI	G/U mismatch-specific DNA glycosylase	18.2131	17.5001	1.19559	0.367032	1.1401	0.325085	0.534331	0.712941
Mukb	P22523	MUKB_ECOLI	Chromosome partition protein MukB	20.2823	16.0229	1.38466	4.1078	1.96514	0.127124	0.326623	4.25934
Muke	P22524	MUKE_ECOLI	Chromosome partition protein MukE	18.0137	17.1471	1.68201	1.3902	0.794261	0.458327	0.644825	0.866601
Mukf	P60293	MUKF_ECOLI	Chromosome partition protein MukF	16.5635	13.6653	3.07779	2.50491	1.4607	0.196379	0.402331	2.89825
Mura	P0A749	MURA_ECOLI	UDP-N-acetylglucosamine 1-carboxyvinyltransferase	21.588	21.4868	0.227316	0.174808	0.705954	0.508363	0.687273	0.101219
Murb	P08373	MURB_ECOLI	UDP-N-acetylenolpyruvoylglucosamine reductase	18.8343	18.8478	0.140102	0.40232	-0.0633477	0.952748	0.969992	-0.0134936
Murc	P17952	MURC_ECOLI	UDP-N-acetylmuramate--L-alanine ligase	20.7226	19.8457	0.0740281	0.923284	1.89342	0.153462	0.358221	0.87689
Murd	P14900	MURD_ECOLI	UDP-N-acetylmuramoylalanine--D-glutamate ligase	20.5584	20.2608	0.340558	0.533222	0.940827	0.3892	0.596294	0.297629
Mure	P22188	MURE_ECOLI	UDP-N-acetylmuramoyl-L-alanyl-D-glutamate--2,6-diaminopimelate ligase	21.485	21.2795	0.402759	0.455738	0.675892	0.524657	0.697763	0.20554
Murf	P11880	MURF_ECOLI	UDP-N-acetylmuramoyl-tripeptide--D-alanyl-D-alanine ligase	19.9429	20.1161	0.341773	0.643106	-0.475778	0.6561	0.798576	-0.17325
Murg	P17443	MURG_ECOLI	UDP-N-acetylglucosamine--N-acetylmuramyl-(pentapeptide) pyrophosphoryl-undecaprenol N-acetylglucosamine transferase	19.54	19.8807	0.945535	0.504809	-0.635848	0.555265	0.723704	-0.340768
Muri	P22634	MURI_ECOLI	Glutamate racemase	18.0882	17.9347	0.496011	0.316598	0.521636	0.623793	0.776046	0.153476
Mutl	P23367	MUTL_ECOLI	DNA mismatch repair protein MutL	16.9098	15.547	1.24113	1.32744	1.49987	0.184531	0.387516	1.36284
Muts	P23909	MUTS_ECOLI	DNA mismatch repair protein MutS	15.684	14.2763	1.17251	3.08769	0.852408	0.443792	0.640671	1.40768
Nac	Q47005	NAC_ECOLI	Nitrogen assimilation regulatory protein nac	16.9313	18.7883	2.84056	1.03069	-1.22906	0.290084	0.500414	-1.85697
Nada	P11458	NADA_ECOLI	Quinolinate synthase A	18.2912	17.934	1.08597	1.18569	0.444328	0.672499	0.811015	0.357207
Nadb	P10902	NADB_ECOLI	L-aspartate oxidase	21.4747	21.4468	0.160372	0.446482	0.117615	0.912383	0.954819	0.027899
Nadc	P30011	NADC_ECOLI	Nicotinate-nucleotide pyrophosphorylase [carboxylating]	20.1704	19.8067	0.374545	0.437787	1.26248	0.254692	0.468075	0.363684
Nade	P18843	NADE_ECOLI	NH(3)-dependent NAD(+) synthetase	23.1593	23.6012	0.142313	0.109127	-4.92848	0.00316172	0.0622463	-0.44193
Nadr	P27278	NADR_ECOLI	Trifunctional NAD biosynthesis/regulator protein NadR	19.4236	17.4762	0.918134	5.07281	0.755502	0.501749	0.681842	1.94739
Naga	P0AF18	NAGA_ECOLI	N-acetylglucosamine-6-phosphate deacetylase	20.0627	20.6612	0.52338	0.119014	-2.23027	0.103621	0.295253	-0.598538
Nagb	P0A759	NAGB_ECOLI	Glucosamine-6-phosphate deaminase	16.8459	15.5483	2.26159	3.72852	0.59515	0.577933	0.744881	1.29767
Nagc	P0AF20	NAGC_ECOLI	N-acetylglucosamine repressor	19.8401	19.0339	0.446383	1.09229	1.36648	0.243984	0.457587	0.806207
Nagd	P0AF24	NAGD_ECOLI	Ribonucleotide monophosphatase NagD	19.0646	19.2206	0.515907	0.389174	-0.482883	0.647538	0.792441	-0.156028
Nage	P09323	PTW3C_ECOLI	PTS system N-acetylglucosamine-specific EIICBA component	18.9088	18.559	0.470663	1.85462	0.365691	0.736275	0.8575	0.349858
Nagz	P75949	NAGZ_ECOLI	Beta-hexosaminidase	19.01	18.5243	0.298034	0.372753	2.0353	0.0903005	0.276699	0.485675
Nanr	P0A8W0	NANR_ECOLI	Transcriptional regulator NanR	19.1975	18.591	0.279397	0.179433	3.65326	0.0141224	0.116625	0.606538
Narg	P09152	NARG_ECOLI	Respiratory nitrate reductase 1 alpha chain	20.9464	15.8059	2.17964	3.90682	2.29809	0.073258	0.25152	5.1405
Narh	P11349	NARH_ECOLI	Respiratory nitrate reductase 1 beta chain	17.9431	14.8101	3.42478	3.46794	1.28561	0.245974	0.459016	3.13301
Narl	P0AF28	NARL_ECOLI	Nitrate/nitrite response regulator protein NarL	21.9295	21.7744	0.0653353	0.0824164	2.9492	0.0272326	0.15827	0.155087
Narp	P31802	NARP_ECOLI	Nitrate/nitrite response regulator protein NarP	18.2985	18.9145	0.835392	0.942342	-0.978185	0.366278	0.575162	-0.615924
Narq	P27896	NARQ_ECOLI	Nitrate/nitrite sensor protein NarQ	13.2893	11.9238	3.53055	1.37685	0.720661	0.512025	0.689264	1.36548
Ndh	P00393	DHNA_ECOLI	NADH dehydrogenase	23.0287	22.3747	0.339915	0.613009	1.86628	0.124887	0.324048	0.654077
Ndk	P0A763	NDK_ECOLI	Nucleoside diphosphate kinase	21.7991	20.7779	0.811431	0.0443922	2.51326	0.0861887	0.269095	1.02119
Nei	P50465	END8_ECOLI	Endonuclease 8	14.4861	13.7925	2.32435	2.79345	0.381729	0.716236	0.841564	0.693602
Nema	P77258	NEMA_ECOLI	N-ethylmaleimide reductase	20.9556	20.9786	0.350336	0.606697	-0.065749	0.950227	0.96826	-0.0230313
Neo	P00552	KKA2_KLEPN	Aminoglycoside 3'-phosphotransferase	16.592	15.1311	1.48852	3.51106	0.766147	0.485859	0.667738	1.46087
Nfi	P68739	NFI_ECOLI	Endonuclease V	14.0477	12.8352	1.92068	2.35086	0.798802	0.456014	0.644825	1.21247
Nfnb	P38489	NFNB_ECOLI	Oxygen-insensitive NAD(P)H nitroreductase	20.7554	20.9454	0.176429	0.0963771	-1.89073	0.121686	0.318894	-0.190053
Nfsa	P17117	NFSA_ECOLI	Oxygen-insensitive NADPH nitroreductase	19.324	19.5209	0.717339	0.263286	-0.515583	0.634726	0.784073	-0.196986
Nfua	P63020	NFUA_ECOLI	Fe/S biogenesis protein NfuA	21.9953	21.7842	0.257689	0.242694	1.19265	0.278182	0.487076	0.211089
Nhab	P0AFA7	NHAB_ECOLI	Na(+)/H(+) antiporter NhaB	16.4882	14.384	0.257534	2.98748	1.40344	0.25383	0.467035	2.10416
Nikr	P0A6Z6	NIKR_ECOLI	Nickel-responsive regulator	19.0193	19.247	0.267414	0.548095	-0.746866	0.493487	0.674104	-0.227738
Nirb	P08201	NIRB_ECOLI	Nitrite reductase (NADH) large subunit	17.9936	13.6653	2.41073	2.50491	2.49004	0.0472176	0.206577	4.32834
Nird	P0A9I8	NIRD_ECOLI	Nitrite reductase (NADH) small subunit	13.6862	11.9238	2.81032	1.37685	1.12631	0.31816	0.527476	1.76237
Nlpa	P04846	NLPA_ECOLI	Lipoprotein 28	17.3026	19.0923	3.24597	2.50564	-0.872928	0.418321	0.620919	-1.78974
Nlpd	P0ADA3	NLPD_ECOLI	Murein hydrolase activator NlpD	20.0109	19.7836	0.333324	0.385371	0.892263	0.407293	0.611101	0.227315
Nlpe	P40710	NLPE_ECOLI	Lipoprotein NlpE	12.7972	14.7927	2.57673	3.21825	-0.968041	0.372114	0.579058	-1.99547
Nrda	P00452	RIR1_ECOLI	Ribonucleoside-diphosphate reductase 1 subunit alpha	22.1099	21.0822	0.2153	0.851655	2.33984	0.0913665	0.278189	1.02771
Nrdb	P69924	RIR2_ECOLI	Ribonucleoside-diphosphate reductase 1 subunit beta	21.1715	20.5789	0.248188	0.168206	3.95324	0.00971772	0.101743	0.592625
Nrde	P39452	RIR3_ECOLI	Ribonucleoside-diphosphate reductase 2 subunit alpha	16.651	13.6653	2.79344	2.50491	1.59152	0.163179	0.366907	2.98573
Nrdf	P37146	RIR4_ECOLI	Ribonucleoside-diphosphate reductase 2 subunit beta	16.5757	12.6738	2.40734	1.85771	2.56635	0.0449948	0.203057	3.90187
Nrdh	P0AC65	NRDH_ECOLI	Glutaredoxin-like protein NrdH	13.3635	13.2378	3.1838	3.6059	0.052273	0.960033	0.976147	0.125725
Nrdr	P0A8D0	NRDR_ECOLI	Transcriptional repressor NrdR	17.9201	18.6891	0.715083	0.448909	-1.8216	0.127604	0.326799	-0.769001
Nsrr	P0AF63	NSRR_ECOLI	HTH-type transcriptional repressor NsrR	16.5427	18.4238	2.51447	0.652947	-1.44821	0.232995	0.445889	-1.88112
Nudc	P32664	NUDC_ECOLI	NADH pyrophosphatase	15.0963	13.8247	1.29816	2.69291	0.850731	0.439483	0.637371	1.27162
Nude	P45799	NUDE_ECOLI	ADP compounds hydrolase NudE	19.9702	20.4909	0.895976	0.561244	-0.984914	0.369555	0.577619	-0.520648
Nudf	Q93K97	ADPP_ECOLI	ADP-ribose pyrophosphatase	16.5041	17.5655	1.62867	0.81808	-1.16469	0.303089	0.513295	-1.06138
Nudi	P52006	NUDI_ECOLI	Nucleoside triphosphatase NudI	14.7077	14.5687	2.75835	2.032	0.0811827	0.938162	0.961729	0.139066
Nudj	P0AEI6	NUDJ_ECOLI	Phosphatase NudJ	15.8673	12.6738	2.09348	1.85771	2.28196	0.0632446	0.237762	3.19347
Nudk	P37128	NUDK_ECOLI	GDP-mannose pyrophosphatase NudK	18.5962	16.732	0.338242	0.872306	3.985	0.0173159	0.126576	1.86416
Nuoa	P0AFC3	NUOA_ECOLI	NADH-quinone oxidoreductase subunit A	19.3452	18.9823	0.346459	0.316608	1.54644	0.173353	0.37694	0.3629
Nuob	P0AFC7	NUOB_ECOLI	NADH-quinone oxidoreductase subunit B	21.5922	21.4398	0.26521	0.39048	0.645605	0.545534	0.717208	0.152372
Nuoc	P33599	NUOCD_ECOLI	NADH-quinone oxidoreductase subunit C/D	24.2934	23.7366	0.616418	0.168089	1.74288	0.167774	0.370287	0.556785
Nuoe	P0AFD1	NUOE_ECOLI	NADH-quinone oxidoreductase subunit E	19.9346	20.0534	0.495762	0.351567	-0.390976	0.710747	0.839229	-0.118811
Nuof	P31979	NUOF_ECOLI	NADH-quinone oxidoreductase subunit F	22.4525	22.6275	0.24767	0.32781	-0.852045	0.429215	0.628849	-0.175033
Nuog	P33602	NUOG_ECOLI	NADH-quinone oxidoreductase subunit G	23.576	23.8247	0.386712	0.350096	-0.953722	0.377396	0.586193	-0.248752
Nuoh	P0AFD4	NUOH_ECOLI	NADH-quinone oxidoreductase subunit H	18.8728	19.8322	1.32931	0.335031	-1.39973	0.246381	0.459231	-0.959432
Nuoi	P0AFD6	NUOI_ECOLI	NADH-quinone oxidoreductase subunit I	20.5394	21.2495	0.601757	0.147806	-2.29176	0.0963115	0.287838	-0.710036
Nuoj	P0AFE0	NUOJ_ECOLI	NADH-quinone oxidoreductase subunit J	17.7271	17.4268	0.393215	0.386371	1.08962	0.317709	0.527283	0.300339
Nuok	P0AFE4	NUOK_ECOLI	NADH-quinone oxidoreductase subunit K	17.9499	17.4428	0.350956	0.390845	1.93097	0.102263	0.293913	0.507161
Nuol	P33607	NUOL_ECOLI	NADH-quinone oxidoreductase subunit L	18.3441	18.6638	0.69056	0.72592	-0.638033	0.547072	0.718631	-0.319627
Nupc	P0AFF2	NUPC_ECOLI	Nucleoside permease NupC	18.7916	17.6285	0.287912	0.857656	2.57118	0.0674204	0.245804	1.16306
Nusa	P0AFF6	NUSA_ECOLI	Transcription termination/antitermination protein NusA	23.748	23.4622	0.23034	0.0868788	2.32181	0.0837752	0.26602	0.285791
Nusb	P0A780	NUSB_ECOLI	N utilization substance protein B	20.0684	21.1344	1.53995	0.165942	-1.37656	0.260469	0.47214	-1.06606
Nusg	P0AFG0	NUSG_ECOLI	Transcription termination/antitermination protein NusG	22.5164	22.9897	0.148495	0.0989607	-5.30447	0.00278527	0.0600932	-0.473289
Obge	P42641	OBG_ECOLI	GTPase ObgE/CgtA	19.708	19.7046	0.558945	0.395495	0.00976198	0.992562	0.996206	0.00334209
Ompa	P0A910	OMPA_ECOLI	Outer membrane protein A	26.1446	27.7566	0.888754	0.341174	-3.3865	0.0291202	0.165575	-1.61196
Ompf	P02931	OMPF_ECOLI	Outer membrane protein F	23.3418	24.8677	0.802421	0.625297	-2.99996	0.0257824	0.155008	-1.52591
Ompr	P0AA16	OMPR_ECOLI	Transcriptional regulatory protein OmpR	21.7596	21.8504	0.101518	0.393824	-0.446749	0.682027	0.817498	-0.0908459
Ompx	P0A917	OMPX_ECOLI	Outer membrane protein X	21.433	24.9424	0.563602	0.380614	-10.3205	0.000108386	0.0180423	-3.5094
Oppa	P23843	OPPA_ECOLI	Periplasmic oligopeptide-binding protein	23.6297	23.8861	0.350998	0.529815	-0.806651	0.455112	0.644825	-0.256327
Oppb	P0AFH2	OPPB_ECOLI	Oligopeptide transport system permease protein OppB	16.5406	17.7221	0.764089	0.256454	-2.93183	0.0475551	0.207477	-1.18149
Oppd	P76027	OPPD_ECOLI	Oligopeptide transport ATP-binding protein OppD	18.4947	19.2113	0.739069	0.40872	-1.69687	0.154503	0.358382	-0.71655
Oppf	P77737	OPPF_ECOLI	Oligopeptide transport ATP-binding protein OppF	19.3105	19.5394	0.359406	0.324906	-0.944867	0.381557	0.589032	-0.228892
Orn	P0A784	ORN_ECOLI	Oligoribonuclease	20.0956	20.6591	0.341746	0.316883	-2.41823	0.0522203	0.218742	-0.563512
Osmc	P0C0L2	OSMC_ECOLI	Peroxiredoxin OsmC	20.0781	22.6866	0.870479	0.295024	-5.6761	0.00609027	0.091354	-2.60849
Osme	P0ADB1	OSME_ECOLI	Osmotically-inducible lipoprotein E	19.7289	18.4781	0.539921	0.299115	4.05303	0.0112105	0.105269	1.25085
Osmy	P0AFH8	OSMY_ECOLI	Osmotically-inducible protein Y	18.9038	22.8169	1.87417	0.516998	-4.02551	0.021061	0.138213	-3.91313
Otsa	P31677	OTSA_ECOLI	Alpha,alpha-trehalose-phosphate synthase [UDP-forming]	18.1036	18.9919	0.500569	1.51951	-1.11052	0.334636	0.544475	-0.888323
Oxyr	P0ACQ4	OXYR_ECOLI	Hydrogen peroxide-inducible genes activator	19.9741	19.2368	0.676007	0.203336	2.08903	0.113981	0.308984	0.737348
Pal	P0A912	PAL_ECOLI	Peptidoglycan-associated lipoprotein	21.9501	22.7889	0.450282	0.562263	-2.32889	0.0607643	0.232856	-0.838801
Panb	P31057	PANB_ECOLI	3-methyl-2-oxobutanoate hydroxymethyltransferase	20.6126	20.9068	0.159393	0.101204	-3.11684	0.0257855	0.155008	-0.294243
Panc	P31663	PANC_ECOLI	Pantothenate synthetase	22.8258	23.0382	0.166933	0.112175	-2.11215	0.0857336	0.269095	-0.2124
Pand	P0A790	PAND_ECOLI	Aspartate 1-decarboxylase	14.7098	17.3596	2.76266	0.439173	-1.89445	0.150037	0.356422	-2.64972
Pane	P0A9J4	PANE_ECOLI	2-dehydropantoate 2-reductase	11.8529	17.5815	0.941755	0.121817	-12.0654	0.00104461	0.0411315	-5.72867
Parc	P0AFI2	PARC_ECOLI	DNA topoisomerase 4 subunit A	19.9979	18.1265	0.749326	0.268283	4.70239	0.0108095	0.104978	1.87133
Pare	P20083	PARE_ECOLI	DNA topoisomerase 4 subunit B	17.24	14.2703	1.33444	2.88522	1.86844	0.131221	0.331429	2.96977
Pata	P42588	PAT_ECOLI	Putrescine aminotransferase	13.3731	11.9238	3.43907	1.37685	0.78245	0.478327	0.66154	1.44927
Pcka	P22259	PCKA_ECOLI	Phosphoenolpyruvate carboxykinase [ATP]	22.8306	21.9226	0.238797	0.32058	4.54283	0.00477093	0.0790969	0.907985
Pcm	P0A7A5	PIMT_ECOLI	Protein-L-isoaspartate O-methyltransferase	13.5047	11.9238	2.34304	1.37685	1.16339	0.298681	0.507562	1.58084
Pcnb	P0ABF1	PCNB_ECOLI	Poly(A) polymerase I	20.417	15.5614	0.229987	3.99724	2.42546	0.0931459	0.281583	4.85559
Pdhr	P0ACL9	PDHR_ECOLI	Pyruvate dehydrogenase complex repressor	17.9518	17.1437	0.194759	0.409868	3.56136	0.020961	0.138213	0.80805
Pdxa	P19624	PDXA_ECOLI	4-hydroxythreonine-4-phosphate dehydrogenase	13.7733	12.781	2.63928	2.26376	0.570734	0.589364	0.753431	0.992258
Pdxb	P05459	PDXB_ECOLI	Erythronate-4-phosphate dehydrogenase	21.6885	21.4895	0.230177	0.377538	0.900124	0.40963	0.611961	0.199005
Pdxh	P0AFI7	PDXH_ECOLI	Pyridoxine/pyridoxamine 5'-phosphate oxidase	21.9459	21.8101	0.129466	0.101488	1.65127	0.152588	0.358221	0.135819
Pdxj	P0A794	PDXJ_ECOLI	Pyridoxine 5'-phosphate synthase	21.1806	21.2965	0.456016	0.286788	-0.430132	0.684831	0.818398	-0.115856
Pdxk	P40191	PDXK_ECOLI	Pyridoxine kinase	16.8238	18.2611	2.70242	0.268944	-1.05846	0.366163	0.575162	-1.43727
Pdxy	P77150	PDXY_ECOLI	Pyridoxamine kinase	16.8686	16.8053	1.18643	0.205979	0.105081	0.922591	0.960991	0.0632682
Pepa	P68767	AMPA_ECOLI	Cytosol aminopeptidase	22.5675	22.3676	0.207223	0.217994	1.32982	0.232014	0.445317	0.199985
Pepb	P37095	PEPB_ECOLI	Peptidase B	22.8453	23.2112	0.754872	0.159611	-0.948588	0.407571	0.611101	-0.365947
Pepd	P15288	PEPD_ECOLI	Cytosol non-specific dipeptidase	23.9116	23.6182	0.122771	0.105333	3.62754	0.0114425	0.105863	0.293404
Pepn	P04825	AMPN_ECOLI	Aminopeptidase N	23.5172	23.7862	0.192074	0.146601	-2.22672	0.0706603	0.248415	-0.26902
Pepp	P15034	AMPP_ECOLI	Xaa-Pro aminopeptidase	22.6108	22.9157	0.225976	0.0745266	-2.56315	0.0683808	0.246333	-0.304948
Pepq	P21165	PEPQ_ECOLI	Xaa-Pro dipeptidase	22.3694	22.4223	0.498267	0.0967669	-0.208432	0.847366	0.921344	-0.0528976
Pept	P29745	PEPT_ECOLI	Peptidase T	18.5142	17.8247	0.547827	0.579539	1.72931	0.13464	0.336358	0.689548
Pfka	P0A796	K6PF1_ECOLI	6-phosphofructokinase isozyme 1	23.8266	23.8034	0.391131	0.0499103	0.117635	0.913572	0.955429	0.023192
Pfkb	P06999	K6PF2_ECOLI	6-phosphofructokinase isozyme 2	21.8336	22.207	0.285287	0.0372894	-2.59525	0.0779892	0.258335	-0.373344
Pfla	P0A9N4	PFLA_ECOLI	Pyruvate formate-lyase 1-activating enzyme	20.0339	20.736	0.129248	0.273603	-4.64045	0.00828807	0.0989633	-0.702089
Pflb	P09373	PFLB_ECOLI	Formate acetyltransferase 1	27.7973	25.9068	1.62887	0.434264	2.24288	0.0996205	0.290687	1.89049
Pgi	P0A6T1	G6PI_ECOLI	Glucose-6-phosphate isomerase	22.9665	23.4968	0.299965	0.0907903	-3.38366	0.0333487	0.176978	-0.530226
Pgk	P0A799	PGK_ECOLI	Phosphoglycerate kinase	25.9443	25.8584	0.3786	0.21914	0.393017	0.711127	0.839229	0.085962
Pgm	P36938	PGM_ECOLI	Phosphoglucomutase	22.7087	22.8338	0.252795	0.220259	-0.746174	0.484269	0.666134	-0.125092
Pgsa	P0ABF8	PGSA_ECOLI	CDP-diacylglycerol--glycerol-3-phosphate 3-phosphatidyltransferase	17.7806	17.8368	0.349915	0.349926	-0.226781	0.828123	0.909976	-0.0561128
Phea	P0A9J8	PHEA_ECOLI	P-protein	20.6013	21.0725	0.18058	0.0929751	-4.6393	0.00737662	0.0972679	-0.471144
Phes	P08312	SYFA_ECOLI	Phenylalanine--tRNA ligase alpha subunit	22.6143	22.2341	0.294475	0.0535091	2.54026	0.0794999	0.259977	0.380146
Phet	P07395	SYFB_ECOLI	Phenylalanine--tRNA ligase beta subunit	24.0287	23.7983	0.234148	0.0592926	1.90842	0.141866	0.344812	0.230478
Phna	P0AFJ1	PHNA_ECOLI	Protein PhnA	18.8155	19.5545	0.973396	0.328654	-1.43865	0.229639	0.442694	-0.739022
Phnb	P16681	PHNB_ECOLI	Protein PhnB	15.9629	16.7265	1.17793	4.51713	-0.327123	0.762668	0.871699	-0.763535
Phob	P0AFJ5	PHOB_ECOLI	Phosphate regulon transcriptional regulatory protein PhoB	15.6216	16.362	4.09649	4.26726	-0.250311	0.810711	0.897454	-0.740333
Phop	P23836	PHOP_ECOLI	Transcriptional regulatory protein PhoP	22.8464	22.2642	0.135089	0.133275	6.136	0.000857831	0.0411315	0.582203
Phou	P0A9K7	PHOU_ECOLI	Phosphate-specific transport system accessory protein PhoU	13.5604	12.6738	1.71641	1.85771	0.701046	0.509693	0.68737	0.886565
Pita	P0AFJ7	PITA_ECOLI	Low-affinity inorganic phosphate transporter 1	17.7063	18.142	1.34787	1.23288	-0.47697	0.650388	0.794078	-0.435634
Plig	P76002	PLIG_ECOLI	Inhibitor of g-type lysozyme	18.6135	18.9748	1.50407	0.23445	-0.474678	0.666036	0.807205	-0.361286
Plsb	P0A7A7	PLSB_ECOLI	Glycerol-3-phosphate acyltransferase	19.6946	19.4713	1.47597	1.17941	0.236362	0.821385	0.905939	0.223281
Plsc	P26647	PLSC_ECOLI	1-acyl-sn-glycerol-3-phosphate acyltransferase	16.7551	16.5641	1.64498	1.30919	0.181756	0.862051	0.926778	0.191059
Plsx	P27247	PLSX_ECOLI	Phosphate acyltransferase	18.1994	20.1156	3.95622	0.182544	-0.96766	0.404318	0.610266	-1.91617
Pmba	P0AFK0	PMBA_ECOLI	Protein PmbA	22.0008	22.1277	0.355661	0.313342	-0.535667	0.611749	0.765947	-0.126954
Pmrd	P37590	PMRD_ECOLI	Signal transduction protein PmrD	14.7794	12.6738	1.85517	1.85771	1.60396	0.159845	0.364606	2.10552
Pncb	P18133	PNCB_ECOLI	Nicotinate phosphoribosyltransferase	20.9875	21.2565	0.327539	0.384955	-1.0647	0.328972	0.536923	-0.269072
Pncc	P0A6G3	PNCC_ECOLI	Nicotinamide-nucleotide amidohydrolase PncC	16.7266	18.2375	1.82778	0.205245	-1.64298	0.196695	0.402331	-1.51094
Pnp	P05055	PNP_ECOLI	Polyribonucleotide nucleotidyltransferase	24.2302	23.9761	0.275329	0.0283945	1.83618	0.161739	0.366005	0.254118
Pnta	P07001	PNTA_ECOLI	NAD(P) transhydrogenase subunit alpha	23.2941	21.1229	0.0796045	0.497241	8.62286	0.00270075	0.0600932	2.17112
Pntb	P0AB67	PNTB_ECOLI	NAD(P) transhydrogenase subunit beta	21.8593	19.1168	0.0989258	0.260936	19.6553	5.31852e-05	0.0167534	2.74249
Pola	P00582	DPO1_ECOLI	DNA polymerase I	21.5803	20.6197	0.289704	0.391966	3.9416	0.00897504	0.100969	0.960582
Pota	P69874	POTA_ECOLI	Spermidine/putrescine import ATP-binding protein PotA	18.19	16.9885	0.427214	1.87625	1.24883	0.292752	0.502271	1.20155
Potd	P0AFK9	POTD_ECOLI	Spermidine/putrescine-binding periplasmic protein	21.7705	21.8467	0.347148	0.298742	-0.332566	0.751017	0.865068	-0.0761566
Potf	P31133	POTF_ECOLI	Putrescine-binding periplasmic protein	16.8222	21.6114	2.50112	0.957269	-3.57661	0.0246638	0.149982	-4.78917
Potg	P31134	POTG_ECOLI	Putrescine transport ATP-binding protein PotG	15.873	14.9801	1.5036	3.79565	0.43738	0.684856	0.818398	0.892828
Poxb	P07003	POXB_ECOLI	Pyruvate dehydrogenase [ubiquinone]	19.0012	21.5483	1.33929	1.18836	-2.84505	0.0298307	0.168399	-2.54703
Ppa	P0A7A9	IPYR_ECOLI	Inorganic pyrophosphatase	21.156	23.587	0.431687	0.411671	-8.15059	0.000185568	0.0194846	-2.43096
Ppc	P00864	CAPP_ECOLI	Phosphoenolpyruvate carboxylase	25.6899	25.1679	0.326327	0.143161	2.92972	0.0413808	0.197058	0.522
Ppia	P0AFL3	PPIA_ECOLI	Peptidyl-prolyl cis-trans isomerase A	20.5838	21.5407	0.500154	0.225276	-3.48874	0.0235188	0.147035	-0.956868
Ppib	P23869	PPIB_ECOLI	Peptidyl-prolyl cis-trans isomerase B	22.1156	22.1839	0.180454	0.106425	-0.651657	0.544165	0.716605	-0.0682609
Ppic	P0A9L5	PPIC_ECOLI	Peptidyl-prolyl cis-trans isomerase C	14.5562	17.758	2.41024	0.660608	-2.5623	0.0722954	0.251357	-3.20176
Ppid	P0ADY1	PPID_ECOLI	Peptidyl-prolyl cis-trans isomerase D	22.7808	22.2616	0.107512	0.201204	4.55228	0.00752929	0.0972679	0.51925
Ppk	P0A7B1	PPK_ECOLI	Polyphosphate kinase	21.0835	21.5552	0.159503	0.461859	-1.93095	0.131309	0.331429	-0.471755
Ppnk	P0A7B3	PPNK_ECOLI	Probable inorganic polyphosphate/ATP-NAD kinase	14.4605	15.9441	3.7941	3.98969	-0.538903	0.609399	0.764784	-1.48352
Ppsa	P23538	PPSA_ECOLI	Phosphoenolpyruvate synthase	21.9363	22.4572	0.524862	1.29899	-0.743576	0.498886	0.680299	-0.520883
Ppsr	P0A8A4	PSRP_ECOLI	Phosphoenolpyruvate synthase regulatory protein	18.679	19.1005	0.36083	0.166349	-2.12169	0.0975473	0.288771	-0.421504
Ppx	P0AFL6	PPX_ECOLI	Exopolyphosphatase	21.0313	20.4618	0.492453	0.318621	1.94193	0.10826	0.300744	0.569511
Pqib	P43671	PQIB_ECOLI	Paraquat-inducible protein B	17.4158	16.2778	0.55585	4.22227	0.534432	0.628962	0.779398	1.13799
Prc	P23865	PRC_ECOLI	Tail-specific protease	20.6061	20.1902	0.416704	0.357286	1.5153	0.181609	0.385491	0.415877
Prfa	P0A7I0	RF1_ECOLI	Peptide chain release factor 1	20.2196	20.4435	0.355133	0.273008	-0.999783	0.358442	0.566814	-0.223923
Prfb	P07012	RF2_ECOLI	Peptide chain release factor 2	21.3172	21.0224	0.330129	0.305204	1.3113	0.23798	0.452517	0.294777
Prfc	P0A7I4	RF3_ECOLI	Peptide chain release factor 3	20.3233	20.3063	0.44895	0.528658	0.0491374	0.962445	0.977969	0.0170401
Prkb	P0AEX5	KPPR_ECOLI	Probable phosphoribulokinase	18.6738	18.3478	0.967201	1.11479	0.441776	0.674426	0.812717	0.326006
Prlc	P27298	OPDA_ECOLI	Oligopeptidase A	22.4792	22.3459	0.863938	0.202361	0.300389	0.781682	0.882071	0.133271
Prma	P0A8T1	PRMA_ECOLI	Ribosomal protein L11 methyltransferase	20.0638	19.2466	0.27394	1.03368	1.52842	0.21286	0.423934	0.817212
Prmb	P39199	PRMB_ECOLI	50S ribosomal protein L3 glutamine methyltransferase	20.6142	20.7149	0.440892	0.0517057	-0.453745	0.68006	0.815791	-0.100712
Proa	P07004	PROA_ECOLI	Gamma-glutamyl phosphate reductase	21.9472	22.1881	0.332489	0.193153	-1.25279	0.267649	0.477097	-0.240863
Prob	P0A7B5	PROB_ECOLI	Glutamate 5-kinase	21.2815	21.3214	0.585536	0.58031	-0.0970211	0.92587	0.960991	-0.0399914
Proc	P0A9L8	P5CR_ECOLI	Pyrroline-5-carboxylate reductase	20.5519	20.4811	0.484177	0.579783	0.18748	0.857654	0.92537	0.0708079
Prop	P0C0L7	PROP_ECOLI	Proline/betaine transporter	18.841	18.7295	1.05692	0.676104	0.177804	0.86572	0.928233	0.111542
Proq	P45577	PROQ_ECOLI	ProP effector	21.0974	21.2181	0.266421	0.332606	-0.566539	0.592517	0.755639	-0.120716
Pros	P16659	SYP_ECOLI	Proline--tRNA ligase	23.9059	23.8977	0.0583701	0.105042	0.136524	0.89707	0.943603	0.00820306
Prov	P14175	PROV_ECOLI	Glycine betaine/L-proline transport ATP-binding protein ProV	17.8235	14.0294	2.10211	2.74421	2.19514	0.0736194	0.25152	3.7941
Prpe	P77495	PRPE_ECOLI	Propionate--CoA ligase	19.405	20.4364	1.5122	1.93697	-0.839448	0.435196	0.634073	-1.03141
Prr	P77674	ABDH_ECOLI	Gamma-aminobutyraldehyde dehydrogenase	15.962	17.6841	2.23933	5.15703	-0.6126	0.572549	0.740973	-1.72209
Prs	P0A717	KPRS_ECOLI	Ribose-phosphate pyrophosphokinase	24.0554	24.3301	0.0554088	0.0560569	-6.97083	0.00043344	0.0310304	-0.274719
Psd	P0A8K1	PSD_ECOLI	Phosphatidylserine decarboxylase proenzyme	21.4	21.3962	0.080731	0.227114	0.0310252	0.976831	0.98749	0.00373909
Pspa	P0AFM6	PSPA_ECOLI	Phage shock protein A	21.6678	24.4278	0.800572	0.614731	-5.4688	0.00192043	0.0503883	-2.76
Pspb	P0AFM9	PSPB_ECOLI	Phage shock protein B	19.5639	21.098	1.07822	0.37176	-2.69025	0.0593174	0.230679	-1.53413
Pspc	P0AFN2	PSPC_ECOLI	Phage shock protein C	16.8721	19.3673	2.41416	1.83384	-1.6461	0.154393	0.358382	-2.49524
Pssa	P23830	PSS_ECOLI	CDP-diacylglycerol--serine O-phosphatidyltransferase	20.3356	19.7461	0.239104	0.861417	1.31877	0.267757	0.477097	0.58948
Pstb	P0AAH0	PSTB_ECOLI	Phosphate import ATP-binding protein PstB	14.1341	12.6738	2.29036	1.85771	0.990304	0.361818	0.570805	1.46023
Psts	P0AG82	PSTS_ECOLI	Phosphate-binding protein PstS	17.2523	19.8299	1.86983	1.17077	-2.33681	0.0662456	0.24432	-2.57764
Pta	P0A9M8	PTA_ECOLI	Phosphate acetyltransferase	24.8287	24.622	0.0726474	0.157812	2.37912	0.0727448	0.25152	0.206662
Pth	P0A7D1	PTH_ECOLI	Peptidyl-tRNA hydrolase	19.2449	16.4628	0.367737	4.39969	1.26029	0.295569	0.506002	2.78212
Ptra	P05458	PTRA_ECOLI	Protease 3	15.8401	17.1686	2.17281	2.04694	-0.890121	0.407789	0.611101	-1.32857
Ptsg	P69786	PTGCB_ECOLI	PTS system glucose-specific EIICB component	20.7051	19.5402	0.721857	0.226626	3.07918	0.0427576	0.200782	1.16485
Ptsh	P0AA04	PTHP_ECOLI	Phosphocarrier protein HPr	24.0576	24.1485	0.842791	0.161157	-0.211769	0.844995	0.921015	-0.0908553
Ptsi	P08839	PT1_ECOLI	Phosphoenolpyruvate-protein phosphotransferase	25.3867	25.2201	0.173305	0.157305	1.42332	0.204942	0.413569	0.166564
Ptsn	P69829	PTSN_ECOLI	Nitrogen regulatory protein	20.1725	20.4584	0.364736	0.248392	-1.29589	0.248673	0.461863	-0.285927
Ptsp	P37177	PT1P_ECOLI	Phosphoenolpyruvate-protein phosphotransferase PtsP	17.7291	16.0452	1.06047	4.09753	0.79567	0.478047	0.66154	1.68385
Pura	P0A7D4	PURA_ECOLI	Adenylosuccinate synthetase	24.8195	24.6279	0.132961	0.19919	1.60044	0.167828	0.370287	0.191644
Purb	P0AB89	PUR8_ECOLI	Adenylosuccinate lyase	22.9208	23.0886	0.500963	0.0664521	-0.664209	0.552558	0.722223	-0.16783
Purc	P0A7D7	PUR7_ECOLI	Phosphoribosylaminoimidazole-succinocarboxamide synthase	24.2069	23.9216	0.115433	0.152048	2.98849	0.0265326	0.156513	0.285253
Purd	P15640	PUR2_ECOLI	Phosphoribosylamine--glycine ligase	22.7696	21.2278	0.555406	0.212915	5.18403	0.007241	0.0972679	1.54178
Pure	P0AG18	PURE_ECOLI	N5-carboxyaminoimidazole ribonucleotide mutase	21.0155	19.9813	0.282623	0.226747	5.70878	0.00146256	0.0457641	1.03426
Purf	P0AG16	PUR1_ECOLI	Amidophosphoribosyltransferase	20.5148	19.6153	1.04771	1.51341	0.977376	0.37057	0.578023	0.899517
Purh	P15639	PUR9_ECOLI	Bifunctional purine biosynthesis protein PurH	24.6769	23.4206	0.419464	0.161122	5.59158	0.00554884	0.086529	1.25627
Purk	P09029	PURK_ECOLI	N5-carboxyaminoimidazole ribonucleotide synthase	21.3266	19.7013	0.312205	0.307262	7.42083	0.000308357	0.0285684	1.62532
Purl	P15254	PUR4_ECOLI	Phosphoribosylformylglycinamidine synthase	24.4963	24.0274	0.286544	0.10856	3.06098	0.0396527	0.194558	0.468972
Purm	P08178	PUR5_ECOLI	Phosphoribosylformylglycinamidine cyclo-ligase	22.8638	22.1875	0.270463	0.114069	4.6082	0.00976787	0.101743	0.676332
Purn	P08179	PUR3_ECOLI	Phosphoribosylglycinamide formyltransferase	18.8237	18.6592	0.980011	0.301632	0.321019	0.766127	0.872446	0.164583
Purr	P0ACP7	PURR_ECOLI	HTH-type transcriptional repressor PurR	21.1128	20.9046	0.187907	0.354582	1.0376	0.351295	0.558379	0.208191
Purt	P33221	PURT_ECOLI	Phosphoribosylglycinamide formyltransferase 2	23.3581	22.4826	0.550626	0.211552	2.96844	0.042998	0.200782	0.875491
Puru	P37051	PURU_ECOLI	Formyltetrahydrofolate deformylase	21.1705	20.6182	0.357441	0.184485	2.74599	0.0454438	0.203335	0.552276
Puta	P09546	PUTA_ECOLI	Bifunctional protein PutA	15.2706	14.8667	1.90733	3.69491	0.194257	0.854448	0.924152	0.403875
Putp	P07117	PUTP_ECOLI	Sodium/proline symporter	14.8306	13.901	3.08166	3.27224	0.413663	0.69355	0.827531	0.929689
Pyka	P21599	KPYK2_ECOLI	Pyruvate kinase II	23.9379	23.7937	0.755132	0.0404897	0.381211	0.728307	0.850953	0.144139
Pykf	P0AD61	KPYK1_ECOLI	Pyruvate kinase I	25.0441	24.7707	0.790459	0.0558282	0.689993	0.539334	0.71203	0.273385
Pyrb	P0A786	PYRB_ECOLI	Aspartate carbamoyltransferase catalytic chain	21.0323	21.304	0.470252	0.367013	-0.910867	0.399459	0.607007	-0.271675
Pyrc	P05020	PYRC_ECOLI	Dihydroorotase	21.2349	21.42	0.22917	0.425809	-0.765553	0.481324	0.663822	-0.185096
Pyrd	P0A7E1	PYRD_ECOLI	Dihydroorotate dehydrogenase (quinone)	20.6626	19.2609	0.934104	1.96097	1.29072	0.261905	0.47214	1.40177
Pyre	P0A7E3	PYRE_ECOLI	Orotate phosphoribosyltransferase	21.0032	15.3656	1.17188	3.71769	2.89258	0.0506252	0.214341	5.63766
Pyrf	P08244	PYRF_ECOLI	Orotidine 5'-phosphate decarboxylase	20.4204	20.1415	0.226353	0.456555	1.09477	0.330003	0.537492	0.27894
Pyrg	P0A7E5	PYRG_ECOLI	CTP synthase	23.3658	23.3964	0.156868	0.366929	-0.153599	0.885257	0.938277	-0.0306471
Pyrh	P0A7E9	PYRH_ECOLI	Uridylate kinase	19.0914	21.3169	1.33011	0.308915	-3.25957	0.0407103	0.196297	-2.22549
Pyri	P0A7F3	PYRI_ECOLI	Aspartate carbamoyltransferase regulatory chain	19.8797	20.0079	0.171899	0.446236	-0.536144	0.621178	0.774016	-0.128192
Qmca	P0AA53	QMCA_ECOLI	Protein QmcA	17.5865	15.3168	0.640001	3.58355	1.24698	0.296089	0.506341	2.26966
Qora	P28304	QOR1_ECOLI	Quinone oxidoreductase 1	21.2545	22.2926	0.692201	0.258172	-2.81037	0.0509342	0.215071	-1.03812
Qorb	P39315	QOR2_ECOLI	Quinone oxidoreductase 2	18.9687	18.5051	0.379457	0.398191	1.68567	0.142953	0.345322	0.463591
Qseb	P52076	QSEB_ECOLI	Transcriptional regulatory protein QseB	17.1896	17.8531	0.921972	1.44344	-0.774671	0.472912	0.656243	-0.663414
Qsec	P40719	QSEC_ECOLI	Sensor protein QseC	13.1038	12.6738	1.07654	1.85771	0.400523	0.705937	0.835566	0.429981
Quea	P0A7F9	QUEA_ECOLI	S-adenosylmethionine:tRNA ribosyltransferase-isomerase	19.1164	19.6931	1.90595	0.708272	-0.567212	0.602288	0.762544	-0.576654
Quec	P77756	QUEC_ECOLI	7-cyano-7-deazaguanine synthase	18.8893	18.9242	0.796239	0.845598	-0.0599768	0.954129	0.970771	-0.0348309
Quee	P64554	QUEE_ECOLI	7-carboxy-7-deazaguanine synthase	17.611	16.2434	1.80683	1.82054	1.06635	0.327284	0.53567	1.36757
Quef	Q46920	QUEF_ECOLI	NADPH-dependent 7-cyano-7-deazaguanine reductase	18.062	18.3002	1.02336	0.277757	-0.449237	0.680084	0.815791	-0.238182
Rada	P24554	RADA_ECOLI	DNA repair protein RadA	19.1251	18.8031	0.659524	1.05962	0.51592	0.627817	0.778592	0.321961
Raia	P0AD49	RAIA_ECOLI	Ribosome-associated inhibitor A	18.7743	18.2155	1.06859	0.86201	0.814043	0.448049	0.642693	0.558813
Rapa	P60240	RAPA_ECOLI	RNA polymerase-associated protein RapA	19.0747	18.3424	0.517101	0.298643	2.45274	0.0597938	0.231385	0.732319
Rara	P0AAZ4	RARA_ECOLI	Replication-associated recombination protein A	18.0361	14.2008	0.932717	3.03643	2.41481	0.0810729	0.262197	3.83526
Ratb	P52119	RATB_ECOLI	UPF0125 protein RatB	14.3111	14.2392	2.06763	3.21538	0.0376251	0.97141	0.984874	0.0719166
Rava	P31473	RAVA_ECOLI	ATPase RavA	15.986	13.6762	1.68947	2.65379	1.46839	0.20094	0.407311	2.30974
Rbfa	P0A7G2	RBFA_ECOLI	Ribosome-binding factor A	20.2767	20.7875	0.24507	0.152413	-3.53997	0.0164602	0.125648	-0.510815
Rbsb	P02925	RBSB_ECOLI	D-ribose-binding periplasmic protein	19.3741	19.5865	1.57024	0.360745	-0.263631	0.807612	0.895767	-0.212375
Rcsf	P69411	RCSF_ECOLI	Outer membrane lipoprotein RcsF	18.2062	17.9333	0.711779	0.391719	0.671888	0.533483	0.705487	0.272937
Rdgb	P52061	RDGB_ECOLI	dITP/XTP pyrophosphatase	15.6868	18.1659	2.6774	0.171886	-1.84809	0.160979	0.365682	-2.47913
Rdgc	P36767	RDGC_ECOLI	Recombination-associated protein RdgC	19.0697	20.1187	0.587902	0.4389	-2.85964	0.0314379	0.172525	-1.04901
Rdoa	P0C0K3	RDOA_ECOLI	Protein RdoA	13.1298	14.8282	2.74068	3.27546	-0.795374	0.457603	0.644825	-1.69845
Reca	P0A7G6	RECA_ECOLI	Protein RecA	21.796	21.0168	0.723541	0.676078	1.57365	0.166857	0.370287	0.779155
Recc	P07648	RECC_ECOLI	RecBCD enzyme subunit RecC	16.8501	16.1612	1.06866	4.24697	0.314619	0.771499	0.877336	0.688914
Rela	P0AG20	RELA_ECOLI	GTP pyrophosphokinase	20.8113	21.1871	0.634125	0.428366	-0.982118	0.368984	0.577619	-0.375784
Rfaf	P37692	RFAF_ECOLI	ADP-heptose--LPS heptosyltransferase 2	17.2755	14.4023	0.319287	3.09694	1.84572	0.160195	0.364606	2.87319
Rfbb	P37759	RMLB1_ECOLI	dTDP-glucose 4,6-dehydratase 1	19.7551	18.6888	0.198361	0.0964239	9.67009	0.000424127	0.0310304	1.06639
Rfbd	P37760	RMLD_ECOLI	dTDP-4-dehydrorhamnose reductase	15.1764	11.9238	3.11543	1.37685	1.90982	0.126546	0.326623	3.25254
Rffa	P27833	RFFA_ECOLI	dTDP-4-amino-4,6-dideoxygalactose transaminase	18.5068	19.2103	1.12453	1.03915	-0.918965	0.393768	0.601536	-0.703536
Rffg	P27830	RMLB2_ECOLI	dTDP-glucose 4,6-dehydratase 2	12.8529	13.8203	0.941755	3.37736	-0.55187	0.614678	0.768348	-0.967485
Rhlb	P0A8J8	RHLB_ECOLI	ATP-dependent RNA helicase RhlB	21.4152	21.259	0.312118	0.217301	0.821715	0.44627	0.641731	0.156254
Rhle	P25888	RHLE_ECOLI	ATP-dependent RNA helicase RhlE	16.6706	14.8303	1.66597	3.63221	0.921081	0.406713	0.611101	1.84034
Rho	P0AG30	RHO_ECOLI	Transcription termination factor Rho	24.9165	24.7734	0.205763	0.0464419	1.35713	0.259999	0.47214	0.143136
Riba	P0A7I7	RIBA_ECOLI	GTP cyclohydrolase-2	17.9122	17.6595	1.0956	1.19717	0.311428	0.766092	0.872446	0.252697
Ribb	P0A7J0	RIBB_ECOLI	3,4-dihydroxy-2-butanone 4-phosphate synthase	19.1648	17.9698	1.42732	0.873981	1.42807	0.212946	0.423934	1.19505
Ribc	P0AFU8	RISA_ECOLI	Riboflavin synthase	20.4534	20.6904	0.315276	0.204712	-1.26109	0.261409	0.47214	-0.237026
Ribd	P25539	RIBD_ECOLI	Riboflavin biosynthesis protein RibD	19.1421	19.1053	0.436527	1.02465	0.0660971	0.950432	0.96826	0.0368083
Ribe	P61714	RISB_ECOLI	6,7-dimethyl-8-ribityllumazine synthase	22.848	22.9152	0.324804	0.0754513	-0.403224	0.711347	0.839229	-0.0672281
Ribf	P0AG40	RIBF_ECOLI	Riboflavin biosynthesis protein RibF	19.3603	19.2662	0.467243	0.44942	0.290497	0.78123	0.882071	0.0941647
Rida	P0AF93	RIDA_ECOLI	Enamine/imine deaminase	21.5197	22.1052	0.486114	0.232218	-2.17353	0.0906475	0.277223	-0.585475
Riha	P41409	RIHA_ECOLI	Pyrimidine-specific ribonucleoside hydrolase RihA	18.5982	16.4278	0.492857	1.70363	2.44763	0.0797264	0.259977	2.17042
Rihc	P22564	RIHC_ECOLI	Non-specific ribonucleoside hydrolase RihC	15.1602	11.9238	2.22403	1.37685	2.47451	0.0561692	0.22568	3.23632
Rimj	P0A948	RIMJ_ECOLI	Ribosomal-protein-alanine acetyltransferase	18.9339	19.2014	0.350982	0.628443	-0.743209	0.492765	0.673702	-0.267485
Rimm	P0A7X6	RIMM_ECOLI	Ribosome maturation factor RimM	14.8698	16.8983	2.76036	0.96536	-1.38729	0.24261	0.45598	-2.02843
Rimo	P0AEI4	RIMO_ECOLI	Ribosomal protein S12 methylthiotransferase RimO	18.303	15.8795	0.799488	3.95043	1.20259	0.309476	0.518537	2.42353
Rimp	P0A8A8	RIMP_ECOLI	Ribosome maturation factor RimP	20.0388	19.7484	0.456048	0.326691	1.03518	0.344412	0.554084	0.290363
Rlma	P36999	RLMA_ECOLI	23S rRNA (guanine(745)-N(1))-methyltransferase	16.423	15.4717	1.87916	3.74914	0.453664	0.671473	0.810962	0.951272
Rlmb	P63177	RLMB_ECOLI	23S rRNA (guanosine-2'-O-)-methyltransferase RlmB	19.29	18.6914	0.469054	0.513488	1.72163	0.13632	0.336528	0.598674
Rlme	P0C0R7	RLME_ECOLI	Ribosomal RNA large subunit methyltransferase E	17.6898	14.7247	0.753237	3.33213	1.73586	0.17245	0.37567	2.96504
Rlmf	P75782	RLMF_ECOLI	Ribosomal RNA large subunit methyltransferase F	12.7429	14.8228	2.03147	3.25592	-1.08394	0.327608	0.53567	-2.0799
Rlmi	P75876	RLMI_ECOLI	Ribosomal RNA large subunit methyltransferase I	18.8124	18.4261	1.0623	0.310352	0.698022	0.528633	0.700839	0.386251
Rlmj	P37634	RLMJ_ECOLI	Ribosomal RNA large subunit methyltransferase J	18.4163	18.3528	0.717466	0.223256	0.168938	0.874963	0.930498	0.0634701
Rlml	P75864	RLMKL_ECOLI	Ribosomal RNA large subunit methyltransferase K/L	17.9838	16.1687	1.28547	4.16384	0.833063	0.45694	0.644825	1.81514
Rlmm	P0ADR6	RLMM_ECOLI	Ribosomal RNA large subunit methyltransferase M	19.1424	18.8553	0.323365	0.372902	1.16345	0.28966	0.500414	0.287128
Rlmn	P36979	RLMN_ECOLI	Dual-specificity RNA methyltransferase RlmN	16.2537	16.9052	2.77586	0.842671	-0.449211	0.67933	0.815791	-0.651568
Rlpa	P10100	RLPA_ECOLI	Rare lipoprotein A	17.6997	18.7431	1.06775	0.215284	-1.91574	0.144331	0.346772	-1.04335
Rlub	P37765	RLUB_ECOLI	Ribosomal large subunit pseudouridine synthase B	18.7607	15.5356	0.391654	1.18008	5.18759	0.00839073	0.0989633	3.22506
Rluc	P0AA39	RLUC_ECOLI	Ribosomal large subunit pseudouridine synthase C	17.3421	13.581	0.649238	2.76667	2.64694	0.0691916	0.246426	3.76107
Rlud	P33643	RLUD_ECOLI	Ribosomal large subunit pseudouridine synthase D	18.6125	18.5952	0.201349	0.289454	0.0983338	0.925245	0.960991	0.0173361
Rluf	P32684	RLUF_ECOLI	Ribosomal large subunit pseudouridine synthase F	16.5582	13.1126	1.53867	2.14306	2.61208	0.0438286	0.200782	3.44563
Rmf	P0AFW2	RMF_ECOLI	Ribosome modulation factor	16.5811	21.2941	3.52552	0.275232	-2.66556	0.0750045	0.255216	-4.71304
Rmla1	P37744	RMLA1_ECOLI	Glucose-1-phosphate thymidylyltransferase 1	20.2722	19.8925	0.345329	0.321598	1.60933	0.158918	0.364536	0.379712
Rmla2	P61887	RMLA2_ECOLI	Glucose-1-phosphate thymidylyltransferase 2	15.9955	13.3786	1.57892	2.47914	1.78066	0.134046	0.336358	2.61689
Rna	P21338	RNI_ECOLI	Ribonuclease I	15.4426	13.6381	1.84709	2.85292	1.06188	0.335624	0.545518	1.80448
Rnb	P30850	RNB_ECOLI	Exoribonuclease 2	22.3348	22.1194	0.164719	0.125985	2.07698	0.08628	0.269095	0.215358
Rnc	P0A7Y0	RNC_ECOLI	Ribonuclease 3	19.3876	18.905	0.45273	0.485124	1.45463	0.196235	0.402331	0.482617
Rne	P21513	RNE_ECOLI	Ribonuclease E	22.7994	22.4765	0.158455	0.234648	2.2808	0.0688168	0.246333	0.322891
Rng	P0A9J0	RNG_ECOLI	Ribonuclease G	20.5189	19.1446	0.298741	0.877402	2.96539	0.0457896	0.204302	1.37426
Rnk	P0AFW4	RNK_ECOLI	Regulator of nucleoside diphosphate kinase	18.3422	15.1832	1.93614	2.08983	2.21772	0.0686706	0.246333	3.159
Rnpa	P0A7Y8	RNPA_ECOLI	Ribonuclease P protein component	14.9869	13.5268	3.07204	2.68668	0.715567	0.501602	0.681842	1.46017
Rnr	P21499	RNR_ECOLI	Ribonuclease R	22.6819	22.3382	0.26067	0.18346	2.15603	0.0796734	0.259977	0.343626
Rnt	P30014	RNT_ECOLI	Ribonuclease T	17.703	13.7291	0.76548	2.99438	2.57152	0.0728766	0.25152	3.97386
Rob	P0ACI0	ROB_ECOLI	Right origin-binding protein	19.5739	20.0532	0.464899	0.418017	-1.53305	0.176701	0.379895	-0.479229
Rodz	P27434	RODZ_ECOLI	Cytoskeleton protein RodZ	21.2881	21.4969	0.294369	0.293761	-1.00446	0.353934	0.561375	-0.208862
Rof	P0AFW8	ROF_ECOLI	Protein rof	18.1619	19.4893	0.875768	0.0837574	-3.01763	0.0555595	0.224643	-1.3274
Rpe	P0AG07	RPE_ECOLI	Ribulose-phosphate 3-epimerase	21.2295	22.3499	0.500099	0.132483	-4.33108	0.0172995	0.126576	-1.12034
Rph	P0CG19	RNPH_ECOLI	Inactive ribonuclease PH	19.4838	18.0178	0.860985	1.38035	1.80223	0.13106	0.331429	1.46598
Rpia	P0A7Z0	RPIA_ECOLI	Ribose-5-phosphate isomerase A	22.1144	22.9978	0.395405	0.0831816	-4.37294	0.0185393	0.131529	-0.883465
Rpla	P0A7L0	RL1_ECOLI	50S ribosomal protein L1	24.632	24.2728	0.27729	0.2034	2.08945	0.0858549	0.269095	0.359271
Rplb	P60422	RL2_ECOLI	50S ribosomal protein L2	24.9414	24.5588	0.288952	0.191896	2.20626	0.0762438	0.257139	0.382641
Rplc	P60438	RL3_ECOLI	50S ribosomal protein L3	23.9809	23.6359	0.170072	0.0983246	3.51247	0.0182187	0.131025	0.345011
Rpld	P60723	RL4_ECOLI	50S ribosomal protein L4	24.4143	24.2039	0.303842	0.267208	1.04008	0.33901	0.547798	0.210421
Rple	P62399	RL5_ECOLI	50S ribosomal protein L5	24.9664	24.8264	0.28535	0.241668	0.749014	0.482906	0.664912	0.140042
Rplf	P0AG55	RL6_ECOLI	50S ribosomal protein L6	24.8328	24.6231	0.242756	0.209951	1.30664	0.240126	0.453475	0.209684
Rpli	P0A7R1	RL9_ECOLI	50S ribosomal protein L9	24.8767	24.6705	0.305959	0.176706	1.16709	0.297851	0.507562	0.206179
Rplj	P0A7J3	RL10_ECOLI	50S ribosomal protein L10	24.3455	24.136	0.163338	0.243198	1.43054	0.209294	0.420278	0.209544
Rplk	P0A7J7	RL11_ECOLI	50S ribosomal protein L11	23.729	23.5366	0.202694	0.232926	1.2464	0.259914	0.47214	0.192427
Rpll	P0A7K2	RL7_ECOLI	50S ribosomal protein L7/L12	24.5317	24.8133	0.313468	0.0976857	-1.7155	0.169796	0.372769	-0.28163
Rplm	P0AA10	RL13_ECOLI	50S ribosomal protein L13	23.5539	23.7011	0.447537	0.256213	-0.570886	0.593885	0.756659	-0.147199
Rpln	P0ADY3	RL14_ECOLI	50S ribosomal protein L14	23.0093	23.1364	0.24508	0.204957	-0.795896	0.457327	0.644825	-0.127139
Rplo	P02413	RL15_ECOLI	50S ribosomal protein L15	23.7876	23.5072	0.155165	0.195839	2.24429	0.0682633	0.246333	0.280377
Rplp	P0ADY7	RL16_ECOLI	50S ribosomal protein L16	23.3627	23.2168	0.155868	0.181145	1.22158	0.268649	0.477097	0.145963
Rplq	P0AG44	RL17_ECOLI	50S ribosomal protein L17	23.571	23.9562	0.337183	0.167592	-2.04602	0.103854	0.295253	-0.3852
Rplr	P0C018	RL18_ECOLI	50S ribosomal protein L18	23.065	22.9363	0.484803	0.36376	0.424444	0.687157	0.820525	0.128628
Rpls	P0A7K6	RL19_ECOLI	50S ribosomal protein L19	23.595	23.279	0.241058	0.1844	2.08259	0.0856297	0.269095	0.316033
Rplt	P0A7L3	RL20_ECOLI	50S ribosomal protein L20	22.8364	23.0329	0.293324	0.218504	-1.07473	0.327018	0.53567	-0.196548
Rplu	P0AG48	RL21_ECOLI	50S ribosomal protein L21	22.7762	22.3128	0.19742	0.276754	2.7261	0.0380892	0.189244	0.463371
Rplv	P61175	RL22_ECOLI	50S ribosomal protein L22	23.5026	23.7055	0.375272	0.210715	-0.942884	0.391449	0.598575	-0.202901
Rplw	P0ADZ0	RL23_ECOLI	50S ribosomal protein L23	20.1002	19.5997	0.208427	0.259199	3.00944	0.0250737	0.151889	0.500476
Rplx	P60624	RL24_ECOLI	50S ribosomal protein L24	22.9225	22.8109	0.27697	0.276971	0.569688	0.589566	0.753431	0.111572
Rply	P68919	RL25_ECOLI	50S ribosomal protein L25	23.7158	23.4952	0.270316	0.21351	1.28047	0.250059	0.463345	0.220539
Rpma	P0A7L8	RL27_ECOLI	50S ribosomal protein L27	21.796	21.7447	0.254506	0.250908	0.287249	0.783586	0.882071	0.0513301
Rpmb	P0A7M2	RL28_ECOLI	50S ribosomal protein L28	22.3401	22.2979	0.244765	0.355662	0.195782	0.85204	0.923133	0.0422642
Rpmc	P0A7M6	RL29_ECOLI	50S ribosomal protein L29	22.2674	22.3559	0.505869	0.228409	-0.318616	0.765326	0.872446	-0.088423
Rpmd	P0AG51	RL30_ECOLI	50S ribosomal protein L30	22.3379	22.5063	0.348001	0.223794	-0.814404	0.451623	0.643781	-0.168479
Rpme	P0A7M9	RL31_ECOLI	50S ribosomal protein L31	20.7374	20.9191	0.527445	0.513678	-0.493675	0.639096	0.787003	-0.181734
Rpmf	P0A7N4	RL32_ECOLI	50S ribosomal protein L32	17.5791	20.6558	2.68039	0.174896	-2.29081	0.105134	0.297281	-3.07666
Rpmg	P0A7N9	RL33_ECOLI	50S ribosomal protein L33	18.2475	21.1332	3.33894	0.120246	-1.72743	0.182305	0.385929	-2.88576
Rpmh	P0A7P5	RL34_ECOLI	50S ribosomal protein L34	13.8843	19.426	3.2038	0.225099	-3.45098	0.0402914	0.195258	-5.54176
Rpmi	P0A7Q1	RL35_ECOLI	50S ribosomal protein L35	16.4613	14.7489	0.22887	2.53739	1.34427	0.270136	0.47805	1.71239
Rpoa	P0A7Z4	RPOA_ECOLI	DNA-directed RNA polymerase subunit alpha	24.6551	24.6018	0.150831	0.0558807	0.662619	0.545518	0.717208	0.053291
Rpob	P0A8V2	RPOB_ECOLI	DNA-directed RNA polymerase subunit beta	25.6063	25.3402	0.118377	0.0320539	4.3409	0.0169867	0.125648	0.266184
Rpoc	P0A8T7	RPOC_ECOLI	DNA-directed RNA polymerase subunit beta'	25.5977	25.3477	0.105372	0.0295081	4.56882	0.014271	0.116625	0.249974
Rpod	P00579	RPOD_ECOLI	RNA polymerase sigma factor RpoD	22.1886	22.1092	0.0864583	0.199672	0.729782	0.505156	0.684634	0.0793955
Rpoe	P0AGB6	RPOE_ECOLI	ECF RNA polymerase sigma-E factor	18.7869	15.3769	0.33035	3.71451	1.82885	0.163424	0.366907	3.41006
Rpon	P24255	RP54_ECOLI	RNA polymerase sigma-54 factor	18.1124	15.954	0.645445	4.02099	1.06003	0.363461	0.571879	2.15847
Rpos	P13445	RPOS_ECOLI	RNA polymerase sigma factor RpoS	15.7232	13.1126	2.4032	2.14306	1.62155	0.15667	0.362342	2.61065
Rpoz	P0A800	RPOZ_ECOLI	DNA-directed RNA polymerase subunit omega	21.4207	21.8464	0.18244	0.331961	-2.2481	0.0783393	0.258668	-0.425779
Rpsa	P0AG67	RS1_ECOLI	30S ribosomal protein S1	25.7313	25.3583	0.209018	0.16824	2.78019	0.0335339	0.176978	0.372984
Rpsb	P0A7V0	RS2_ECOLI	30S ribosomal protein S2	24.1378	24.0447	0.224605	0.147216	0.69369	0.517772	0.693895	0.0931459
Rpsc	P0A7V3	RS3_ECOLI	30S ribosomal protein S3	24.7314	24.447	0.11709	0.196046	2.49125	0.0560823	0.22568	0.28444
Rpsd	P0A7V8	RS4_ECOLI	30S ribosomal protein S4	24.7753	24.7782	0.235397	0.207818	-0.0181702	0.986101	0.992522	-0.00285278
Rpse	P0A7W1	RS5_ECOLI	30S ribosomal protein S5	24.4239	24.1354	0.201079	0.191784	2.07658	0.0832318	0.26602	0.288513
Rpsf	P02358	RS6_ECOLI	30S ribosomal protein S6	24.0087	24.1182	0.246925	0.0761674	-0.847393	0.449889	0.643574	-0.109486
Rpsg	P02359	RS7_ECOLI	30S ribosomal protein S7	24.6102	24.4105	0.28677	0.180574	1.17868	0.291006	0.500626	0.199719
Rpsh	P0A7W7	RS8_ECOLI	30S ribosomal protein S8	23.5019	23.3003	0.177495	0.178302	1.60325	0.160002	0.364606	0.201679
Rpsi	P0A7X3	RS9_ECOLI	30S ribosomal protein S9	23.7397	23.4654	0.0287816	0.139056	3.86324	0.026458	0.156513	0.274296
Rpsj	P0A7R5	RS10_ECOLI	30S ribosomal protein S10	24.3014	24.005	0.121749	0.186762	2.65875	0.0435619	0.200782	0.296372
Rpsk	P0A7R9	RS11_ECOLI	30S ribosomal protein S11	23.4065	23.2334	0.18846	0.168844	1.36792	0.220914	0.43276	0.173064
Rpsl	P0A7S3	RS12_ECOLI	30S ribosomal protein S12	22.4049	21.7615	0.501334	0.269918	2.26011	0.0779106	0.258335	0.643429
Rpsm	P0A7S9	RS13_ECOLI	30S ribosomal protein S13	23.5558	23.464	0.233944	0.203312	0.592607	0.575489	0.743765	0.0918375
Rpsn	P0AG59	RS14_ECOLI	30S ribosomal protein S14	21.1763	21.5635	0.560388	0.195827	-1.30457	0.266852	0.477063	-0.387209
Rpso	P0ADZ4	RS15_ECOLI	30S ribosomal protein S15	21.9818	22.5843	0.644182	0.166044	-1.81131	0.156926	0.362403	-0.602476
Rpsp	P0A7T3	RS16_ECOLI	30S ribosomal protein S16	22.5298	22.7557	0.483664	0.156411	-0.88894	0.429139	0.628849	-0.225935
Rpsq	P0AG63	RS17_ECOLI	30S ribosomal protein S17	22.32	22.1648	0.23289	0.278222	0.855838	0.425914	0.62693	0.155262
Rpsr	P0A7T7	RS18_ECOLI	30S ribosomal protein S18	22.1573	22.5213	0.426819	0.225677	-1.50766	0.19756	0.402939	-0.363957
Rpss	P0A7U3	RS19_ECOLI	30S ribosomal protein S19	22.3535	22.4624	0.341552	0.195288	-0.553431	0.604891	0.762754	-0.108871
Rpst	P0A7U7	RS20_ECOLI	30S ribosomal protein S20	21.2803	22.2051	0.823068	0.207231	-2.17917	0.107338	0.300462	-0.924792
Rpsu	P68679	RS21_ECOLI	30S ribosomal protein S21	22.0515	22.889	0.884206	0.207116	-1.84436	0.153189	0.358221	-0.837468
Rraa	P0A8R0	RRAA_ECOLI	Regulator of ribonuclease activity A	21.9848	23.0175	0.288115	0.467247	-3.76271	0.0131538	0.114407	-1.03274
Rrab	P0AF90	RRAB_ECOLI	Regulator of ribonuclease activity B	18.779	19.3435	0.332253	0.371855	-2.26402	0.0647424	0.241062	-0.564495
Rsd	P0AFX4	RSD_ECOLI	Regulator of sigma D	17.3819	17.7951	0.374581	0.402439	-1.50311	0.183751	0.38691	-0.413196
Rseb	P0AFX9	RSEB_ECOLI	Sigma-E factor regulatory protein RseB	19.3263	18.6814	0.422955	0.554371	1.84978	0.11724	0.313467	0.644919
Rsep	P0AEH1	RSEP_ECOLI	Regulator of sigma-E protease RseP	16.3889	14.344	1.85237	3.15206	1.11862	0.315611	0.525021	2.04487
Rsfs	P0AAT6	IOJAP_ECOLI	Ribosomal silencing factor RsfS	19.1549	18.3246	0.648144	0.223591	2.42201	0.0777108	0.258335	0.830295
Rsga	P39286	RSGA_ECOLI	Putative ribosome biogenesis GTPase RsgA	16.8953	14.014	0.979051	2.73937	1.9809	0.123299	0.322058	2.88128
Rsma	P06992	RSMA_ECOLI	Ribosomal RNA small subunit methyltransferase A	19.9959	19.8437	0.353916	0.0774351	0.84023	0.457523	0.644825	0.152203
Rsmb	P36929	RSMB_ECOLI	Ribosomal RNA small subunit methyltransferase B	19.7478	18.6512	0.630287	0.494651	2.73737	0.0358158	0.183197	1.09661
Rsmc	P39406	RSMC_ECOLI	Ribosomal RNA small subunit methyltransferase C	19.859	19.2893	0.869874	0.485516	1.14379	0.30756	0.516976	0.569719
Rsme	P0AGL7	RSME_ECOLI	Ribosomal RNA small subunit methyltransferase E	19.1178	19.5469	0.845703	0.934435	-0.680882	0.521584	0.696182	-0.429061
Rsmg	P0A6U5	RSMG_ECOLI	Ribosomal RNA small subunit methyltransferase G	20.1871	19.6643	0.673229	0.0605272	1.54675	0.218238	0.430733	0.522759
Rsmh	P60390	RSMH_ECOLI	Ribosomal RNA small subunit methyltransferase H	20.4615	21.1676	0.640663	0.215344	-2.08964	0.11112	0.303836	-0.706179
Rsmi	P67087	RSMI_ECOLI	Ribosomal RNA small subunit methyltransferase I	21.1942	20.9262	0.274449	0.245774	1.45476	0.196552	0.402331	0.267976
Rsta	P52108	RSTA_ECOLI	Transcriptional regulatory protein RstA	20.5388	20.9884	0.37363	0.192797	-2.13843	0.0917233	0.278351	-0.449542
Rsua	P0AA43	RSUA_ECOLI	Ribosomal small subunit pseudouridine synthase A	20.2951	19.9899	0.546359	2.02181	0.291501	0.7874	0.882071	0.305249
Ruta	P75898	RUTA_ECOLI	Pyrimidine monooxygenase RutA	17.5061	14.9668	3.63876	3.42556	1.01621	0.348877	0.558379	2.53926
Rutb	P75897	RUTB_ECOLI	Peroxyureidoacrylate/ureidoacrylate amidohydrolase RutB	17.8807	20.1142	4.42367	1.30824	-0.968316	0.394597	0.601636	-2.23345
Rutc	P0AFQ5	RUTC_ECOLI	Putative aminoacrylate peracid reductase RutC	17.3747	18.5447	4.3829	5.71978	-0.324731	0.75713	0.868046	-1.17
Rute	P75894	RUTE_ECOLI	Probable malonic semialdehyde reductase RutE	18.8266	19.254	4.40778	6.20525	-0.112305	0.914629	0.955899	-0.4274
Ruva	P0A809	RUVA_ECOLI	Holliday junction ATP-dependent DNA helicase RuvA	18.2501	17.1637	1.57815	0.66874	1.26768	0.272994	0.480946	1.08639
Ruvb	P0A812	RUVB_ECOLI	Holliday junction ATP-dependent DNA helicase RuvB	19.7206	15.6501	0.425037	4.27147	1.89653	0.15237	0.358221	4.07048
Sad	P76149	SAD_ECOLI	Succinate semialdehyde dehydrogenase [NAD(P)+] Sad	20.843	19.702	0.801087	0.423518	2.51821	0.0580075	0.228678	1.14094
Sbcb	P04995	EX1_ECOLI	Exodeoxyribonuclease I	18.358	17.2602	0.226243	0.820255	2.58033	0.0709408	0.24881	1.09778
Sbp	P0AG78	SUBI_ECOLI	Sulfate-binding protein	17.5717	18.9777	1.00834	0.211629	-2.7293	0.0655923	0.243077	-1.40601
Sdaa	P16095	SDHL_ECOLI	L-serine dehydratase 1	14.4378	13.8626	0.941755	2.6345	0.411221	0.703291	0.833472	0.57525
Sdha	P0AC41	SDHA_ECOLI	Succinate dehydrogenase flavoprotein subunit	23.9179	23.5683	0.11816	0.295248	2.19877	0.0938666	0.282161	0.34962
Sdhb	P07014	SDHB_ECOLI	Succinate dehydrogenase iron-sulfur subunit	22.6093	22.6121	0.318202	0.313575	-0.0124309	0.990485	0.994907	-0.00277673
Sdhc	P69054	DHSC_ECOLI	Succinate dehydrogenase cytochrome b556 subunit	17.6007	15.6815	0.631633	3.81195	0.993401	0.390275	0.59736	1.91921
Sdhd	P0AC44	DHSD_ECOLI	Succinate dehydrogenase hydrophobic membrane anchor subunit	18.3073	15.2783	0.141491	4.31887	1.40193	0.255307	0.468657	3.02899
Seca	P10408	SECA_ECOLI	Protein translocase subunit SecA	24.4014	22.9709	0.788889	0.306367	3.38077	0.0290459	0.165575	1.43056
Secb	P0AG86	SECB_ECOLI	Protein-export protein SecB	22.0319	21.4694	0.137125	0.209682	4.49055	0.00595912	0.0911224	0.56253
Secd	P0AG90	SECD_ECOLI	Protein translocase subunit SecD	23.0146	23.0878	0.38739	0.0641633	-0.372702	0.732945	0.855736	-0.0731739
Secf	P0AG93	SECF_ECOLI	Protein translocase subunit SecF	19.1521	18.411	0.170009	1.05678	1.38473	0.255953	0.469297	0.741088
Secg	P0AG99	SECG_ECOLI	Protein-export membrane protein SecG	16.7219	15.1805	0.286044	3.4774	0.883563	0.44121	0.6387	1.54144
Secy	P0AGA2	SECY_ECOLI	Protein translocase subunit SecY	20.1695	19.7645	0.310862	0.565601	1.25511	0.268689	0.477097	0.405023
Sela	P0A821	SELA_ECOLI	L-seryl-tRNA(Sec) selenium transferase	15.004	14.5195	0.852902	3.15742	0.2963	0.784029	0.882071	0.484538
Selb	P14081	SELB_ECOLI	Selenocysteine-specific elongation factor	20.272	20.068	0.274897	0.673964	0.560745	0.605098	0.762754	0.204075
Seld	P16456	SELD_ECOLI	Selenide, water dikinase	21.3656	21.1796	0.119596	0.186831	1.67684	0.153212	0.358221	0.185988
Seqa	P0AFY8	SEQA_ECOLI	Negative modulator of initiation of replication	20.7392	20.4956	0.187834	0.178705	1.87899	0.109429	0.302687	0.243576
Sera	P0A9T0	SERA_ECOLI	D-3-phosphoglycerate dehydrogenase	25.1107	24.4987	0.274314	0.380009	2.6119	0.0437227	0.200782	0.612064
Serb	P0AGB0	SERB_ECOLI	Phosphoserine phosphatase	20.3496	19.3832	0.226923	0.67104	2.72851	0.057574	0.228411	0.966398
Serc	P23721	SERC_ECOLI	Phosphoserine aminotransferase	24.9657	25.0922	0.428421	0.0370692	-0.588474	0.59702	0.758924	-0.126528
Sers	P0A8L1	SYS_ECOLI	Serine--tRNA ligase	23.8795	23.7031	0.199213	0.0901333	1.61412	0.178757	0.381329	0.176467
Sfsa	P0A823	SFSA_ECOLI	Sugar fermentation stimulation protein A	13.784	14.1858	2.84267	3.54565	-0.176836	0.865722	0.928233	-0.401816
Shia	P76350	SHIA_ECOLI	Shikimate transporter	11.8529	11.9238	0.941755	1.37685	-0.0851146	0.935291	0.960991	-0.0709908
Sixa	P76502	SIXA_ECOLI	Phosphohistidine phosphatase SixA	13.4323	12.6738	1.50869	1.85771	0.633824	0.550527	0.720765	0.758425
Skp	P0AEU7	SKP_ECOLI	Chaperone protein Skp	23.3589	24.2336	0.412533	0.0401692	-4.22092	0.0234193	0.147035	-0.874752
Slma	P0C093	SLMA_ECOLI	Nucleoid occlusion factor SlmA	14.4134	14.3571	1.66406	3.24811	0.0308818	0.976693	0.98749	0.0563524
Slp	P37194	SLP_ECOLI	Outer membrane protein slp	19.9746	20.3519	3.82243	1.03198	-0.19055	0.859596	0.926036	-0.37722
Slt	P0AGC3	SLT_ECOLI	Soluble lytic murein transglycosylase	17.2429	19.056	0.589332	0.507404	-4.66291	0.00365851	0.0657647	-1.8131
Slya	P0A8W2	SLYA_ECOLI	Transcriptional regulator SlyA	19.5327	16.1088	0.523994	4.15073	1.63677	0.197395	0.402939	3.42385
Slyb	P0A905	SLYB_ECOLI	Outer membrane lipoprotein SlyB	19.5771	18.9032	0.391141	1.70383	0.771031	0.491921	0.673132	0.673937
Slyd	P0A9K9	SLYD_ECOLI	FKBP-type peptidyl-prolyl cis-trans isomerase SlyD	22.6735	23.4251	0.310895	0.108136	-4.56674	0.0122096	0.109262	-0.751604
Smpb	P0A832	SSRP_ECOLI	SsrA-binding protein	19.4911	19.2383	0.411204	0.0765424	1.20905	0.308156	0.517427	0.252854
Soda	P00448	SODM_ECOLI	Superoxide dismutase [Mn]	22.7023	22.5756	0.268578	0.508882	0.440555	0.679665	0.815791	0.12675
Sodb	P0AGD3	SODF_ECOLI	Superoxide dismutase [Fe]	23.2993	25.1594	1.01884	0.649994	-3.07834	0.0268492	0.157789	-1.86011
Sodc	P0AGD1	SODC_ECOLI	Superoxide dismutase [Cu-Zn]	15.8571	19.5299	1.16854	1.42104	-3.99263	0.00773623	0.0982626	-3.67281
Sohb	P0AG14	SOHB_ECOLI	Probable protease SohB	20.2851	20.5014	0.158796	0.389208	-1.0289	0.362053	0.570805	-0.216253
Sola	P40874	MTOX_ECOLI	N-methyl-L-tryptophan oxidase	22.0989	22.0536	0.199663	0.269271	0.270397	0.796655	0.887363	0.0453212
Spea	P21170	SPEA_ECOLI	Biosynthetic arginine decarboxylase	22.5802	22.5569	0.27912	0.194256	0.136996	0.896038	0.943603	0.0232936
Speb	P60651	SPEB_ECOLI	Agmatinase	19.5404	20.8772	1.00212	0.409847	-2.46943	0.069364	0.246426	-1.33682
Spec	P21169	DCOR_ECOLI	Ornithine decarboxylase, constitutive	17.7416	17.0151	1.62393	4.69986	0.292206	0.785748	0.882071	0.726497
Sped	P0A7F6	SPED_ECOLI	S-adenosylmethionine decarboxylase proenzyme	19.7507	17.4604	0.401282	1.20657	3.60238	0.0264418	0.156513	2.29029
Spee	P09158	SPEE_ECOLI	Spermidine synthase	20.7041	20.7131	0.604675	0.184951	-0.0283516	0.9789	0.988312	-0.00896377
Speg	P0A951	ATDA_ECOLI	Spermidine N(1)-acetyltransferase	14.5695	13.9585	1.82554	2.93859	0.353246	0.738267	0.8575	0.611022
Spot	P0AG24	SPOT_ECOLI	Bifunctional (p)ppGpp synthase/hydrolase SpoT	18.4928	17.5893	0.471117	0.575694	2.42898	0.0528275	0.220297	0.903448
Sppa	P08395	SPPA_ECOLI	Protease 4	18.9656	18.9122	0.112274	0.538559	0.194423	0.857338	0.92537	0.0534795
Spy	P77754	SPY_ECOLI	Spheroplast protein Y	12.8529	13.7725	0.941755	2.91748	-0.599985	0.584047	0.749083	-0.919691
Sra	P68191	SRA_ECOLI	Stationary-phase-induced ribosome-associated protein	18.5055	19.7426	1.69568	0.352611	-1.42846	0.241568	0.455653	-1.23702
Srmb	P21507	SRMB_ECOLI	ATP-dependent RNA helicase SrmB	20.9752	20.9117	0.293179	0.30896	0.298199	0.775635	0.880107	0.0635048
Ssb	P0AGE0	SSB_ECOLI	Single-stranded DNA-binding protein	21.8321	21.8105	0.221111	0.060657	0.187896	0.861482	0.926778	0.0215404
Ssea	P31142	THTM_ECOLI	3-mercaptopyruvate sulfurtransferase	20.3034	20.9251	0.415031	0.173988	-2.76306	0.0503706	0.213838	-0.621722
Sspa	P0ACA3	SSPA_ECOLI	Stringent starvation protein A	23.2477	23.0835	0.0758431	0.152435	1.92899	0.119481	0.315179	0.164216
Sspb	P0AFZ3	SSPB_ECOLI	Stringent starvation protein B	20.5513	18.4692	0.330637	0.569212	6.32622	0.00166615	0.0460385	2.08219
Sstt	P0AGE4	SSTT_ECOLI	Serine/threonine transporter SstT	11.8529	11.9238	0.941755	1.37685	-0.0851146	0.935291	0.960991	-0.0709908
Stha	P27306	STHA_ECOLI	Soluble pyridine nucleotide transhydrogenase	21.1515	21.1663	0.126153	0.763901	-0.0382949	0.971742	0.984874	-0.0148249
Stpa	P0ACG1	STPA_ECOLI	DNA-binding protein StpA	17.7599	21.3569	2.66548	0.200482	-2.69134	0.0734317	0.25152	-3.59699
Suca	P0AFG3	ODO1_ECOLI	2-oxoglutarate dehydrogenase E1 component	24.149	23.9158	0.314489	0.322566	1.03551	0.340377	0.548714	0.233248
Sucb	P0AFG6	ODO2_ECOLI	Dihydrolipoyllysine-residue succinyltransferase component of 2-oxoglutarate dehydrogenase complex	24.0648	23.8624	0.1986	0.253935	1.25572	0.258475	0.47214	0.202406
Succ	P0A836	SUCC_ECOLI	Succinyl-CoA ligase [ADP-forming] subunit beta	25.0303	24.9912	0.262734	0.224032	0.226504	0.828511	0.909976	0.0391037
Sucd	P0AGE9	SUCD_ECOLI	Succinyl-CoA ligase [ADP-forming] subunit alpha	24.2019	24.0089	0.165281	0.198978	1.49219	0.187881	0.391938	0.192991
Sufa	P77667	SUFA_ECOLI	Protein SufA	11.8529	11.9238	0.941755	1.37685	-0.0851146	0.935291	0.960991	-0.0709908
Sufb	P77522	SUFB_ECOLI	FeS cluster assembly protein SufB	16.1658	14.6126	1.75071	3.12865	0.866475	0.428144	0.628849	1.55323
Sufc	P77499	SUFC_ECOLI	Probable ATP-dependent transporter SufC	20.5563	16.4832	1.02417	4.39174	1.80643	0.159525	0.364606	4.07312
Sufd	P77689	SUFD_ECOLI	FeS cluster assembly protein SufD	17.9645	14.4153	1.87626	2.99848	2.00685	0.100633	0.291893	3.54925
Sufe	P76194	SUFE_ECOLI	Cysteine desulfuration protein SufE	13.7611	12.6738	2.28028	1.85771	0.739338	0.488702	0.669891	1.08728
Sufs	P77444	SUFS_ECOLI	Cysteine desulfurase	20.3636	17.349	0.601454	4.96425	1.20571	0.312127	0.521869	3.0146
Suhb	P0ADG4	SUHB_ECOLI	Inositol-1-monophosphatase	20.6963	19.8484	0.579806	0.329208	2.54353	0.054157	0.222139	0.847946
Sura	P0ABZ6	SURA_ECOLI	Chaperone SurA	22.3639	22.6589	0.158956	0.0496948	-3.5425	0.0287529	0.164676	-0.29499
Sure	P0A840	SURE_ECOLI	5'/3'-nucleotidase SurE	17.6193	15.0612	0.627156	3.70159	1.36276	0.261646	0.47214	2.55812
Tala	P0A867	TALA_ECOLI	Transaldolase A	20.2431	23.0503	1.20131	0.693537	-4.04758	0.0107125	0.104978	-2.80726
Talb	P0A870	TALB_ECOLI	Transaldolase B	23.5377	24.1435	0.532222	0.186317	-2.14853	0.103216	0.295253	-0.605771
Tas	P0A9T4	TAS_ECOLI	Protein tas	21.3821	21.8448	0.1497	0.413986	-2.10218	0.107594	0.300462	-0.462712
Tata	P69428	TATA_ECOLI	Sec-independent protein translocase protein TatA	18.8249	18.8613	0.406158	0.91684	-0.0725843	0.945514	0.965749	-0.0363929
Tate	P0A843	TATE_ECOLI	Sec-independent protein translocase protein TatE	11.8529	16.5314	0.941755	2.27747	-3.79677	0.019185	0.132528	-4.67857
Taua	Q47537	TAUA_ECOLI	Taurine-binding periplasmic protein	15.546	19.9959	1.85236	0.854424	-4.36281	0.0106776	0.104978	-4.4499
Taud	P37610	TAUD_ECOLI	Alpha-ketoglutarate-dependent taurine dioxygenase	18.4859	20.0272	0.493151	0.382065	-4.94164	0.00308241	0.0614531	-1.54139
Tcda	Q46927	TCDA_ECOLI	tRNA threonylcarbamoyladenosine dehydratase	15.8094	13.6748	1.82704	2.53658	1.36567	0.225685	0.43829	2.1346
Tdcf	P0AGL2	TDCF_ECOLI	Putative reactive intermediate deaminase TdcF	20.9286	21.4288	0.450002	0.382181	-1.6945	0.142405	0.345125	-0.50021
Tdh	P07913	TDH_ECOLI	L-threonine 3-dehydrogenase	21.1824	22.2676	0.209393	0.0637661	-9.91568	0.00103022	0.0411315	-1.08521
Tdk	P23331	KITH_ECOLI	Thymidine kinase	17.942	15.7302	0.766372	3.87637	1.11951	0.339113	0.547798	2.21181
Tehb	P25397	TEHB_ECOLI	Tellurite methyltransferase	18.8808	15.5997	0.192183	1.62358	4.01385	0.0263554	0.156513	3.28116
Tesa	P0ADA1	TESA_ECOLI	Acyl-CoA thioesterase I	19.1283	19.1635	0.521359	0.253907	-0.12118	0.908946	0.952488	-0.0351362
Tesb	P0AGG2	TESB_ECOLI	Acyl-CoA thioesterase 2	18.3061	17.6658	1.90181	2.30373	0.428673	0.683643	0.81819	0.640291
Tgt	P0A847	TGT_ECOLI	Queuine tRNA-ribosyltransferase	19.4252	16.4715	0.345094	4.35777	1.3514	0.268402	0.477097	2.95377
Thid	P76422	THID_ECOLI	Hydroxymethylpyrimidine/phosphomethylpyrimidine kinase	15.655	12.6818	2.05473	2.5723	1.80618	0.123315	0.322058	2.97317
Thii	P77718	THII_ECOLI	tRNA sulfurtransferase	20.0618	19.1249	0.62457	0.493487	2.35406	0.0589989	0.230008	0.936915
Thil	P0AGG0	THIL_ECOLI	Thiamine-monophosphate kinase	18.9583	19.2442	0.258096	0.731381	-0.737319	0.504544	0.68446	-0.285927
Thra	P00561	AK1H_ECOLI	Bifunctional aspartokinase/homoserine dehydrogenase 1	24.1479	24.0455	0.102649	0.106207	1.38679	0.214886	0.426253	0.102418
Thrb	P00547	KHSE_ECOLI	Homoserine kinase	20.4444	20.4835	0.297153	0.0293266	-0.26155	0.810296	0.897454	-0.039049
Thrc	P00934	THRC_ECOLI	Threonine synthase	23.0262	22.8406	0.164319	0.0905689	1.97873	0.108801	0.301694	0.185631
Thrs	P0A8M3	SYT_ECOLI	Threonine--tRNA ligase	23.7184	22.9566	0.134971	0.101976	9.00578	0.000156569	0.0180423	0.761723
Thya	P0A884	TYSY_ECOLI	Thymidylate synthase	19.8777	19.8256	1.11807	0.203273	0.0916185	0.932442	0.960991	0.0520577
Tig	P0A850	TIG_ECOLI	Trigger factor	25.3806	25.0734	0.252811	0.0859924	2.30077	0.0885231	0.273917	0.307193
Tkta	P27302	TKT1_ECOLI	Transketolase 1	24.6881	23.8516	0.225726	0.0685984	7.09172	0.00323717	0.062945	0.836535
Tktb	P33570	TKT2_ECOLI	Transketolase 2	19.5495	21.7825	0.659091	0.941826	-3.88489	0.0100855	0.102693	-2.23291
Tldd	P0AGG8	TLDD_ECOLI	Protein TldD	21.7792	21.4154	0.250065	0.156248	2.46703	0.0564183	0.226104	0.363721
Tmk	P0A720	KTHY_ECOLI	Thymidylate kinase	19.0045	19.4387	2.52701	3.15887	-0.214685	0.837456	0.915332	-0.43423
Tola	P19934	TOLA_ECOLI	Protein TolA	19.0475	16.5473	0.385476	2.0474	2.40014	0.0901591	0.276699	2.5002
Tolb	P0A855	TOLB_ECOLI	Protein TolB	22.257	22.7782	0.363126	0.0887486	-2.78846	0.0602593	0.231771	-0.521184
Tolc	P02930	TOLC_ECOLI	Outer membrane protein TolC	17.9993	21.5795	0.316452	1.5925	-4.41008	0.0184342	0.131375	-3.58018
Tolq	P0ABU9	TOLQ_ECOLI	Protein TolQ	19.111	19.7311	0.851	1.07728	-0.903287	0.402963	0.609086	-0.620042
Tolr	P0ABV6	TOLR_ECOLI	Protein TolR	13.0222	18.3549	3.01038	0.0821475	-3.54155	0.0382303	0.189348	-5.33268
Tonb	P02929	TONB_ECOLI	Protein TonB	13.3856	12.6738	1.43694	1.85771	0.606108	0.568002	0.736905	0.71175
Topa	P06612	TOP1_ECOLI	DNA topoisomerase 1	21.6587	20.7528	0.468341	0.70159	2.14773	0.0820639	0.264858	0.905854
Tpia	P0A858	TPIS_ECOLI	Triosephosphate isomerase	23.3235	23.3762	0.633881	0.147086	-0.161778	0.880828	0.935886	-0.0526363
Tpx	P0A862	TPX_ECOLI	Thiol peroxidase	23.0462	24.1567	0.673787	0.284041	-3.03748	0.0380795	0.189244	-1.11052
Treb	P36672	PTTBC_ECOLI	PTS system trehalose-specific EIIBC component	13.4378	13.1126	0.941755	2.14306	0.277889	0.794497	0.886213	0.32525
Trec	P28904	TREC_ECOLI	Trehalose-6-phosphate hydrolase	14.9953	14.4506	1.45307	3.02841	0.324323	0.760824	0.870856	0.544697
Trer	P36673	TRER_ECOLI	HTH-type transcriptional regulator TreR	14.8199	16.1472	3.79847	2.40454	-0.590492	0.580191	0.74596	-1.3273
Trka	P0AGI8	TRKA_ECOLI	Trk system potassium uptake protein TrkA	17.5514	17.5019	0.739652	0.672582	0.0990962	0.924318	0.960991	0.0495345
Trmb	P0A8I5	TRMB_ECOLI	tRNA (guanine-N(7)-)-methyltransferase	18.8225	18.0166	0.241238	0.571278	2.59933	0.0595421	0.230982	0.805954
Trmh	P0AGJ2	TRMH_ECOLI	tRNA (guanosine(18)-2'-O)-methyltransferase	15.3877	14.3162	1.17493	3.20974	0.626966	0.566462	0.735513	1.07149
Trmj	P0AE01	TRMJ_ECOLI	tRNA (cytidine/uridine-2'-O-)-methyltransferase TrmJ	19.8182	19.6101	0.848137	0.693467	0.379904	0.7176	0.841564	0.208102
Trml	P0AGJ7	TRML_ECOLI	tRNA (cytidine(34)-2'-O)-methyltransferase	11.8529	11.9238	0.941755	1.37685	-0.0851146	0.935291	0.960991	-0.0709908
Trpa	P0A877	TRPA_ECOLI	Tryptophan synthase alpha chain	22.7095	22.45	0.218358	0.194184	1.77546	0.126841	0.326623	0.259405
Trpb	P0A879	TRPB_ECOLI	Tryptophan synthase beta chain	23.0791	22.9964	0.534849	0.640526	0.198233	0.84961	0.922853	0.0827098
Trpc	P00909	TRPC_ECOLI	Tryptophan biosynthesis protein TrpCF	21.9181	21.8142	0.760772	0.702561	0.200657	0.847636	0.921344	0.103895
Trpe	P00895	TRPE_ECOLI	Anthranilate synthase component 1	22.3127	21.3638	0.910287	1.00197	1.40178	0.210968	0.421701	0.948812
Trpgd	P00904	TRPGD_ECOLI	Bifunctional protein TrpGD	21.1804	20.3551	1.20126	0.969491	1.06929	0.327802	0.53567	0.825315
Trpr	P0A881	TRPR_ECOLI	Trp operon repressor	18.606	19.7824	0.986555	0.892173	-1.76889	0.127815	0.326799	-1.17644
Trps	P00954	SYW_ECOLI	Tryptophan--tRNA ligase	22.7411	22.8927	0.321883	0.177008	-0.825368	0.449314	0.643336	-0.151596
Trua	P07649	TRUA_ECOLI	tRNA pseudouridine synthase A	18.9477	18.609	0.321492	0.50113	1.13771	0.305743	0.51537	0.338689
Trub	P60340	TRUB_ECOLI	tRNA pseudouridine synthase B	17.5112	14.7111	0.346617	3.18208	1.74954	0.17638	0.379895	2.80005
Trud	Q57261	TRUD_ECOLI	tRNA pseudouridine synthase D	19.9069	19.9113	0.39997	1.02848	-0.00789285	0.994091	0.996497	-0.00435495
Trxa	P0AA25	THIO_ECOLI	Thioredoxin-1	22.0054	23.8232	0.748713	0.166472	-4.73984	0.0143569	0.116625	-1.81772
Trxb	P0A9P4	TRXB_ECOLI	Thioredoxin reductase	22.4304	23.349	0.488858	0.27396	-3.27828	0.0239771	0.147898	-0.918557
Trxc	P0AGG4	THIO2_ECOLI	Thioredoxin-2	18.4959	18.636	0.885605	0.625481	-0.258474	0.805612	0.894809	-0.140121
Tryp_pig	P00761	TRYP_PIG	Trypsin	24.3181	26.4316	1.27974	0.717584	-2.88101	0.0369879	0.187318	-2.11351
Tsab	P76256	TSAB_ECOLI	tRNA threonylcarbamoyladenosine biosynthesis protein TsaB	18.3734	17.8058	0.29351	0.941824	1.1506	0.320956	0.530436	0.567534
Tsac	P45748	TSAC_ECOLI	Threonylcarbamoyl-AMP synthase	20.2055	19.1593	0.137977	1.38691	1.50125	0.22857	0.442258	1.04619
Tsad	P05852	TSAD_ECOLI	tRNA N6-adenosine threonylcarbamoyltransferase	16.8663	17.5859	2.7635	0.467252	-0.513518	0.641238	0.788407	-0.719624
Tsae	P0AF67	TSAE_ECOLI	tRNA threonylcarbamoyladenosine biosynthesis protein TsaE	17.8825	19.0454	2.3982	0.266861	-0.963894	0.404643	0.610266	-1.16294
Tsf	P0A6P1	EFTS_ECOLI	Elongation factor Ts	25.0451	25.4526	0.513185	0.0507357	-1.58051	0.2104	0.421603	-0.407524
Tsx	P0A927	TSX_ECOLI	Nucleoside-specific channel-forming protein tsx	20.5937	19.5939	0.409031	0.682781	2.51233	0.0545827	0.222139	0.999813
Tufa;tufb	P0CE47;P0CE48	EFTU1_ECOLI;EFTU2_ECOLI	Elongation factor Tu 1	28.4828	28.3374	0.196353	0.0514619	1.43223	0.236984	0.451876	0.14536
Tusb	P45530	TUSB_ECOLI	Protein TusB	15.5568	16.7615	1.27269	0.596275	-1.71431	0.157294	0.362721	-1.20469
Typa	P32132	TYPA_ECOLI	GTP-binding protein TypA/BipA	23.1806	22.8949	0.242448	0.0561295	2.29601	0.0968571	0.287965	0.285693
Tyra	P07023	TYRA_ECOLI	T-protein	22.9358	19.7221	1.40103	0.887264	3.87582	0.0113688	0.105863	3.21373
Tyrb	P04693	TYRB_ECOLI	Aromatic-amino-acid aminotransferase	23.3228	23.3948	0.230781	0.111872	-0.561447	0.602252	0.762544	-0.0719961
Tyrr	P07604	TYRR_ECOLI	Transcriptional regulatory protein TyrR	20.0291	19.1661	0.999557	0.802381	1.3466	0.228911	0.442375	0.863012
Tyrs	P0AGJ9	SYY_ECOLI	Tyrosine--tRNA ligase	22.91	22.2426	0.104116	0.107019	8.94001	0.000109779	0.0180423	0.667414
Ubib	P0A6A0	UBIB_ECOLI	Probable protein kinase UbiB	17.8156	16.9181	0.389968	0.777377	2.06372	0.101351	0.292896	0.897417
Ubid	P0AAB4	UBID_ECOLI	3-octaprenyl-4-hydroxybenzoate carboxy-lyase	19.8154	19.1959	0.246509	0.577631	1.97284	0.118774	0.315139	0.619502
Ubie	P0A887	UBIE_ECOLI	Ubiquinone/menaquinone biosynthesis C-methyltransferase UbiE	20.6754	20.3937	0.466823	0.452202	0.867018	0.419282	0.621232	0.281751
Ubif	P75728	UBIF_ECOLI	2-octaprenyl-3-methyl-6-methoxy-1,4-benzoquinol hydroxylase	19.5649	19.3496	0.873726	0.862315	0.350836	0.737703	0.8575	0.215342
Ubig	P17993	UBIG_ECOLI	Ubiquinone biosynthesis O-methyltransferase	19.9949	18.7006	0.368707	0.670194	3.38431	0.0218161	0.140821	1.29437
Ubih	P25534	UBIH_ECOLI	2-octaprenyl-6-methoxyphenol hydroxylase	18.3523	14.516	0.708176	3.50959	2.143	0.114705	0.309881	3.83632
Ubii	P25535	UBII_ECOLI	2-octaprenylphenol hydroxylase	20.3578	20.1902	0.503584	0.209127	0.614977	0.571794	0.740605	0.167668
Udk	P0A8F4	URK_ECOLI	Uridine kinase	19.7815	19.5281	0.360156	0.294102	1.08995	0.319152	0.528564	0.253404
Udp	P12758	UDP_ECOLI	Uridine phosphorylase	22.4251	22.4168	0.590078	0.162907	0.027068	0.979895	0.988683	0.00828487
Ugd	P76373	UDG_ECOLI	UDP-glucose 6-dehydrogenase	22.6146	21.9376	0.275543	0.427964	2.65982	0.04382	0.200782	0.676919
Ugpq	P10908	UGPQ_ECOLI	Glycerophosphoryl diester phosphodiesterase	19.5807	20.5699	0.34206	0.167174	-5.19636	0.00515873	0.0837629	-0.989192
Uhpt	P0AGC0	UHPT_ECOLI	Hexose phosphate transport protein	13.791	12.6738	2.11723	1.85771	0.793259	0.45833	0.644825	1.11718
Ung	P12295	UNG_ECOLI	Uracil-DNA glycosylase	11.8529	15.1919	0.941755	3.50527	-1.83991	0.151385	0.358221	-3.33905
Upp	P0A8F0	UPP_ECOLI	Uracil phosphoribosyltransferase	21.9553	21.3402	0.310537	0.265979	3.00872	0.024432	0.149149	0.615094
Uppp	P60932	UPPP_ECOLI	Undecaprenyl-diphosphatase	16.7527	13.3312	1.11097	2.4167	2.57267	0.058742	0.229697	3.42144
Usg	P08390	USG_ECOLI	USG-1 protein	22.5848	23.1697	0.097301	0.364778	-3.09842	0.0447008	0.202474	-0.584876
Usha	P07024	USHA_ECOLI	Protein UshA	19.9889	17.0285	0.562199	1.78393	3.16551	0.0395242	0.194533	2.96043
Uspa	P0AED0	USPA_ECOLI	Universal stress protein A	23.4245	23.3473	0.13214	0.129601	0.83477	0.435829	0.634409	0.077253
Uspc	P46888	USPC_ECOLI	Universal stress protein C	16.2162	17.9554	5.91986	3.94673	-0.488892	0.644743	0.790958	-1.7392
Uspd	P0AAB8	USPD_ECOLI	Universal stress protein D	20.906	20.6678	0.8733	0.174747	0.534883	0.627282	0.778541	0.238186
Uspe	P0AAC0	USPE_ECOLI	Universal stress protein E	21.835	21.8089	0.238321	0.53789	0.0886257	0.933508	0.960991	0.0260702
Uspf	P37903	USPF_ECOLI	Universal stress protein F	21.238	20.1227	0.34824	0.213204	5.46267	0.00284657	0.060336	1.11527
Uspg	P39177	USPG_ECOLI	Universal stress protein G	19.2546	21.0384	1.91785	0.318012	-1.8352	0.159007	0.364536	-1.78385
Uup	P43672	UUP_ECOLI	ABC transporter ATP-binding protein uup	18.1609	17.042	2.73701	2.44087	0.610237	0.564368	0.733399	1.11896
Uvra	P0A698	UVRA_ECOLI	UvrABC system protein A	20.2829	20.3286	0.755572	0.98127	-0.0737684	0.943744	0.965102	-0.0456795
Uvrb	P0A8F8	UVRB_ECOLI	UvrABC system protein B	22.5649	22.4713	0.245631	0.134043	0.669121	0.535247	0.707227	0.0936183
Uvrd	P03018	UVRD_ECOLI	DNA helicase II	17.1032	15.6165	1.87779	3.76955	0.706041	0.515745	0.691907	1.4867
Uxua	P24215	UXUA_ECOLI	Mannonate dehydratase	11.8529	11.9238	0.941755	1.37685	-0.0851146	0.935291	0.960991	-0.0709908
Vals	P07118	SYV_ECOLI	Valine--tRNA ligase	24.0088	23.4216	0.344039	0.0546161	3.37159	0.0402763	0.195258	0.587242
Waaa	P0AC75	KDTA_ECOLI	3-deoxy-D-manno-octulosonic acid transferase	14.7195	13.8563	2.57384	2.82916	0.451381	0.667707	0.807205	0.863212
Wecb	P27828	WECB_ECOLI	UDP-N-acetylglucosamine 2-epimerase	17.181	14.5732	0.404508	3.08174	1.67806	0.188887	0.392801	2.60784
Wrba	P0A8G6	NQOR_ECOLI	NAD(P)H dehydrogenase (quinone)	22.5852	22.7085	1.3043	0.688867	-0.167116	0.874444	0.930498	-0.123251
Wzc	P76387	WZC_ECOLI	Tyrosine-protein kinase wzc	17.5318	19.7308	3.10144	0.716431	-1.38169	0.252746	0.466048	-2.19904
Wzzb	P76372	WZZB_ECOLI	Chain length determinant protein	18.7364	15.78	0.978579	4.30805	1.3384	0.265311	0.474846	2.95639
Wzze	P0AG00	WZZE_ECOLI	Lipopolysaccharide biosynthesis protein WzzE	18.9183	17.1692	0.111902	0.684096	5.04656	0.0132203	0.114407	1.74911
Xerd	P0A8P8	XERD_ECOLI	Tyrosine recombinase XerD	16.4716	17.1215	3.29168	2.0544	-0.334958	0.751176	0.865068	-0.649847
Xseb	P0A8G9	EX7S_ECOLI	Exodeoxyribonuclease 7 small subunit	19.9569	20.6073	0.173313	0.383316	-3.09231	0.03443	0.17956	-0.650431
Xtha	P09030	EX3_ECOLI	Exodeoxyribonuclease III	19.6522	20.2387	0.655469	0.609966	-1.30996	0.23836	0.452517	-0.586454
Yaaa	P0A8I3	YAAA_ECOLI	UPF0246 protein YaaA	19.3377	18.285	0.667144	1.03137	1.71399	0.14564	0.348606	1.05267
Yadg	P36879	YADG_ECOLI	Uncharacterized ABC transporter ATP-binding protein YadG	19.9618	20.5766	0.441005	0.173436	-2.59484	0.0618183	0.234612	-0.614827
Yaeh	P62768	YAEH_ECOLI	UPF0325 protein YaeH	21.8732	22.0462	0.219026	0.106193	-1.42194	0.222803	0.4343	-0.173058
Yaep	P0A8K5	YAEP_ECOLI	UPF0253 protein YaeP	17.5183	18.9571	0.247985	0.107983	-10.6387	0.000388868	0.0306234	-1.43875
Yafd	P0A8U2	YAFD_ECOLI	UPF0294 protein YafD	18.9733	17.628	0.500757	0.58722	3.48641	0.0135711	0.115538	1.34531
Yafv	Q47679	YAFV_ECOLI	Hydrolase YafV	13.6203	15.2936	2.02444	3.557	-0.817693	0.45251	0.643815	-1.67331
Yagu	P0AAA1	YAGU_ECOLI	Inner membrane protein YagU	21.6016	19.4931	0.392249	0.829762	4.59467	0.00858754	0.0989633	2.1085
Yahj	P77554	YAHJ_ECOLI	Uncharacterized protein YahJ	16.2845	16.1917	1.81831	1.78499	0.0728836	0.944268	0.965102	0.0928545
Yahk	P75691	YAHK_ECOLI	Aldehyde reductase YahK	20.3681	21.8702	0.306952	0.739516	-3.75205	0.0198767	0.135018	-1.50211
Yaho	P75694	YAHO_ECOLI	Uncharacterized protein YahO	17.8599	20.7807	2.70262	0.867291	-2.05811	0.11618	0.312793	-2.92084
Yaia	P0AAN5	YAIA_ECOLI	Uncharacterized protein YaiA	12.8529	18.2372	0.941755	0.767558	-8.86371	0.000143001	0.0180423	-5.38438
Yaie	P0C037	YAIE_ECOLI	UPF0345 protein YaiE	19.315	19.4847	0.492057	0.0809294	-0.680603	0.542635	0.715188	-0.169697
Yail	P51024	YAIL_ECOLI	Uncharacterized protein YaiL	12.8529	12.6738	0.941755	1.85771	0.171894	0.871066	0.928233	0.179009
Yajc	P0ADZ7	YAJC_ECOLI	UPF0092 membrane protein YajC	22.0262	21.9746	0.062134	0.11788	0.774685	0.476848	0.661123	0.0516147
Yajg	P0ADA5	YAJG_ECOLI	Uncharacterized lipoprotein YajG	20.637	19.6176	0.139492	0.254907	7.01646	0.00121698	0.0435623	1.01941
Yajl	Q46948	YAJL_ECOLI	Chaperone protein YajL	19.2512	19.8082	0.714462	0.426556	-1.33882	0.239408	0.453031	-0.557021
Yajo	P77735	YAJO_ECOLI	Uncharacterized oxidoreductase YajO	17.5008	19.0259	1.55693	0.592323	-1.83114	0.143813	0.346339	-1.52516
Yajq	P0A8E7	YAJQ_ECOLI	UPF0234 protein YajQ	22.6173	23.0389	0.607748	0.115769	-1.36303	0.260431	0.47214	-0.421638
Ybab	P0A8B5	YBAB_ECOLI	Nucleoid-associated protein YbaB	21.4005	22.0032	0.295076	0.0675046	-3.9826	0.0235256	0.147035	-0.602765
Ybak	P0AAR3	YBAK_ECOLI	Cys-tRNA(Pro)/Cys-tRNA(Cys) deacylase YbaK	19.3041	20.6288	1.56567	0.13915	-1.68558	0.189043	0.392801	-1.32474
Ybay	P77717	YBAY_ECOLI	Uncharacterized lipoprotein YbaY	18.6563	18.7873	1.24687	1.49258	-0.134633	0.89744	0.943603	-0.130922
Ybbn	P77395	YBBN_ECOLI	Uncharacterized protein YbbN	21.9417	21.7107	0.105013	0.0471458	4.01308	0.0147458	0.118493	0.230974
Ybbo	P0AFP4	YBBO_ECOLI	Uncharacterized oxidoreductase YbbO	18.4173	16.4578	0.494928	4.46628	0.872116	0.445925	0.641731	1.95948
Ybcj	P0AAS7	YBCJ_ECOLI	Uncharacterized protein YbcJ	18.6058	19.0059	0.262566	0.164198	-2.5841	0.0488617	0.210123	-0.400121
Ybdh	P45579	YBDH_ECOLI	Uncharacterized oxidoreductase YbdH	19.7329	14.7463	0.42461	3.29894	2.99843	0.0553982	0.224643	4.98662
Ybdl	P77806	YBDL_ECOLI	Methionine aminotransferase	18.5778	16.1576	0.415453	2.0161	2.35144	0.0933621	0.281696	2.42018
Ybed	P0A8J4	YBED_ECOLI	UPF0250 protein YbeD	17.7986	19.5889	1.26151	0.247982	-2.78492	0.0631334	0.237762	-1.79022
Ybel	P0AAT9	YBEL_ECOLI	Uncharacterized protein YbeL	19.58	21.0893	0.24825	0.0506902	-11.9138	0.00086091	0.0411315	-1.50931
Ybem	P39874	YBEM_ECOLI	Putative hydrolase YbeM	15.8743	14.0753	3.01827	3.56595	0.770147	0.471204	0.65445	1.799
Ybey	P0A898	YBEY_ECOLI	Endoribonuclease YbeY	17.8377	16.7327	0.163132	1.74252	1.26274	0.294522	0.504757	1.10499
Ybez	P0A9K3	PHOL_ECOLI	PhoH-like protein	22.7892	21.8326	0.237142	0.148873	6.83284	0.000986994	0.0411315	0.956595
Ybfe	P0AAU7	YBFE_ECOLI	Uncharacterized protein YbfE	13.2728	13.9029	3.01094	3.23602	-0.285113	0.785192	0.882071	-0.630118
Ybff	P75736	YBFF_ECOLI	Esterase YbfF	19.0467	19.0057	0.680407	0.634899	0.08799	0.932761	0.960991	0.0409425
Ybgf	P45955	YBGF_ECOLI	Uncharacterized protein YbgF	19.8292	20.9975	0.759115	0.236448	-2.93886	0.0487306	0.210123	-1.16832
Ybgi	P0AFP6	GTPC1_ECOLI	Putative GTP cyclohydrolase 1 type 2	20.4756	19.5002	0.460103	0.696211	2.33757	0.0645908	0.241062	0.975363
Ybgj	P0AAV4	YBGJ_ECOLI	Uncharacterized protein YbgJ	18.4123	18.0793	0.577925	0.402224	0.945802	0.384951	0.592667	0.332978
Ybgk	P75745	YBGK_ECOLI	Uncharacterized protein YbgK	19.0293	19.5525	1.17808	0.263234	-0.866723	0.444554	0.641183	-0.523122
Ybgs	P0AAV6	YBGS_ECOLI	Uncharacterized protein YbgS	11.8529	14.5767	0.941755	3.0847	-1.68907	0.175362	0.378869	-2.72385
Ybhb	P12994	YBHB_ECOLI	UPF0098 protein YbhB	19.1679	20.3995	0.317272	0.203966	-6.53084	0.00115201	0.0421956	-1.23165
Ybhg	P75777	YBHG_ECOLI	UPF0194 membrane protein YbhG	19.8674	19.0881	0.614033	2.28409	0.658985	0.55147	0.721399	0.77931
Ybhl	P0AAC4	YBHL_ECOLI	Inner membrane protein YbhL	15.1649	11.9238	3.10944	1.37685	1.90617	0.127022	0.326623	3.24109
Ybib	P30177	YBIB_ECOLI	Uncharacterized protein YbiB	22.1469	22.3972	0.363148	0.140346	-1.28608	0.269852	0.47805	-0.250352
Ybic	P30178	YBIC_ECOLI	Uncharacterized oxidoreductase YbiC	22.4449	22.083	0.501535	0.0965507	1.41716	0.245477	0.458632	0.361902
Ybij	P0AAX3	YBIJ_ECOLI	Uncharacterized protein YbiJ	13.4378	13.1126	0.941755	2.14306	0.277889	0.794497	0.886213	0.32525
Ybis	P0AAX8	YBIS_ECOLI	Probable L,D-transpeptidase YbiS	18.0496	19.1025	1.24984	0.251887	-1.65167	0.190313	0.394103	-1.05292
Ybit	P0A9U3	YBIT_ECOLI	Uncharacterized ABC transporter ATP-binding protein YbiT	22.0451	21.3943	0.225642	0.259008	3.78885	0.00940743	0.101743	0.650756
Ybiv	P75792	SUPH_ECOLI	Sugar phosphatase YbiV	16.2587	13.6544	0.922467	2.6946	1.82878	0.147341	0.35161	2.60429
Ybjn	P0AAY6	YBJN_ECOLI	Uncharacterized protein YbjN	12.9492	13.7925	2.86902	2.47109	-0.445462	0.67194	0.810962	-0.84337
Ybjp	P75818	YBJP_ECOLI	Uncharacterized lipoprotein YbjP	20.1881	19.3945	0.439186	0.547998	2.26004	0.066624	0.244598	0.79358
Ybjx	P75829	YBJX_ECOLI	Uncharacterized protein YbjX	14.7704	13.4238	2.0804	2.34659	0.858785	0.423888	0.625702	1.34658
Ycac	P21367	YCAC_ECOLI	Uncharacterized protein YcaC	15.1626	20.8347	1.27122	1.77879	-5.18867	0.00274666	0.0600932	-5.67211
Ycao	P75838	YCAO_ECOLI	Ribosomal protein S12 methylthiotransferase accessory factor YcaO	19.7839	17.962	0.540408	0.96692	3.28965	0.0237467	0.14783	1.82195
Ycar	P0AAZ7	YCAR_ECOLI	UPF0434 protein YcaR	18.4427	20.6634	3.32017	0.266943	-1.3334	0.273542	0.481373	-2.22071
Ycbb	P22525	YCBB_ECOLI	Probable L,D-transpeptidase YcbB	17.4324	16.363	0.842753	4.30893	0.487134	0.657333	0.79946	1.0694
Ycbk	P0AB06	YCBK_ECOLI	Uncharacterized protein YcbK	15.61	14.0294	2.13813	2.74421	0.908738	0.400517	0.607007	1.58067
Ycbl	P75849	YCBL_ECOLI	Uncharacterized protein YcbL	20.4141	21.4157	0.482064	0.12122	-4.0301	0.0219132	0.14087	-1.00162
Ycbx	P75863	YCBX_ECOLI	Uncharacterized protein YcbX	19.6825	19.7513	0.553212	0.290676	-0.220057	0.835376	0.913815	-0.0687601
Ycbz	P75867	LONH_ECOLI	Putative Lon protease homolog	15.1546	13.3059	1.46125	2.37642	1.32539	0.242537	0.45598	1.84874
Yccf	P0AB12	YCCF_ECOLI	Inner membrane protein YccF	14.8996	16.5324	2.25256	0.624871	-1.39701	0.24534	0.458632	-1.63284
Yccj	P0AB14	YCCJ_ECOLI	Uncharacterized protein YccJ	18.5116	19.4078	3.16929	1.07518	-0.535558	0.622965	0.775629	-0.896178
Yccu	P75874	YCCU_ECOLI	Uncharacterized protein YccU	18.6866	19.1685	0.507596	0.159433	-1.81179	0.152462	0.358221	-0.481978
Ycdx	P75914	YCDX_ECOLI	Probable phosphatase YcdX	19.0752	20.7568	1.6445	0.851511	-1.81606	0.135517	0.336358	-1.68156
Ycdy	P75915	YCDY_ECOLI	Chaperone protein YcdY	20.6293	20.2169	0.185371	0.166921	3.30668	0.0165336	0.125648	0.412425
Yceb	P0AB26	YCEB_ECOLI	Uncharacterized lipoprotein YceB	19.6607	19.7759	0.258246	0.127438	-0.800274	0.464726	0.650616	-0.115231
Yced	P0AB28	YCED_ECOLI	Uncharacterized protein YceD	17.3984	17.0759	0.428354	0.529178	0.947391	0.38153	0.589032	0.322501
Ycef	P0A729	YCEF_ECOLI	Maf-like protein YceF	18.9949	19.8746	0.909174	0.493719	-1.7005	0.154475	0.358382	-0.879652
Yceh	P29217	YCEH_ECOLI	UPF0502 protein YceH	20.7117	20.6784	0.330183	0.728228	0.0831224	0.937581	0.961729	0.0332318
Ycei	P0A8X2	YCEI_ECOLI	Protein YceI	19.0856	20.3439	1.05495	0.485739	-2.16695	0.0926142	0.280514	-1.25835
Ycfd	P27431	YCFD_ECOLI	50S ribosomal protein L16 arginine hydroxylase	20.4615	20.3647	0.0420161	0.594745	0.324543	0.766644	0.872446	0.0967506
Ycfh	P0AFQ7	YCFH_ECOLI	Uncharacterized deoxyribonuclease YcfH	21.6516	20.8036	1.40718	0.858599	1.02887	0.351056	0.558379	0.848018
Ycfp	P0A8E1	YCFP_ECOLI	UPF0227 protein YcfP	21.6874	21.7361	0.446843	0.320428	-0.17717	0.865784	0.928233	-0.0487092
Ycgl	P0AB43	YCGL_ECOLI	Protein YcgL	20.3885	20.3161	0.439965	0.251888	0.285587	0.787164	0.882071	0.0723917
Ycgm	P76004	YCGM_ECOLI	Uncharacterized protein YcgM	19.5791	20.7345	0.670111	0.354895	-3.04729	0.0321292	0.175099	-1.15536
Ychf	P0ABU2	YCHF_ECOLI	Ribosome-binding ATPase YchF	21.5196	20.3859	0.449648	0.165844	4.73123	0.0102953	0.103421	1.13374
Ychj	P37052	YCHJ_ECOLI	UPF0225 protein YchJ	13.0486	11.9238	2.20259	1.37685	0.866039	0.42581	0.62693	1.12478
Ychn	P0AB52	YCHN_ECOLI	Protein YchN	20.3568	20.2661	0.412614	0.558435	0.261045	0.803515	0.89311	0.0906263
Ycia	P0A8Z0	YCIA_ECOLI	Acyl-CoA thioester hydrolase YciA	12.3955	13.4213	1.63408	2.72887	-0.64501	0.547863	0.719071	-1.0258
Ycih	P08245	YCIH_ECOLI	Uncharacterized protein YciH	12.8529	13.4266	0.941755	2.54447	-0.422956	0.695119	0.828149	-0.573774
Ycii	P0AB55	YCII_ECOLI	Protein YciI	20.6172	20.8012	0.376509	0.245233	-0.81927	0.448823	0.643218	-0.184062
Ycik	P31808	YCIK_ECOLI	Uncharacterized oxidoreductase YciK	21.564	21.6371	0.225557	0.307542	-0.383334	0.715839	0.841564	-0.0730999
Ycin	P0AB61	YCIN_ECOLI	Protein YciN	16.3271	19.5044	1.34536	0.185557	-4.67899	0.0169653	0.125648	-3.17727
Ycio	P0AFR4	YCIO_ECOLI	Uncharacterized protein YciO	20.465	21.0436	0.30426	0.187806	-3.23652	0.023063	0.146469	-0.578617
Ycis	P0ACV4	YCIS_ECOLI	Inner membrane protein YciS	15.6143	12.6167	1.96856	2.23253	2.01419	0.0913704	0.278189	2.9976
Ycit	P76034	YCIT_ECOLI	Uncharacterized HTH-type transcriptional regulator YciT	20.6294	20.5861	0.331821	0.572086	0.130883	0.901161	0.946219	0.0432799
Yciu	P0A8L7	YCIU_ECOLI	UPF0263 protein YciU	16.6928	17.2353	0.0880772	0.265919	-3.87331	0.0212921	0.13915	-0.542507
Yciw	P76035	YCIW_ECOLI	Uncharacterized protein YciW	16.7681	17.5835	2.88785	2.11985	-0.455208	0.666354	0.807205	-0.815364
Yciz	A5A614	YCIZ_ECOLI	UPF0509 protein YciZ	13.1615	11.9238	1.77335	1.37685	1.10255	0.314934	0.52489	1.23768
Ycjx	P76046	YCJX_ECOLI	Uncharacterized protein YcjX	17.5927	13.9146	0.677706	2.74672	2.60021	0.0714973	0.249133	3.67811
Ydba	P33666	YDBA_ECOLI	Putative uncharacterized protein YdbA	11.8529	11.9238	0.941755	1.37685	-0.0851146	0.935291	0.960991	-0.0709908
Ydbk	P52647	NIFJ_ECOLI	Probable pyruvate-flavodoxin oxidoreductase	19.4057	22.2659	0.781854	0.723742	-5.36924	0.00174549	0.047399	-2.86022
Ydcf	P34209	YDCF_ECOLI	Protein YdcF	17.7072	18.8953	1.99981	0.1587	-1.18449	0.320556	0.530331	-1.1881
Ydch	P0ACW6	YDCH_ECOLI	Uncharacterized protein YdcH	12.8529	17.1937	0.941755	3.18223	-2.616	0.0672173	0.245632	-4.3408
Ydcl	P64451	YDCL_ECOLI	Uncharacterized lipoprotein YdcL	18.3048	19.3147	1.46272	2.11246	-0.786084	0.465261	0.650787	-1.0099
Ydcs	P76108	YDCS_ECOLI	Putative ABC transporter periplasmic-binding protein YdcS	14.3908	16.7364	2.36273	4.53067	-0.918092	0.404906	0.610266	-2.34561
Ydcy	P64455	YDCY_ECOLI	Uncharacterized protein YdcY	17.1674	19.9478	3.10603	0.383685	-1.77682	0.170947	0.373427	-2.78039
Ydei	P31130	YDEI_ECOLI	Uncharacterized protein YdeI	14.5301	18.1775	2.50067	1.0002	-2.7085	0.0545591	0.222139	-3.64737
Yden	P77318	YDEN_ECOLI	Uncharacterized sulfatase YdeN	18.217	18.7062	0.632665	0.4864	-1.22596	0.269023	0.477152	-0.489175
Ydfg	P39831	YDFG_ECOLI	NADP-dependent 3-hydroxy acid dehydrogenase YdfG	22.6484	23.1958	0.205379	0.411297	-2.38146	0.0699037	0.247167	-0.547408
Ydfk	P76154	YDFK_ECOLI	Uncharacterized protein YdfK	13.2896	16.9277	3.27808	2.59938	-1.73923	0.135218	0.336358	-3.63813
Ydfz	P64463	YDFZ_ECOLI	Putative selenoprotein YdfZ	21.3352	13.6653	3.1409	2.50491	3.81832	0.00961956	0.101743	7.66994
Ydga	P77804	YDGA_ECOLI	Protein YdgA	21.8993	21.0483	0.319565	0.262256	4.1171	0.00675659	0.0950146	0.851006
Ydgh	P76177	YDGH_ECOLI	Protein YdgH	21.5849	22.6402	1.18313	0.0986001	-1.7777	0.172258	0.37567	-1.05527
Ydgj	P77376	YDGJ_ECOLI	Uncharacterized oxidoreductase YdgJ	22.1699	21.6966	0.537476	0.428422	1.37722	0.219941	0.431846	0.473306
Ydhf	P76187	YDHF_ECOLI	Oxidoreductase YdhF	17.905	18.3592	2.67776	1.51847	-0.295083	0.780394	0.882071	-0.454182
Ydhq	P77552	YDHQ_ECOLI	Uncharacterized protein YdhQ	15.3335	13.4727	2.59846	2.60898	1.01071	0.351166	0.558379	1.86082
Ydhr	P0ACX3	YDHR_ECOLI	Putative monooxygenase YdhR	20.3526	21.601	0.50208	0.294365	-4.28983	0.00836194	0.0989633	-1.24836
Ydih	P64476	YDIH_ECOLI	Uncharacterized protein YdiH	19.0886	20.4327	0.498412	0.302038	-4.61276	0.00594426	0.0911224	-1.34413
Ydii	P77781	YDII_ECOLI	Esterase YdiI	18.7184	17.8597	0.648853	0.734106	1.75278	0.130935	0.331429	0.858649
Ydij	P77748	YDIJ_ECOLI	Uncharacterized protein YdiJ	21.2644	22.2707	0.929037	0.488766	-1.91734	0.11912	0.315139	-1.00637
Ydiz	P64479	YDIZ_ECOLI	Uncharacterized protein YdiZ	18.9918	20.6153	0.451704	0.352683	-5.6659	0.00157684	0.0457641	-1.62351
Ydja	P0ACY1	YDJA_ECOLI	Putative NAD(P)H nitroreductase YdjA	21.4254	21.3662	0.387362	0.102549	0.295449	0.784706	0.882071	0.0591941
Ydjn	P77529	YDJN_ECOLI	Uncharacterized symporter YdjN	20.4799	20.2016	0.22329	0.730964	0.728343	0.511458	0.68909	0.278339
Yead	P39173	YEAD_ECOLI	Putative glucose-6-phosphate 1-epimerase	23.0272	21.4466	0.416725	0.184034	6.93946	0.00201553	0.0503883	1.58065
Yeak	P64483	YEAK_ECOLI	Uncharacterized protein YeaK	21.0803	20.5716	0.46515	0.571838	1.38016	0.218701	0.431106	0.508679
Yeao	P76243	YEAO_ECOLI	Uncharacterized protein YeaO	16.3064	15.7292	2.05694	3.84358	0.264801	0.802642	0.892769	0.577181
Yeay	P0AA91	YEAY_ECOLI	Uncharacterized lipoprotein YeaY	19.8756	20.3249	0.285825	0.42253	-1.76158	0.13543	0.336358	-0.449314
Yebc	P0A8A0	YEBC_ECOLI	Probable transcriptional regulatory protein YebC	21.0589	20.9975	0.558259	0.6743	0.140319	0.893155	0.943603	0.061418
Yebe	P33218	YEBE_ECOLI	Inner membrane protein YebE	16.3436	17.7196	1.52596	0.751519	-1.61782	0.174901	0.378869	-1.37594
Yebf	P33219	YEBF_ECOLI	Protein YebF	13.8529	17.2746	0.941755	0.972569	-5.05493	0.00232931	0.0555859	-3.4217
Yebg	P0ACY9	YEBG_ECOLI	Uncharacterized protein YebG	14.9056	13.7635	1.84032	3.04882	0.64142	0.549876	0.720765	1.14211
Yebo	P64499	YEBO_ECOLI	Uncharacterized protein YebO	11.8529	11.9238	0.941755	1.37685	-0.0851146	0.935291	0.960991	-0.0709908
Yebv	P64503	YEBV_ECOLI	Uncharacterized protein YebV	12.8529	17.2336	0.941755	4.84845	-1.7739	0.167711	0.370287	-4.3807
Yeby	P64506	YEBY_ECOLI	Uncharacterized protein YebY	17.3773	19.1235	3.07711	0.575738	-1.11556	0.341098	0.549314	-1.74614
Yeca	P0AD05	YECA_ECOLI	Uncharacterized protein YecA	18.4915	18.6961	1.65003	1.01711	-0.211171	0.841104	0.918045	-0.204659
Yecd	P0ADI7	YECD_ECOLI	Isochorismatase family protein YecD	18.6486	21.6805	1.66432	0.139375	-3.6307	0.0351578	0.181554	-3.03189
Yecj	P0AD10	YECJ_ECOLI	Uncharacterized protein YecJ	19.2264	19.6864	0.458115	0.139606	-1.92119	0.136016	0.336358	-0.460042
Yecm	P52007	YECM_ECOLI	Protein YecM	19.1317	17.928	0.390089	0.800427	2.70371	0.0492953	0.210407	1.20372
Yeen	P0A8A2	YEEN_ECOLI	Probable transcriptional regulatory protein YeeN	20.6963	19.7146	0.114764	0.318489	5.8001	0.00528231	0.0840367	0.981767
Yeex	P0A8M6	YEEX_ECOLI	UPF0265 protein YeeX	23.0491	23.251	0.106429	0.117429	-2.54781	0.0439874	0.200782	-0.201891
Yeez	P0AD12	YEEZ_ECOLI	Protein YeeZ	21.4213	22.5315	0.391443	0.0947154	-5.513	0.0087339	0.0989633	-1.11015
Yegd	P36928	YEGD_ECOLI	Uncharacterized chaperone protein YegD	16.9859	13.4238	2.13909	2.34659	2.24362	0.0663931	0.24432	3.56203
Yegp	P76402	YEGP_ECOLI	UPF0339 protein YegP	17.4059	15.5636	1.96092	3.82523	0.857165	0.434844	0.634073	1.84229
Yegq	P76403	YEGQ_ECOLI	Uncharacterized protease YegQ	19.2922	17.0898	0.962624	1.94168	2.03247	0.105641	0.297457	2.20238
Yegu	P76418	YEGU_ECOLI	Uncharacterized protein YegU	17.2351	16.9091	0.528016	0.949356	0.600246	0.576136	0.743782	0.326028
Yehs	P33355	YEHS_ECOLI	Uncharacterized protein YehS	16.7939	14.7419	2.08728	3.25609	1.0611	0.336207	0.545903	2.05198
Yeie	P0ACR4	YEIE_ECOLI	Uncharacterized HTH-type transcriptional regulator YeiE	15.59	12.6738	1.63874	1.85771	2.35442	0.0573699	0.228411	2.9162
Yeig	P33018	SFGH2_ECOLI	S-formylglutathione hydrolase YeiG	19.6117	18.615	0.754295	0.767066	1.85279	0.113364	0.308374	0.99662
Yeip	P0A6N8	EFPL_ECOLI	Elongation factor P-like protein	19.8917	19.3963	0.14282	0.250191	3.43895	0.0199104	0.135018	0.495356
Yejk	P33920	NDPA_ECOLI	Nucleoid-associated protein YejK	20.2452	20.2487	0.255695	0.292525	-0.0180164	0.98622	0.992522	-0.00349991
Yejl	P0AD24	YEJL_ECOLI	UPF0352 protein YejL	15.1638	16.7409	2.19398	0.402662	-1.41401	0.246826	0.459517	-1.57706
Yejm	P0AD27	YEJM_ECOLI	Inner membrane protein YejM	17.8298	14.864	0.514665	3.27529	1.7891	0.167207	0.370287	2.96586
Yfay	P77808	CINAL_ECOLI	NMN amidohydrolase-like protein YfaY	17.7542	16.0659	0.230969	4.07379	0.827516	0.468272	0.652435	1.68827
Yfbr	P76491	5DNU_ECOLI	5'-deoxynucleotidase YfbR	18.1439	18.6382	0.210808	1.03886	-0.932625	0.415032	0.616675	-0.494305
Yfbt	P77625	YFBT_ECOLI	Sugar phosphatase YfbT	21.6102	21.0061	0.129889	0.274436	3.97953	0.0143653	0.116625	0.604136
Yfbu	P0A8W8	YFBU_ECOLI	UPF0304 protein YfbU	23.1856	23.8155	0.559405	0.118576	-2.203	0.107469	0.300462	-0.629876
Yfcd	P65556	YFCD_ECOLI	Uncharacterized Nudix hydrolase YfcD	17.3985	17.1386	1.48713	1.65116	0.233878	0.822937	0.906382	0.259854
Yfce	P67095	YFCE_ECOLI	Phosphodiesterase YfcE	19.7608	19.7949	0.210015	0.306161	-0.183788	0.860992	0.926778	-0.0341174
Yfcf	P77544	YFCF_ECOLI	Glutathione S-transferase YfcF	17.3101	14.8974	0.952912	3.55934	1.30954	0.271213	0.478344	2.41263
Yfch	P77775	YFCH_ECOLI	Epimerase family protein YfcH	21.1312	21.3387	0.466101	0.240449	-0.791232	0.46851	0.652435	-0.207488
Yfcl	P64540	YFCL_ECOLI	Uncharacterized protein YfcL	17.0574	19.028	2.23208	0.887909	-1.64062	0.177555	0.380801	-1.97055
Yfcz	P0AD33	YFCZ_ECOLI	UPF0381 protein YfcZ	20.2915	19.4669	2.80425	0.896008	0.560245	0.608268	0.764339	0.824658
Yfex	P76536	YFEX_ECOLI	Probable deferrochelatase/peroxidase YfeX	19.9235	19.9268	0.644457	0.307732	-0.00923683	0.993043	0.996206	-0.00329829
Yfey	P76537	YFEY_ECOLI	Uncharacterized protein YfeY	18.6754	13.1126	0.915873	2.14306	4.77384	0.00849319	0.0989633	5.56288
Yffb	P24178	YFFB_ECOLI	Protein YffB	15.4629	13.8165	3.40071	3.13401	0.712023	0.503354	0.683433	1.64641
Yfgd	P76569	YFGD_ECOLI	Uncharacterized protein YfgD	20.7333	20.7213	0.278901	0.104249	0.0802063	0.940096	0.962712	0.0119406
Yfgm	P76576	YFGM_ECOLI	UPF0070 protein YfgM	20.0266	19.6677	0.163208	0.236568	2.49755	0.0516821	0.217065	0.358903
Yfif	P0AGJ5	YFIF_ECOLI	Uncharacterized tRNA/rRNA methyltransferase YfiF	21.7509	22.0729	0.255414	0.292161	-1.65961	0.148945	0.3549	-0.322019
Ygam	P0ADQ7	YGAM_ECOLI	Uncharacterized protein YgaM	11.8529	15.3302	0.941755	3.57698	-1.88024	0.145403	0.348569	-3.47739
Ygau	P0ADE6	YGAU_ECOLI	Uncharacterized protein YgaU	20.6101	23.1064	0.605347	0.657772	-5.585	0.00143243	0.0457641	-2.4963
Ygdh	P0ADR8	YGDH_ECOLI	LOG family protein YgdH	22.4389	21.6779	0.434503	0.177307	3.24291	0.0319077	0.174495	0.760927
Ygfb	P0A8C4	YGFB_ECOLI	UPF0149 protein YgfB	20.0074	19.7387	0.188116	0.455676	1.0898	0.337146	0.546864	0.268624
Ygfz	P0ADE8	YGFZ_ECOLI	tRNA-modifying protein YgfZ	22.1849	23.0046	0.200834	0.173451	-6.17857	0.000894674	0.0411315	-0.819793
Ygge	P0ADS6	YGGE_ECOLI	Uncharacterized protein YggE	17.8671	20.1615	0.57923	1.11807	-3.64423	0.0178225	0.129357	-2.29441
Yggl	P38521	YGGL_ECOLI	Uncharacterized protein YggL	19.9256	20.5971	0.364244	0.260567	-2.99884	0.0271696	0.15827	-0.671515
Yggn	P0ADS9	YGGN_ECOLI	Uncharacterized protein YggN	15.3325	17.5236	3.25483	0.292408	-1.34095	0.2711	0.478344	-2.19107
Yggs	P67080	YGGS_ECOLI	UPF0001 protein YggS	17.5829	18.4053	2.28668	1.24716	-0.631548	0.557477	0.725642	-0.822489
Yggt	P64564	YGGT_ECOLI	Uncharacterized protein YggT	17.9338	16.6795	2.20632	4.54574	0.496481	0.643664	0.790773	1.25433
Yggx	P0A8P3	FETP_ECOLI	Probable Fe(2+)-trafficking protein	21.4611	21.9107	0.345078	0.216678	-2.20674	0.0779191	0.258335	-0.449585
Ygha	P0AG84	YGHA_ECOLI	Uncharacterized oxidoreductase YghA	13.4378	16.1927	0.941755	4.15318	-1.29378	0.278678	0.487146	-2.75486
Yghu	Q46845	YGHU_ECOLI	Disulfide-bond oxidoreductase YghU	20.0547	20.548	0.427355	0.290104	-1.90999	0.11131	0.303836	-0.493273
Yghw	P64574	YGHW_ECOLI	Uncharacterized protein YghW	16.3686	13.5495	2.64853	2.56022	1.5306	0.176802	0.379895	2.8191
Ygib	P0ADT2	YGIB_ECOLI	UPF0441 protein YgiB	17.4656	15.9818	0.643685	4.04714	0.724186	0.518998	0.69417	1.48386
Ygic	P0ADT5	YGIC_ECOLI	Putative acid--amine ligase YgiC	19.278	19.4777	1.04978	0.401888	-0.355202	0.740989	0.859395	-0.199637
Ygif	P30871	3PASE_ECOLI	Inorganic triphosphatase	20.1448	20.0471	0.549991	0.409105	0.285147	0.785886	0.882071	0.0977285
Ygim	P0ADT8	YGIM_ECOLI	Uncharacterized protein YgiM	16.2492	14.814	2.53562	3.27344	0.693246	0.515637	0.691907	1.43523
Ygin	P0ADU2	YGIN_ECOLI	Probable quinol monooxygenase YgiN	21.118	21.8921	0.862476	0.122532	-1.77732	0.170011	0.372769	-0.774146
Ygiw	P0ADU5	YGIW_ECOLI	Protein YgiW	18.3481	21.5354	2.48361	1.02692	-2.37192	0.0767147	0.258175	-3.18732
Ygjr	P42599	YGJR_ECOLI	Uncharacterized oxidoreductase YgjR	17.2782	17.5697	0.366481	0.344075	-1.15969	0.290399	0.500414	-0.291482
Yhaj	P67660	YHAJ_ECOLI	Uncharacterized HTH-type transcriptional regulator YhaJ	16.7586	16.5366	2.62911	0.935839	0.15907	0.881813	0.935886	0.221959
Yhbj	P0A894	YHBJ_ECOLI	UPF0042 nucleotide-binding protein YhbJ	21.3203	21.5029	0.210446	0.142128	-1.43751	0.207235	0.417386	-0.182525
Yhbp	P67762	YHBP_ECOLI	UPF0306 protein YhbP	14.2213	14.6448	2.24557	3.14673	-0.219078	0.834594	0.913815	-0.423458
Yhbs	P63417	YHBS_ECOLI	Uncharacterized N-acetyltransferase YhbS	20.3469	20.3728	0.124903	0.354631	-0.137928	0.897413	0.943603	-0.0259294
Yhbw	P0ADV5	YHBW_ECOLI	Uncharacterized protein YhbW	19.6366	20.4073	0.814873	0.218149	-1.82728	0.153523	0.358221	-0.770718
Yhby	P0AGK4	YHBY_ECOLI	RNA-binding protein YhbY	19.7809	20.66	0.245112	0.0900639	-6.73257	0.00305484	0.0614531	-0.879055
Yhcb	P0ADW3	YHCB_ECOLI	Inner membrane protein YhcB	21.9865	22.1992	0.436017	0.0526053	-0.968448	0.40242	0.608849	-0.212661
Yhcm	P64612	YHCM_ECOLI	Uncharacterized protein YhcM	19.3517	19.3578	1.40236	1.00532	-0.00708622	0.994599	0.996497	-0.00611358
Yhdw	P45766	YHDW_ECOLI	Putative amino-acid ABC transporter-binding protein YhdW	20.9024	24.0505	1.76452	1.80434	-2.49482	0.0468752	0.206225	-3.14811
Yhdz	P45769	YHDZ_ECOLI	Uncharacterized amino-acid ABC transporter ATP-binding protein YhdZ	16.0704	18.2124	2.91258	5.50158	-0.688186	0.524767	0.697763	-2.14198
Yheo	P64624	YHEO_ECOLI	Uncharacterized protein YheO	19.1944	19.1011	0.398826	0.35121	0.35085	0.737877	0.8575	0.0932249
Yhes	P63389	YHES_ECOLI	Uncharacterized ABC transporter ATP-binding protein YheS	17.2139	14.0294	1.09137	2.74421	2.1566	0.0985538	0.289055	3.1845
Yhfa	P0ADX1	YHFA_ECOLI	Protein YhfA	19.2037	20.0661	0.630406	0.136443	-2.67398	0.0685666	0.246333	-0.862361
Yhgf	P46837	YHGF_ECOLI	Protein YhgF	20.648	19.3465	0.406144	0.68236	3.27808	0.0227417	0.145013	1.30153
Yhha	P0ADX7	YHHA_ECOLI	Uncharacterized protein YhhA	14.1987	14.934	1.8602	3.33276	-0.385297	0.71682	0.841564	-0.735291
Yhhk	P37613	YHHK_ECOLI	Uncharacterized protein YhhK	18.1893	18.7805	0.305444	0.406716	-2.32477	0.0623839	0.236189	-0.591234
Yhhx	P46853	YHHX_ECOLI	Uncharacterized oxidoreductase YhhX	20.46	20.2811	0.459551	0.535743	0.506786	0.63079	0.781049	0.178855
Yhje	P37643	YHJE_ECOLI	Inner membrane metabolite transport protein YhjE	11.8529	11.9238	0.941755	1.37685	-0.0851146	0.935291	0.960991	-0.0709908
Yhjj	P37648	YHJJ_ECOLI	Protein YhjJ	21.2159	21.6179	0.238136	0.158675	-2.80951	0.035779	0.183197	-0.401981
Yiad	P37665	YIAD_ECOLI	Probable lipoprotein YiaD	20.3675	21.0627	0.593776	0.26504	-2.13817	0.0968076	0.287965	-0.695165
Yiaf	P0ADK0	YIAF_ECOLI	Uncharacterized protein YiaF	21.0983	20.6485	0.125959	0.228816	3.44469	0.0204888	0.137318	0.449867
Yiaj	P37671	YIAJ_ECOLI	HTH-type transcriptional regulator YiaJ	18.2268	16.6225	2.62238	4.7162	0.59459	0.579615	0.745828	1.60428
Yiay	P37686	ADH2_ECOLI	Probable alcohol dehydrogenase	19.2364	19.2208	0.285822	0.222316	0.0858742	0.934524	0.960991	0.0155477
Yibd	P11290	YIBD_ECOLI	Uncharacterized glycosyltransferase YibD	15.5463	13.1126	2.92703	2.14306	1.34177	0.232421	0.445333	2.43376
Yibl	P0ADK8	YIBL_ECOLI	Uncharacterized protein YibL	17.8877	19.4585	1.56406	0.307011	-1.97103	0.136721	0.336989	-1.57082
Yibn	P0AG27	YIBN_ECOLI	Uncharacterized protein YibN	21.5241	20.8531	0.279012	0.290407	3.33219	0.0158014	0.123204	0.670971
Yibt	Q2M7R5	YIBT_ECOLI	Uncharacterized protein YibT	13.9815	18.0882	2.6909	0.927367	-2.88576	0.0490954	0.210123	-4.10675
Yicc	P23839	YICC_ECOLI	UPF0701 protein YicC	21.0107	21.5396	0.601593	0.328376	-1.54338	0.187819	0.391938	-0.528901
Yich	P31433	YICH_ECOLI	Uncharacterized protein YicH	19.9861	19.0963	0.358679	0.30977	3.755	0.00982639	0.101743	0.8898
Yida	P0A8Y5	YIDA_ECOLI	Sugar phosphatase YidA	21.7592	21.6007	0.251854	0.0940756	1.1789	0.306597	0.515908	0.158474
Yidc	P25714	YIDC_ECOLI	Membrane protein insertase YidC	21.7259	20.9041	0.358164	0.552257	2.49703	0.053332	0.22086	0.821811
Yidr	P31455	YIDR_ECOLI	Uncharacterized protein YidR	19.1286	18.9785	1.29018	0.802227	0.19766	0.851069	0.923133	0.150148
Yief	P0AGE6	YIEF_ECOLI	Uncharacterized protein YieF	19.4259	19.7642	0.39813	0.338286	-1.29515	0.244047	0.457587	-0.338321
Yife	P0ADN2	YIFE_ECOLI	UPF0438 protein YifE	20.8572	21.7505	0.12896	0.200206	-7.5021	0.000597403	0.0348791	-0.893294
Yigb	P0ADP0	YIGB_ECOLI	Flavin mononucleotide phosphatase YigB	19.4844	18.9544	0.750701	0.302939	1.30938	0.261344	0.47214	0.529984
Yigl	P27848	YIGL_ECOLI	Pyridoxal phosphate phosphatase YigL	22.0111	18.8725	0.42086	2.4101	2.56573	0.0780416	0.258335	3.13862
Yigp	P0ADP7	YIGP_ECOLI	Uncharacterized protein YigP	17.9011	17.5217	0.530789	0.389833	1.15214	0.296812	0.507027	0.37938
Yihd	P0ADP9	YIHD_ECOLI	Protein YihD	21.3849	22.7533	0.748148	0.498205	-3.04487	0.0270275	0.158247	-1.36844
Yihi	P0A8H6	YIHI_ECOLI	Der GTPase-activating protein YihI	18.2657	20.2847	2.41681	0.351582	-1.65343	0.193117	0.397593	-2.01904
Yihx	P0A8Y3	YIHX_ECOLI	Alpha-D-glucose-1-phosphate phosphatase YihX	14.4013	18.0256	2.38219	0.327994	-3.01439	0.0543589	0.222139	-3.62429
Yiid	P0ADQ2	YIID_ECOLI	Uncharacterized protein YiiD	18.9005	20.6003	0.7431	0.892785	-2.92664	0.0274209	0.158779	-1.69976
Yiim	P32157	YIIM_ECOLI	Protein YiiM	18.7973	19.011	0.981216	1.34959	-0.256139	0.807186	0.895767	-0.213695
Yiis	P32162	YIIS_ECOLI	UPF0381 protein YiiS	18.1432	17.4171	0.96399	0.434327	1.37337	0.23886	0.452712	0.726042
Yjag	P32680	YJAG_ECOLI	Uncharacterized protein YjaG	18.658	18.8806	0.583809	0.558322	-0.551283	0.601388	0.762544	-0.222666
Yjbd	P32685	YJBD_ECOLI	Uncharacterized protein YjbD	16.8923	13.9573	0.576954	2.93275	1.96388	0.137692	0.33885	2.93498
Yjbj	P68206	YJBJ_ECOLI	UPF0337 protein YjbJ	17.6019	21.2293	2.77286	0.627076	-2.55192	0.0761125	0.257139	-3.62741
Yjbq	P0AF48	YJBQ_ECOLI	UPF0047 protein YjbQ	14.9481	15.7375	2.1325	3.85921	-0.358085	0.735873	0.8575	-0.789434
Yjbr	P0AF50	YJBR_ECOLI	Uncharacterized protein YjbR	19.4543	20.208	0.360708	0.116379	-3.97703	0.0199741	0.135018	-0.753683
Yjcd	P0AF52	YJCD_ECOLI	Putative permease YjcD	14.7674	11.9238	2.84417	1.37685	1.79977	0.140749	0.34369	2.84355
Yjce	P32703	YJCE_ECOLI	Uncharacterized Na(+)/H(+) exchanger YjcE	13.8583	11.9238	2.2621	1.37685	1.46099	0.204377	0.413214	1.93447
Yjdc	P0ACU7	YJDC_ECOLI	HTH-type transcriptional regulator YjdC	21.0877	21.7178	0.353425	0.283141	-2.78283	0.0334862	0.176978	-0.630109
Yjei	P0AF70	YJEI_ECOLI	Uncharacterized protein YjeI	18.0728	18.6589	0.452419	0.0808486	-2.55072	0.0789016	0.259977	-0.586139
Yjga	P0A8X0	YJGA_ECOLI	UPF0307 protein YjgA	19.316	20.0262	0.768109	1.26137	-0.961727	0.380727	0.589032	-0.710159
Yjgm	P39337	YJGM_ECOLI	Uncharacterized N-acetyltransferase YjgM	17.5851	17.0123	0.496901	1.1158	0.937782	0.399716	0.607007	0.572721
Yjgr	P39342	YJGR_ECOLI	Uncharacterized protein YjgR	15.2462	14.974	1.49099	3.57259	0.140617	0.894947	0.943603	0.27218
Yjhc	P39353	YJHC_ECOLI	Uncharacterized oxidoreductase YjhC	11.8529	13.5932	0.941755	2.89398	-1.14368	0.322557	0.531461	-1.74032
Yjia	P24203	YJIA_ECOLI	Uncharacterized GTP-binding protein YjiA	20.6142	20.3338	0.521736	0.377951	0.870594	0.420542	0.621345	0.280439
Yjiy	P39396	YJIY_ECOLI	Inner membrane protein YjiY	19.128	19.2446	1.8957	0.326128	-0.121218	0.910782	0.953778	-0.116584
Yjjg	P0A8Y1	YJJG_ECOLI	Pyrimidine 5'-nucleotidase YjjG	13.4112	11.9238	2.26543	1.37685	1.12212	0.313269	0.523223	1.48739
Yjjk	P0A9W3	YJJK_ECOLI	Uncharacterized ABC transporter ATP-binding protein YjjK	22.9348	22.7289	0.20152	0.274401	1.20944	0.275843	0.48488	0.205877
Ykgg	P77433	YKGG_ECOLI	Uncharacterized protein YkgG	12.8529	12.6738	0.941755	1.85771	0.171894	0.871066	0.928233	0.179009
Ykgm	P0A7N1	RL31B_ECOLI	50S ribosomal protein L31 type B	15.0228	14.3013	0.941755	2.92332	0.469833	0.66539	0.807205	0.72149
Ymba	P0AB10	YMBA_ECOLI	Uncharacterized lipoprotein YmbA	16.4836	14.9431	1.40164	3.41342	0.834964	0.450885	0.643781	1.54051
Ymdb	P0A8D6	YMDB_ECOLI	O-acetyl-ADP-ribose deacetylase	19.6098	17.7699	0.147799	2.13729	1.71767	0.183487	0.38691	1.83997
Ynca	P76112	YNCA_ECOLI	N-acyltransferase YncA	13.4785	16.5673	3.64288	4.40159	-1.08123	0.322508	0.531461	-3.08882
Ynce	P76116	YNCE_ECOLI	Uncharacterized protein YncE	22.3151	16.9852	0.889907	0.543221	10.2241	0.000160376	0.0180423	5.32985
Ynfb	P76170	YNFB_ECOLI	UPF0482 protein YnfB	18.139	19.5727	0.43375	0.247237	-5.743	0.00262858	0.0600002	-1.43364
Ynhg	P76193	YNHG_ECOLI	Probable L,D-transpeptidase YnhG	20.1052	20.7144	1.28333	0.711568	-0.830372	0.44656	0.641731	-0.609243
Ynia	P77739	YNIA_ECOLI	Uncharacterized protein YniA	18.7189	19.4385	0.748765	0.890154	-1.23732	0.26348	0.473399	-0.719625
Ynic	P77247	YNIC_ECOLI	2-deoxyglucose-6-phosphate phosphatase	19.9434	19.2407	0.207276	0.63006	2.11873	0.108268	0.300744	0.702653
Yoab	P0AEB7	YOAB_ECOLI	RutC family protein YoaB	15.2821	20.0311	2.83192	0.255033	-3.34043	0.0433296	0.200782	-4.74906
Yodb	P76345	C56H_ECOLI	Cytochrome b561 homolog 1	18.8406	16.6495	0.821272	4.45673	0.966987	0.400748	0.607007	2.19108
Ypdf	P76524	YPDF_ECOLI	Aminopeptidase YpdF	13.902	13.1103	2.97255	3.08663	0.369494	0.724467	0.847723	0.791686
Ypfh	P76561	YPFH_ECOLI	Esterase YpfH	18.2609	19.1355	2.09823	0.427479	-0.816881	0.469624	0.653408	-0.874606
Ypfj	P64429	YPFJ_ECOLI	Uncharacterized protein YpfJ	14.3897	13.5537	2.09945	2.72612	0.485955	0.645322	0.790958	0.836049
Yqab	P77475	YQAB_ECOLI	Fructose-1-phosphate phosphatase YqaB	17.3279	13.9718	2.50667	3.39037	1.59191	0.166729	0.370287	3.35606
Yqca	P65367	YQCA_ECOLI	Uncharacterized protein YqcA	19.4835	19.8433	0.292162	0.176801	-2.10681	0.0896861	0.27643	-0.359729
Yqcc	Q46919	YQCC_ECOLI	Uncharacterized protein YqcC	11.8529	13.4491	0.941755	3.71119	-0.833789	0.459169	0.64513	-1.59621
Yqfb	P67603	YQFB_ECOLI	UPF0267 protein YqfB	20.3463	21.213	0.264455	0.142392	-5.7712	0.00287314	0.060336	-0.866697
Yqge	P0A8W5	YQGE_ECOLI	UPF0301 protein YqgE	21.1955	20.4959	0.18373	0.429632	2.99458	0.0393809	0.194435	0.699636
Yqgf	P0A8I1	RUVX_ECOLI	Putative Holliday junction resolvase	16.8845	16.0773	1.07888	0.222316	1.46562	0.23213	0.445317	0.807225
Yqhd	Q46856	YQHD_ECOLI	Alcohol dehydrogenase YqhD	22.1478	21.6845	0.453922	0.223142	1.83188	0.134832	0.336358	0.463287
Yqic	Q46868	YQIC_ECOLI	Uncharacterized protein YqiC	19.8644	20.6355	0.628983	0.291281	-2.22489	0.0864522	0.269095	-0.771099
Yqjd	P64581	YQJD_ECOLI	Uncharacterized protein YqjD	18.8854	20.0654	0.355832	0.743257	-2.86401	0.0419328	0.198928	-1.18003
Yqjh	Q46871	YQJH_ECOLI	NADPH-dependent ferric-chelate reductase	17.5552	13.4238	1.06362	2.34659	3.20711	0.0306671	0.171279	4.13138
Yqji	P64588	YQJI_ECOLI	Transcriptional regulator YqjI	18.0082	17.7343	0.425642	0.374798	0.966061	0.371892	0.579058	0.273945
Yrap	P64596	YRAP_ECOLI	Uncharacterized protein YraP	21.2664	20.842	0.195869	0.225992	2.83838	0.0302875	0.170367	0.424422
Yrba	P0A9W6	YRBA_ECOLI	Uncharacterized protein YrbA	18.6552	19.367	0.206293	0.324325	-3.70344	0.0135282	0.115538	-0.711754
Yrda	P0A9W9	YRDA_ECOLI	Protein YrdA	21.6448	20.8484	0.434111	0.228257	3.24742	0.0261654	0.156513	0.79637
Yrff	P45800	IGAA_ECOLI	Putative membrane protein IgaA homolog	14.2517	11.9238	2.29728	1.37685	1.73829	0.143745	0.346339	2.32782
Ysga	P56262	DLHH_ECOLI	Putative carboxymethylenebutenolidase	20.7926	20.6126	0.121616	0.243769	1.32081	0.250991	0.463981	0.179909
Ytfb	P39310	YTFB_ECOLI	Uncharacterized protein YtfB	16.3052	15.5465	0.862189	3.83716	0.385851	0.723141	0.847264	0.758744
Ytfj	P39187	YTFJ_ECOLI	Uncharacterized protein YtfJ	12.8529	12.6738	0.941755	1.85771	0.171894	0.871066	0.928233	0.179009
Ytfl	P0AE45	YTFL_ECOLI	UPF0053 inner membrane protein YtfL	18.8406	18.5624	0.406266	0.222567	1.20119	0.28724	0.497152	0.278218
Ytfp	P0AE48	YTFP_ECOLI	Gamma-glutamylcyclotransferase family protein YtfP	19.8318	21.3873	0.834754	0.107578	-3.69645	0.032514	0.175187	-1.55557
Ytfq	P39325	YTFQ_ECOLI	ABC transporter periplasmic-binding protein YtfQ	13.7249	14.026	2.4386	3.4819	-0.141674	0.892498	0.943603	-0.301124
Zapa	P0ADS2	ZAPA_ECOLI	Cell division protein ZapA	19.7816	19.7807	0.432824	0.116372	0.00429671	0.99681	0.997634	0.000962884
Zapb	P0AF36	ZAPB_ECOLI	Cell division protein ZapB	17.6914	20.8651	1.81197	1.16354	-2.94766	0.0311046	0.171894	-3.17372
Zapd	P36680	ZAPD_ECOLI	Cell division protein ZapD	18.7195	20.0561	1.15275	0.720857	-1.96615	0.106047	0.297726	-1.33658
Zint	P76344	ZINT_ECOLI	Metal-binding protein ZinT	16.0213	15.2911	2.13034	3.71951	0.340719	0.747785	0.864095	0.730227
Zipa	P77173	ZIPA_ECOLI	Cell division protein ZipA	20.2213	19.8667	0.255019	0.566027	1.14212	0.314717	0.52489	0.354526
Znua	P39172	ZNUA_ECOLI	High-affinity zinc uptake system protein ZnuA	16.2452	15.2181	0.941755	3.5288	0.562432	0.60856	0.764339	1.02709
Znuc	P0A9X1	ZNUC_ECOLI	Zinc import ATP-binding protein ZnuC	15.6674	14.5184	1.19157	3.06651	0.698514	0.524397	0.697763	1.14902
Zrap	P0AAA9	ZRAP_ECOLI	Zinc resistance-associated protein	13.8529	16.2878	0.941755	5.01599	-0.954187	0.406158	0.611101	-2.43491
Zur	P0AC51	ZUR_ECOLI	Zinc uptake regulation protein	16.0114	14.9468	0.63714	1.30581	1.4654	0.211084	0.421701	1.06458
Zwf	P0AC53	G6PD_ECOLI	Glucose-6-phosphate 1-dehydrogenase	22.424	23.6278	0.305067	0.188889	-6.70964	0.00110858	0.0417109	-1.20374

## Sheet: p-val_Sig_UP.E1_S2vsMatBC
Protein	Protein.Group	Protein.Names	Protein.Description	log2_mean_bap1_bioHMatBC_C12	log2_mean_Bap1_bioHMatBC	log2_std_bap1_bioHMatBC_C12	log2_std_Bap1_bioHMatBC	t-test_stat	p-value	p_adjusted(BH)	log2_Fold_change_A/B	Significance
Grca	P68066	GRCA_ECOLI	Autonomous glycyl radical cofactor	26.3001	17.6696	1.7392	1.41929	7.68929	0.000306166	0.0285684	8.63052	Significant UP
Ydfz	P64463	YDFZ_ECOLI	Putative selenoprotein YdfZ	21.3352	13.6653	3.1409	2.50491	3.81832	0.00961956	0.101743	7.66994	Significant UP
Foca	P0AC23	FOCA_ECOLI	Probable formate transporter 1	19.1453	13.1126	0.786209	2.14306	5.28552	0.00711945	0.0972679	6.03271	Significant UP
Arol	P0A6E1	AROL_ECOLI	Shikimate kinase 2	18.8349	13.1126	0.544712	2.14306	5.17572	0.0103092	0.103421	5.7223	Significant UP
Bett	P0ABC9	BETT_ECOLI	High-affinity choline transport protein	19.0882	13.4238	0.292704	2.34659	4.79059	0.0161264	0.125119	5.66432	Significant UP
Yfey	P76537	YFEY_ECOLI	Uncharacterized protein YfeY	18.6754	13.1126	0.915873	2.14306	4.77384	0.00849319	0.0989633	5.56288	Significant UP
Entb	P0ADI4	ENTB_ECOLI	Isochorismatase	20.3552	14.9894	0.983988	3.37761	3.05046	0.045198	0.203335	5.36579	Significant UP
Ynce	P76116	YNCE_ECOLI	Uncharacterized protein YncE	22.3151	16.9852	0.889907	0.543221	10.2241	0.000160376	0.0180423	5.32985	Significant UP
Matc	Q2KBQ3	Q2KBQ3_RHIEC	Dicarboxylate-carrier protein	17.0606	11.9238	1.59881	1.37685	4.86906	0.00297057	0.0607616	5.13676	Significant UP
Mtfa	P76346	MTFA_ECOLI	Protein MtfA	17.5989	12.6738	0.265341	1.85771	5.249	0.0121717	0.109262	4.92506	Significant UP
Arof	P00888	AROF_ECOLI	Phospho-2-dehydro-3-deoxyheptonate aldolase, Tyr-sensitive	23.9003	19.1032	0.854923	1.57501	5.35363	0.00385304	0.0681858	4.79707	Significant UP
Gnsa	P0AC92	GNSA_ECOLI	Protein GnsA	16.6552	11.9238	2.83882	1.37685	2.99915	0.0360578	0.183197	4.73131	Significant UP
Exbb	P0ABU7	EXBB_ECOLI	Biopolymer transport protein ExbB	19.0148	14.3013	0.771323	2.92332	3.11804	0.0441084	0.200782	4.71348	Significant UP
Fnr	P0A9E5	FNR_ECOLI	Fumarate and nitrate reduction regulatory protein	17.7526	13.1126	1.27875	2.14306	3.71859	0.0142645	0.116625	4.64002	Significant UP
Aspa	P0AC38	ASPA_ECOLI	Aspartate ammonia-lyase	18.038	13.4238	1.20255	2.34659	3.49983	0.0207404	0.137832	4.61414	Significant UP
Bhsa	P0AB40	BHSA_ECOLI	Multiple stress resistance protein BhsA	17.2619	12.6738	1.53283	1.85771	3.80991	0.00947786	0.101743	4.58801	Significant UP
Nirb	P08201	NIRB_ECOLI	Nitrite reductase (NADH) large subunit	17.9936	13.6653	2.41073	2.50491	2.49004	0.0472176	0.206577	4.32834	Significant UP
Mrr	P24202	MRR_ECOLI	Mrr restriction system protein	17.6022	13.4238	0.157801	2.34659	3.55316	0.0374597	0.187932	4.17832	Significant UP
Yqjh/ nfeF	Q46871	YQJH_ECOLI	NADPH-dependent ferric-chelate reductase	17.5552	13.4238	1.06362	2.34659	3.20711	0.0306671	0.171279	4.13138	Significant UP
Dxr	P45568	DXR_ECOLI	1-deoxy-D-xylulose 5-phosphate reductoisomerase	15.9039	11.9238	0.423419	1.37685	5.52598	0.00730747	0.0972679	3.98006	Significant UP
Nrdf	P37146	RIR4_ECOLI	Ribonucleoside-diphosphate reductase 2 subunit beta	16.5757	12.6738	2.40734	1.85771	2.56635	0.0449948	0.203057	3.90187	Significant UP
Crl	P24251	CRL_ECOLI	Sigma factor-binding protein Crl	17.281	13.4238	1.7164	2.34659	2.65341	0.0412077	0.197058	3.85715	Significant UP
Kch	P31069	KCH_ECOLI	Voltage-gated potassium channel Kch	15.6968	11.9238	1.99379	1.37685	3.11427	0.0242494	0.14861	3.77293	Significant UP
Bepa	P66948	BEPA_ECOLI	Beta-barrel assembly-enhancing protease	17.1342	13.4238	0.921223	2.34659	2.94359	0.0435372	0.200782	3.71031	Significant UP
Glsa1	P77454	GLSA1_ECOLI	Glutaminase 1	16.3788	12.6738	1.8232	1.85771	2.84678	0.0293166	0.166092	3.70496	Significant UP
Rluf	P32684	RLUF_ECOLI	Ribosomal large subunit pseudouridine synthase F	16.5582	13.1126	1.53867	2.14306	2.61208	0.0438286	0.200782	3.44563	Significant UP
Leua	P09151	LEU1_ECOLI	2-isopropylmalate synthase	21.6957	18.2549	1.08146	0.564114	5.64185	0.00334288	0.0642078	3.44082	Significant UP
Ispu	P60472	UPPS_ECOLI	Ditrans,polycis-undecaprenyl-diphosphate synthase ((2E,6E)-farnesyl-diphosphate specific)	15.2972	11.9238	2.02181	1.37685	2.75816	0.0375864	0.187932	3.37338	Significant UP
Isph	P62623	ISPH_ECOLI	4-hydroxy-3-methylbut-2-enyl diphosphate reductase	20.5658	17.2115	1.30633	1.4542	3.43182	0.0141912	0.116625	3.35424	Significant UP
Tehb	P25397	TEHB_ECOLI	Tellurite methyltransferase	18.8808	15.5997	0.192183	1.62358	4.01385	0.0263554	0.156513	3.28116	Significant UP
Rlub	P37765	RLUB_ECOLI	Ribosomal large subunit pseudouridine synthase B	18.7607	15.5356	0.391654	1.18008	5.18759	0.00839073	0.0989633	3.22506	Significant UP
Tyra	P07023	TYRA_ECOLI	T-protein	22.9358	19.7221	1.40103	0.887264	3.87582	0.0113688	0.105863	3.21373	Significant UP
Usha	P07024	USHA_ECOLI	Protein UshA	19.9889	17.0285	0.562199	1.78393	3.16551	0.0395242	0.194533	2.96043	Significant UP
Cusa	P38054	CUSA_ECOLI	Cation efflux system protein CusA	22.5	19.5564	0.879745	1.72963	3.03379	0.0335978	0.176978	2.94354	Significant UP
Pntb	P0AB67	PNTB_ECOLI	NAD(P) transhydrogenase subunit beta	21.8593	19.1168	0.0989258	0.260936	19.6553	5.31852e-05	0.0167534	2.74249	Significant UP
Mlaa	P76506	MLAA_ECOLI	Probable phospholipid-binding lipoprotein MlaA	19.2848	16.6434	0.430855	0.411233	8.86961	0.000115679	0.0180423	2.64141	Significant UP
Malf	P02916	MALF_ECOLI	Maltose transport system permease protein MalF	18.006	15.3814	1.52534	1.47386	2.47483	0.0481884	0.209659	2.62463	Significant UP
Gata	P69828	PTKA_ECOLI	Galactitol-specific phosphotransferase enzyme IIA component	21.3563	18.7411	0.758335	1.66876	2.85339	0.0438096	0.200782	2.61511	Significant UP
Malk	P68187	MALK_ECOLI	Maltose/maltodextrin import ATP-binding protein MalK	21.2073	18.6272	0.968954	0.90489	3.89229	0.00812909	0.0989633	2.58016	Significant UP
Matb	U5TSK2	U5TSK2_RHILE	Malonyl CoA synthetase	26.2935	23.8582	0.923054	0.673441	4.26272	0.00648833	0.0929011	2.43531	Significant UP
Frda	P00363	FRDA_ECOLI	Fumarate reductase flavoprotein subunit	19.6636	17.2365	0.605224	0.480955	6.27936	0.000918233	0.0411315	2.42715	Significant UP
Betb	P17445	BETB_ECOLI	NAD/NADP-dependent betaine aldehyde dehydrogenase	21.3226	18.9293	0.763559	0.975796	3.86315	0.00928777	0.101585	2.39329	Significant UP
Hsca	P0A6Z1	HSCA_ECOLI	Chaperone protein HscA	20.8885	18.5163	0.492652	0.640727	5.87003	0.00135531	0.0454172	2.37217	Significant UP
Beta	P17444	BETA_ECOLI	Oxygen-dependent choline dehydrogenase	19.5116	17.141	0.929289	1.34385	2.90189	0.0312392	0.172034	2.37064	Significant UP
Acea	P0A9G6	ACEA_ECOLI	Isocitrate lyase	21.9533	19.6526	0.221238	0.260276	13.4707	1.2668e-05	0.0066507	2.30079	Significant UP
Sped	P0A7F6	SPED_ECOLI	S-adenosylmethionine decarboxylase proenzyme	19.7507	17.4604	0.401282	1.20657	3.60238	0.0264418	0.156513	2.29029	Significant UP
Glpk	P0A6F3	GLPK_ECOLI	Glycerol kinase	20.8172	18.5908	0.480903	0.962341	4.1389	0.0117437	0.106916	2.22634	Significant UP
Pnta	P07001	PNTA_ECOLI	NAD(P) transhydrogenase subunit alpha	23.2941	21.1229	0.0796045	0.497241	8.62286	0.00270075	0.0600932	2.17112	Significant UP
Yagu	P0AAA1	YAGU_ECOLI	Inner membrane protein YagU	21.6016	19.4931	0.392249	0.829762	4.59467	0.00858754	0.0989633	2.1085	Significant UP
Sspb	P0AFZ3	SSPB_ECOLI	Stringent starvation protein B	20.5513	18.4692	0.330637	0.569212	6.32622	0.00166615	0.0460385	2.08219	Significant UP
Meta	P07623	META_ECOLI	Homoserine O-succinyltransferase	23.1727	21.111	0.435951	0.422192	6.79447	0.000499741	0.0314837	2.0617	Significant UP
Epta	P30845	EPTA_ECOLI	Phosphoethanolamine transferase EptA	20.3995	18.3886	0.217411	0.465166	7.83264	0.00111229	0.0417109	2.0109	Significant UP
Corc	P0AE78	CORC_ECOLI	Magnesium and cobalt efflux protein CorC	20.1411	18.2291	0.51816	0.718613	4.31633	0.00622736	0.0922846	1.91201	Significant UP
Metf	P0AEZ1	METF_ECOLI	5,10-methylenetetrahydrofolate reductase	23.4663	21.5749	0.149615	0.630472	5.83776	0.0074021	0.0972679	1.89138	Significant UP
Parc	P0AFI2	PARC_ECOLI	DNA topoisomerase 4 subunit A	19.9979	18.1265	0.749326	0.268283	4.70239	0.0108095	0.104978	1.87133	Significant UP
Nudk	P37128	NUDK_ECOLI	GDP-mannose pyrophosphatase NudK	18.5962	16.732	0.338242	0.872306	3.985	0.0173159	0.126576	1.86416	Significant UP
Dhak	P76015	DHAK_ECOLI	PTS-dependent dihydroxyacetone kinase, dihydroxyacetone-binding subunit DhaK	20.4739	18.622	0.526897	0.762892	3.99464	0.00911232	0.101585	1.85184	Significant UP
Ycao	P75838	YCAO_ECOLI	Ribosomal protein S12 methylthiotransferase accessory factor YcaO	19.7839	17.962	0.540408	0.96692	3.28965	0.0237467	0.14783	1.82195	Significant UP
Alac	P77434	ALAC_ECOLI	Glutamate-pyruvate aminotransferase AlaC	19.7044	17.9164	0.892779	0.547886	3.41393	0.0190886	0.132528	1.78803	Significant UP
Allr	P0ACN4	ALLR_ECOLI	HTH-type transcriptional repressor AllR	20.244	18.464	0.289289	0.639354	5.0731	0.00632809	0.0922846	1.78004	Significant UP
Livg	P0A9S7	LIVG_ECOLI	High-affinity branched-chain amino acid transport ATP-binding protein LivG	19.033	17.2584	0.8594	0.918739	2.82126	0.0304498	0.170671	1.77462	Significant UP
Mnmg	P0A6U3	MNMG_ECOLI	tRNA uridine 5-carboxymethylaminomethyl modification enzyme MnmG	19.7146	17.9598	0.664377	0.826908	3.30847	0.017359	0.126576	1.75472	Significant UP
Wzze	P0AG00	WZZE_ECOLI	Lipopolysaccharide biosynthesis protein WzzE	18.9183	17.1692	0.111902	0.684096	5.04656	0.0132203	0.114407	1.74911	Significant UP
Purk	P09029	PURK_ECOLI	N5-carboxyaminoimidazole ribonucleotide synthase	21.3266	19.7013	0.312205	0.307262	7.42083	0.000308357	0.0285684	1.62532	Significant UP
Metc	P06721	METC_ECOLI	Cystathionine beta-lyase MetC	22.3987	20.7784	0.145117	0.207226	12.8095	3.13177e-05	0.0123314	1.62031	Significant UP
Yead	P39173	YEAD_ECOLI	Putative glucose-6-phosphate 1-epimerase	23.0272	21.4466	0.416725	0.184034	6.93946	0.00201553	0.0503883	1.58065	Significant UP
Argc	P11446	ARGC_ECOLI	N-acetyl-gamma-glutamyl-phosphate reductase	21.4387	19.8787	0.221792	0.494862	5.75334	0.00401488	0.0702605	1.55999	Significant UP
Ibpa	P0C054	IBPA_ECOLI	Small heat shock protein IbpA	22.684	21.1279	0.578826	0.31765	4.7136	0.00631856	0.0922846	1.5561	Significant UP
Purd	P15640	PUR2_ECOLI	Phosphoribosylamine--glycine ligase	22.7696	21.2278	0.555406	0.212915	5.18403	0.007241	0.0972679	1.54178	Significant UP
Cara	P0A6F1	CARA_ECOLI	Carbamoyl-phosphate synthase small chain	24.1994	22.6888	0.135738	0.103026	17.7287	3.94085e-06	0.00335323	1.51056	Significant UP
Mete	P25665	METE_ECOLI	5-methyltetrahydropteroyltriglutamate--homocysteine methyltransferase	27.2874	25.7865	0.668707	0.577737	3.39665	0.0150328	0.118522	1.50083	Significant UP
Metn	P30750	METN_ECOLI	Methionine import ATP-binding protein MetN	21.2502	19.8166	0.234381	0.315809	7.29005	0.000488223	0.0314837	1.43352	Significant UP
Seca	P10408	SECA_ECOLI	Protein translocase subunit SecA	24.4014	22.9709	0.788889	0.306367	3.38077	0.0290459	0.165575	1.43056	Significant UP
Iscs	P0A6B7	ISCS_ECOLI	Cysteine desulfurase IscS	24.8111	23.4311	0.619376	0.243427	4.14725	0.0150175	0.118522	1.37999	Significant UP
Rng	P0A9J0	RNG_ECOLI	Ribonuclease G	20.5189	19.1446	0.298741	0.877402	2.96539	0.0457896	0.204302	1.37426	Significant UP
Metl	P00562	AK2H_ECOLI	Bifunctional aspartokinase/homoserine dehydrogenase 2	22.9184	21.5669	0.129808	0.637117	4.15722	0.0216393	0.140254	1.35152	Significant UP
Yafd	P0A8U2	YAFD_ECOLI	UPF0294 protein YafD	18.9733	17.628	0.500757	0.58722	3.48641	0.0135711	0.115538	1.34531	Significant UP
Yhgf	P46837	YHGF_ECOLI	Protein YhgF	20.648	19.3465	0.406144	0.68236	3.27808	0.0227417	0.145013	1.30153	Significant UP
Ubig	P17993	UBIG_ECOLI	Ubiquinone biosynthesis O-methyltransferase	19.9949	18.7006	0.368707	0.670194	3.38431	0.0218161	0.140821	1.29437	Significant UP
Lysa	P00861	DCDA_ECOLI	Diaminopimelate decarboxylase	20.9925	19.7025	0.316779	0.514351	4.2712	0.00796663	0.0989633	1.29006	Significant UP
Purh	P15639	PUR9_ECOLI	Bifunctional purine biosynthesis protein PurH	24.6769	23.4206	0.419464	0.161122	5.59158	0.00554884	0.086529	1.25627	Significant UP
Osme	P0ADB1	OSME_ECOLI	Osmotically-inducible lipoprotein E	19.7289	18.4781	0.539921	0.299115	4.05303	0.0112105	0.105269	1.25085	Significant UP
Atpb	P0AB98	ATP6_ECOLI	ATP synthase subunit a	19.9085	18.6695	0.285228	0.145957	7.73398	0.000945384	0.0411315	1.239	Significant UP
Ais	P45565	AIS_ECOLI	Lipopolysaccharide core heptose(II)-phosphate phosphatase	21.7981	20.5696	0.180287	0.351552	6.21897	0.00232428	0.0555859	1.22851	Significant UP
Maea	P26616	MAO1_ECOLI	NAD-dependent malic enzyme	21.0126	19.7916	0.489456	0.384788	3.92247	0.00866246	0.0989633	1.22106	Significant UP
Yecm	P52007	YECM_ECOLI	Protein YecM	19.1317	17.928	0.390089	0.800427	2.70371	0.0492953	0.210407	1.20372	Significant UP
Gcvp	P33195	GCSP_ECOLI	Glycine dehydrogenase (decarboxylating)	22.831	21.6429	0.285696	0.309262	5.64362	0.00135498	0.0454172	1.18806	Significant UP
Ptsg	P69786	PTGCB_ECOLI	PTS system glucose-specific EIICB component	20.7051	19.5402	0.721857	0.226626	3.07918	0.0427576	0.200782	1.16485	Significant UP
Carb	P00968	CARB_ECOLI	Carbamoyl-phosphate synthase large chain	26.0846	24.9386	0.237628	0.199623	7.38573	0.000361958	0.0300044	1.14608	Significant UP
Ychf	P0ABU2	YCHF_ECOLI	Ribosome-binding ATPase YchF	21.5196	20.3859	0.449648	0.165844	4.73123	0.0102953	0.103421	1.13374	Significant UP
Ilvc	P05793	ILVC_ECOLI	Ketol-acid reductoisomerase	27.3076	26.1773	0.446764	0.195222	4.6365	0.00917028	0.101585	1.13027	Significant UP
Uspf	P37903	USPF_ECOLI	Universal stress protein F	21.238	20.1227	0.34824	0.213204	5.46267	0.00284657	0.060336	1.11527	Significant UP
Rsmb	P36929	RSMB_ECOLI	Ribosomal RNA small subunit methyltransferase B	19.7478	18.6512	0.630287	0.494651	2.73737	0.0358158	0.183197	1.09661	Significant UP
Metb	P00935	METB_ECOLI	Cystathionine gamma-synthase	21.8655	20.7858	0.350938	0.639265	2.96112	0.0343507	0.17956	1.07971	Significant UP
Frub	P69811	PTFAH_ECOLI	Multiphosphoryl transfer protein	21.1482	20.0755	0.205655	0.656175	3.11993	0.041257	0.197058	1.07271	Significant UP
Gpmb	P0A7A2	GPMB_ECOLI	Probable phosphoglycerate mutase GpmB	18.5843	17.5174	0.453945	0.340958	3.75838	0.0108099	0.104978	1.06687	Significant UP
Rfbb	P37759	RMLB1_ECOLI	dTDP-glucose 4,6-dehydratase 1	19.7551	18.6888	0.198361	0.0964239	9.67009	0.000424127	0.0310304	1.06639	Significant UP
Mana	P00946	MANA_ECOLI	Mannose-6-phosphate isomerase	20.301	19.2382	0.319696	0.560701	3.29326	0.0232409	0.147006	1.0628	Significant UP
Glmu	P0ACC7	GLMU_ECOLI	Bifunctional protein GlmU	21.2719	20.2301	0.35471	0.218508	5.00141	0.00412196	0.0713416	1.04182	Significant UP
Pure	P0AG18	PURE_ECOLI	N5-carboxyaminoimidazole ribonucleotide mutase	21.0155	19.9813	0.282623	0.226747	5.70878	0.00146256	0.0457641	1.03426	Significant UP
Yajg	P0ADA5	YAJG_ECOLI	Uncharacterized lipoprotein YajG	20.637	19.6176	0.139492	0.254907	7.01646	0.00121698	0.0435623	1.01941	Significant UP

## Sheet: p-val_Sig_DOWN.E1_S2vsMatBC.
Protein	Protein.Group	Protein.Names	Protein.Description	log2_mean_bap1_bioHMatBC_C12	log2_mean_Bap1_bioHMatBC	log2_std_bap1_bioHMatBC_C12	log2_std_Bap1_bioHMatBC	t-test_stat	p-value	p_adjusted(BH)	log2_Fold_change_A/B	Significance
Fucu	P0AEN8	FUCM_ECOLI	L-fucose mutarotase	12.8529	19.5226	0.941755	0.511934	-12.4447	9.80398e-05	0.0180423	-6.66974	Significant DOWN
Cyns	P00816	CYNS_ECOLI	Cyanate hydratase	14.6602	21.0261	0.941755	0.647594	-11.1396	6.90321e-05	0.0180423	-6.36588	Significant DOWN
Pane	P0A9J4	PANE_ECOLI	2-dehydropantoate 2-reductase	11.8529	17.5815	0.941755	0.121817	-12.0654	0.00104461	0.0411315	-5.72867	Significant DOWN
Ycac	P21367	YCAC_ECOLI	Uncharacterized protein YcaC	15.1626	20.8347	1.27122	1.77879	-5.18867	0.00274666	0.0600932	-5.67211	Significant DOWN
Rpmh	P0A7P5	RL34_ECOLI	50S ribosomal protein L34	13.8843	19.426	3.2038	0.225099	-3.45098	0.0402914	0.195258	-5.54176	Significant DOWN
Yaia	P0AAN5	YAIA_ECOLI	Uncharacterized protein YaiA	12.8529	18.2372	0.941755	0.767558	-8.86371	0.000143001	0.0180423	-5.38438	Significant DOWN
Tolr	P0ABV6	TOLR_ECOLI	Protein TolR	13.0222	18.3549	3.01038	0.0821475	-3.54155	0.0382303	0.189348	-5.33268	Significant DOWN
Dkga	Q46857	DKGA_ECOLI	2,5-diketo-D-gluconic acid reductase A	14.6602	19.9413	0.941755	1.07013	-7.40935	0.000334624	0.0292796	-5.28105	Significant DOWN
Mipa	P0A908	MIPA_ECOLI	MltA-interacting protein	13.6305	18.4738	1.83521	0.404718	-5.15432	0.0112287	0.105269	-4.84327	Significant DOWN
Potf	P31133	POTF_ECOLI	Putrescine-binding periplasmic protein	16.8222	21.6114	2.50112	0.957269	-3.57661	0.0246638	0.149982	-4.78917	Significant DOWN
Yoab	P0AEB7	YOAB_ECOLI	RutC family protein YoaB	15.2821	20.0311	2.83192	0.255033	-3.34043	0.0433296	0.200782	-4.74906	Significant DOWN
Tate	P0A843	TATE_ECOLI	Sec-independent protein translocase protein TatE	11.8529	16.5314	0.941755	2.27747	-3.79677	0.019185	0.132528	-4.67857	Significant DOWN
Arcb	P0AEC3	ARCB_ECOLI	Aerobic respiration control sensor protein ArcB	15.8642	20.41	2.37049	0.129819	-3.82953	0.031041	0.171894	-4.54573	Significant DOWN
Taua	Q47537	TAUA_ECOLI	Taurine-binding periplasmic protein	15.546	19.9959	1.85236	0.854424	-4.36281	0.0106776	0.104978	-4.4499	Significant DOWN
Kate	P21179	CATE_ECOLI	Catalase HPII	18.5398	22.7285	1.38212	1.2434	-4.50613	0.00418997	0.0717305	-4.18869	Significant DOWN
Yibt	Q2M7R5	YIBT_ECOLI	Uncharacterized protein YibT	13.9815	18.0882	2.6909	0.927367	-2.88576	0.0490954	0.210123	-4.10675	Significant DOWN
Cusf	P77214	CUSF_ECOLI	Cation efflux system protein CusF	16.5333	20.5277	2.16958	0.804861	-3.45221	0.0280901	0.161467	-3.99431	Significant DOWN
Fadi	P76503	FADI_ECOLI	3-ketoacyl-CoA thiolase	15.6602	19.628	0.941755	1.96234	-3.6458	0.0191822	0.132528	-3.96776	Significant DOWN
Osmy	P0AFH8	OSMY_ECOLI	Osmotically-inducible protein Y	18.9038	22.8169	1.87417	0.516998	-4.02551	0.021061	0.138213	-3.91313	Significant DOWN
Lrha	P36771	LRHA_ECOLI	Probable HTH-type transcriptional regulator LrhA	12.8529	16.6418	0.941755	2.40574	-2.93322	0.0440497	0.200782	-3.78899	Significant DOWN
Sodc	P0AGD1	SODC_ECOLI	Superoxide dismutase [Cu-Zn]	15.8571	19.5299	1.16854	1.42104	-3.99263	0.00773623	0.0982626	-3.67281	Significant DOWN
Tolc	P02930	TOLC_ECOLI	Outer membrane protein TolC	17.9993	21.5795	0.316452	1.5925	-4.41008	0.0184342	0.131375	-3.58018	Significant DOWN
Ompx	P0A917	OMPX_ECOLI	Outer membrane protein X	21.433	24.9424	0.563602	0.380614	-10.3205	0.000108386	0.0180423	-3.5094	Significant DOWN
Irap	P0AAN9	IRAP_ECOLI	Anti-adapter protein IraP	13.2494	16.6884	2.11254	0.407817	-3.1968	0.0447372	0.202474	-3.43904	Significant DOWN
Yebf	P33219	YEBF_ECOLI	Protein YebF	13.8529	17.2746	0.941755	0.972569	-5.05493	0.00232931	0.0555859	-3.4217	Significant DOWN
Lipa	P60716	LIPA_ECOLI	Lipoyl synthase	17.011	20.3528	2.09546	0.557935	-3.08216	0.0453614	0.203335	-3.34178	Significant DOWN
Fumc	P05042	FUMC_ECOLI	Fumarate hydratase class II	18.8928	22.1936	0.312151	1.29726	-4.94754	0.0121835	0.109262	-3.30072	Significant DOWN
Amtb	P69681	AMTB_ECOLI	Ammonia channel	16.8145	20.0801	1.47733	1.30821	-3.30977	0.0165603	0.125648	-3.26558	Significant DOWN
Dadx	P29012	ALR2_ECOLI	Alanine racemase, catabolic	16.5643	19.813	0.841159	1.00241	-4.96521	0.0027624	0.0600932	-3.24867	Significant DOWN
Ycin	P0AB61	YCIN_ECOLI	Protein YciN	16.3271	19.5044	1.34536	0.185557	-4.67899	0.0169653	0.125648	-3.17727	Significant DOWN
Zapb	P0AF36	ZAPB_ECOLI	Cell division protein ZapB	17.6914	20.8651	1.81197	1.16354	-2.94766	0.0311046	0.171894	-3.17372	Significant DOWN
Dkgb	P30863	DKGB_ECOLI	2,5-diketo-D-gluconic acid reductase B	15.4181	18.5735	1.22205	1.09646	-3.84374	0.00871342	0.0989633	-3.15539	Significant DOWN
Yhdw	P45766	YHDW_ECOLI	Putative amino-acid ABC transporter-binding protein YhdW	20.9024	24.0505	1.76452	1.80434	-2.49482	0.0468752	0.206225	-3.14811	Significant DOWN
Ftna	P0A998	FTNA_ECOLI	Ferritin-1	19.6289	22.7037	1.38655	0.348644	-4.30127	0.0181131	0.130863	-3.07479	Significant DOWN
Yecd	P0ADI7	YECD_ECOLI	Isochorismatase family protein YecD	18.6486	21.6805	1.66432	0.139375	-3.6307	0.0351578	0.181554	-3.03189	Significant DOWN
Mgta	P0ABB8	ATMA_ECOLI	Magnesium-transporting ATPase, P-type 1	18.9046	21.9323	0.694401	0.140769	-8.54639	0.00247589	0.0574058	-3.02767	Significant DOWN
Ydbk	P52647	NIFJ_ECOLI	Probable pyruvate-flavodoxin oxidoreductase	19.4057	22.2659	0.781854	0.723742	-5.36924	0.00174549	0.047399	-2.86022	Significant DOWN
Bfr	P0ABD3	BFR_ECOLI	Bacterioferritin	20.2017	23.0176	1.1827	0.810143	-3.92851	0.00985498	0.101743	-2.8159	Significant DOWN
Tala	P0A867	TALA_ECOLI	Transaldolase A	20.2431	23.0503	1.20131	0.693537	-4.04758	0.0107125	0.104978	-2.80726	Significant DOWN
Pspa	P0AFM6	PSPA_ECOLI	Phage shock protein A	21.6678	24.4278	0.800572	0.614731	-5.4688	0.00192043	0.0503883	-2.76	Significant DOWN
Osmc	P0C0L2	OSMC_ECOLI	Peroxiredoxin OsmC	20.0781	22.6866	0.870479	0.295024	-5.6761	0.00609027	0.091354	-2.60849	Significant DOWN
Apha	P0AE22	APHA_ECOLI	Class B acid phosphatase	14.0573	16.6536	1.52043	0.42342	-3.28997	0.0373827	0.187932	-2.59626	Significant DOWN
Poxb	P07003	POXB_ECOLI	Pyruvate dehydrogenase [ubiquinone]	19.0012	21.5483	1.33929	1.18836	-2.84505	0.0298307	0.168399	-2.54703	Significant DOWN
Ygau	P0ADE6	YGAU_ECOLI	Uncharacterized protein YgaU	20.6101	23.1064	0.605347	0.657772	-5.585	0.00143243	0.0457641	-2.4963	Significant DOWN
Fbab	P0A991	ALF1_ECOLI	Fructose-bisphosphate aldolase class 1	19.3131	21.7888	0.208715	0.137969	-19.7909	4.25807e-06	0.00335323	-2.4758	Significant DOWN
Ppa	P0A7A9	IPYR_ECOLI	Inorganic pyrophosphatase	21.156	23.587	0.431687	0.411671	-8.15059	0.000185568	0.0194846	-2.43096	Significant DOWN
Ygge	P0ADS6	YGGE_ECOLI	Uncharacterized protein YggE	17.8671	20.1615	0.57923	1.11807	-3.64423	0.0178225	0.129357	-2.29441	Significant DOWN
Tktb	P33570	TKT2_ECOLI	Transketolase 2	19.5495	21.7825	0.659091	0.941826	-3.88489	0.0100855	0.102693	-2.23291	Significant DOWN
Pyrh	P0A7E9	PYRH_ECOLI	Uridylate kinase	19.0914	21.3169	1.33011	0.308915	-3.25957	0.0407103	0.196297	-2.22549	Significant DOWN
Tryp_pig	P00761	TRYP_PIG	Trypsin	24.3181	26.4316	1.27974	0.717584	-2.88101	0.0369879	0.187318	-2.11351	Significant DOWN
Fabb	P0A953	FABB_ECOLI	3-oxoacyl-[acyl-carrier-protein] synthase 1	23.0886	25.069	0.595266	0.145849	-6.46253	0.00527997	0.0840367	-1.98036	Significant DOWN
Mdab	P0AEY5	MDAB_ECOLI	Modulator of drug activity B	12.8529	14.8323	0.941755	1.20674	-2.58626	0.0436471	0.200782	-1.97943	Significant DOWN
Cura	P76113	CURA_ECOLI	NADPH-dependent curcumin reductase	19.7673	21.672	0.618054	0.272486	-5.63966	0.00443926	0.0743812	-1.90467	Significant DOWN
Eco	P23827	ECOT_ECOLI	Ecotin	18.1333	20.0065	0.852489	0.436772	-3.91118	0.0140117	0.116625	-1.87319	Significant DOWN
Sodb	P0AGD3	SODF_ECOLI	Superoxide dismutase [Fe]	23.2993	25.1594	1.01884	0.649994	-3.07834	0.0268492	0.157789	-1.86011	Significant DOWN
Trxa	P0AA25	THIO_ECOLI	Thioredoxin-1	22.0054	23.8232	0.748713	0.166472	-4.73984	0.0143569	0.116625	-1.81772	Significant DOWN
Slt	P0AGC3	SLT_ECOLI	Soluble lytic murein transglycosylase	17.2429	19.056	0.589332	0.507404	-4.66291	0.00365851	0.0657647	-1.8131	Significant DOWN
Yiid	P0ADQ2	YIID_ECOLI	Uncharacterized protein YiiD	18.9005	20.6003	0.7431	0.892785	-2.92664	0.0274209	0.158779	-1.69976	Significant DOWN
Grxc	P0AC62	GLRX3_ECOLI	Glutaredoxin-3	20.4003	22.0545	0.744471	0.281165	-4.15724	0.0154356	0.120951	-1.65416	Significant DOWN
Iada	P39377	IADA_ECOLI	Isoaspartyl dipeptidase	18.2939	19.9229	0.536117	0.346117	-5.10538	0.0034866	0.0657647	-1.62897	Significant DOWN
Ydiz	P64479	YDIZ_ECOLI	Uncharacterized protein YdiZ	18.9918	20.6153	0.451704	0.352683	-5.6659	0.00157684	0.0457641	-1.62351	Significant DOWN
Ompa	P0A910	OMPA_ECOLI	Outer membrane protein A	26.1446	27.7566	0.888754	0.341174	-3.3865	0.0291202	0.165575	-1.61196	Significant DOWN
Ytfp	P0AE48	YTFP_ECOLI	Gamma-glutamylcyclotransferase family protein YtfP	19.8318	21.3873	0.834754	0.107578	-3.69645	0.032514	0.175187	-1.55557	Significant DOWN
Taud	P37610	TAUD_ECOLI	Alpha-ketoglutarate-dependent taurine dioxygenase	18.4859	20.0272	0.493151	0.382065	-4.94164	0.00308241	0.0614531	-1.54139	Significant DOWN
Msrb	P0A746	MSRB_ECOLI	Peptide methionine sulfoxide reductase MsrB	18.5549	20.0952	0.427077	0.272346	-6.08196	0.00162717	0.0457641	-1.54033	Significant DOWN
Ompf	P02931	OMPF_ECOLI	Outer membrane protein F	23.3418	24.8677	0.802421	0.625297	-2.99996	0.0257824	0.155008	-1.52591	Significant DOWN
Ybel	P0AAT9	YBEL_ECOLI	Uncharacterized protein YbeL	19.58	21.0893	0.24825	0.0506902	-11.9138	0.00086091	0.0411315	-1.50931	Significant DOWN
Yahk	P75691	YAHK_ECOLI	Aldehyde reductase YahK	20.3681	21.8702	0.306952	0.739516	-3.75205	0.0198767	0.135018	-1.50211	Significant DOWN
Fdx	P0A9R4	FER_ECOLI	2Fe-2S ferredoxin	19.2616	20.7523	0.261761	0.192081	-9.18314	0.000152831	0.0180423	-1.49077	Significant DOWN
Yaep	P0A8K5	YAEP_ECOLI	UPF0253 protein YaeP	17.5183	18.9571	0.247985	0.107983	-10.6387	0.000388868	0.0306234	-1.43875	Significant DOWN
Ynfb	P76170	YNFB_ECOLI	UPF0482 protein YnfB	18.139	19.5727	0.43375	0.247237	-5.743	0.00262858	0.0600002	-1.43364	Significant DOWN
Cysq	P22255	CYSQ_ECOLI	3'(2'),5'-bisphosphate nucleotidase CysQ	19.056	20.429	0.857769	0.44978	-2.83517	0.040755	0.196297	-1.37299	Significant DOWN
Yihd	P0ADP9	YIHD_ECOLI	Protein YihD	21.3849	22.7533	0.748148	0.498205	-3.04487	0.0270275	0.158247	-1.36844	Significant DOWN
Cspc	P0A9Y6	CSPC_ECOLI	Cold shock-like protein CspC	23.2238	24.5855	0.687017	0.288838	-3.65436	0.0214234	0.139429	-1.36173	Significant DOWN
Ydih	P64476	YDIH_ECOLI	Uncharacterized protein YdiH	19.0886	20.4327	0.498412	0.302038	-4.61276	0.00594426	0.0911224	-1.34413	Significant DOWN
Hemb	P0ACB2	HEM2_ECOLI	Delta-aminolevulinic acid dehydratase	21.413	22.7379	0.535562	0.190076	-4.66288	0.0112042	0.105269	-1.32494	Significant DOWN
Flda	P61949	FLAV_ECOLI	Flavodoxin-1	21.0869	22.386	0.293544	0.43099	-4.98251	0.00356232	0.0657647	-1.29909	Significant DOWN
Glnb	P0A9Z1	GLNB_ECOLI	Nitrogen regulatory protein P-II 1	19.2004	20.4785	0.363999	0.314425	-5.31419	0.0019269	0.0503883	-1.27806	Significant DOWN
Erpa	P0ACC3	ERPA_ECOLI	Iron-sulfur cluster insertion protein ErpA	20.4671	21.7208	0.469257	0.30999	-4.45839	0.00605907	0.091354	-1.25371	Significant DOWN
Acpp	P0A6A8	ACP_ECOLI	Acyl carrier protein	24.0842	25.3364	0.601855	0.0892694	-4.11615	0.0239038	0.147898	-1.25221	Significant DOWN
Ydhr	P0ACX3	YDHR_ECOLI	Putative monooxygenase YdhR	20.3526	21.601	0.50208	0.294365	-4.28983	0.00836194	0.0989633	-1.24836	Significant DOWN
Ybhb	P12994	YBHB_ECOLI	UPF0098 protein YbhB	19.1679	20.3995	0.317272	0.203966	-6.53084	0.00115201	0.0421956	-1.23165	Significant DOWN
Zwf	P0AC53	G6PD_ECOLI	Glucose-6-phosphate 1-dehydrogenase	22.424	23.6278	0.305067	0.188889	-6.70964	0.00110858	0.0417109	-1.20374	Significant DOWN
Oppb	P0AFH2	OPPB_ECOLI	Oligopeptide transport system permease protein OppB	16.5406	17.7221	0.764089	0.256454	-2.93183	0.0475551	0.207477	-1.18149	Significant DOWN
Yqjd	P64581	YQJD_ECOLI	Uncharacterized protein YqjD	18.8854	20.0654	0.355832	0.743257	-2.86401	0.0419328	0.198928	-1.18003	Significant DOWN
Ybgf	P45955	YBGF_ECOLI	Uncharacterized protein YbgF	19.8292	20.9975	0.759115	0.236448	-2.93886	0.0487306	0.210123	-1.16832	Significant DOWN
Ycgm	P76004	YCGM_ECOLI	Uncharacterized protein YcgM	19.5791	20.7345	0.670111	0.354895	-3.04729	0.0321292	0.175099	-1.15536	Significant DOWN
Rpe	P0AG07	RPE_ECOLI	Ribulose-phosphate 3-epimerase	21.2295	22.3499	0.500099	0.132483	-4.33108	0.0172995	0.126576	-1.12034	Significant DOWN
Ispg	P62620	ISPG_ECOLI	4-hydroxy-3-methylbut-2-en-1-yl diphosphate synthase	21.6789	22.7943	0.359118	0.0922467	-6.01664	0.00640494	0.0925484	-1.11541	Significant DOWN
Dppd	P0AAG0	DPPD_ECOLI	Dipeptide transport ATP-binding protein DppD	20.2706	21.384	0.586883	0.40598	-3.12057	0.0240393	0.147898	-1.11345	Significant DOWN
Mine	P0A734	MINE_ECOLI	Cell division topological specificity factor	20.1732	21.2856	0.632301	0.091873	-3.48203	0.037488	0.187932	-1.1124	Significant DOWN
Tpx	P0A862	TPX_ECOLI	Thiol peroxidase	23.0462	24.1567	0.673787	0.284041	-3.03748	0.0380795	0.189244	-1.11052	Significant DOWN
Yeez	P0AD12	YEEZ_ECOLI	Protein YeeZ	21.4213	22.5315	0.391443	0.0947154	-5.513	0.0087339	0.0989633	-1.11015	Significant DOWN
Tdh	P07913	TDH_ECOLI	L-threonine 3-dehydrogenase	21.1824	22.2676	0.209393	0.0637661	-9.91568	0.00103022	0.0411315	-1.08521	Significant DOWN
Csde	P0AGF2	CSDE_ECOLI	Sulfur acceptor protein CsdE	16.3321	17.417	0.348534	0.430779	-3.91549	0.00853228	0.0989633	-1.08482	Significant DOWN
Lptd	P31554	LPTD_ECOLI	LPS-assembly protein LptD	20.6288	21.6867	0.65973	0.274281	-2.96123	0.0414134	0.197058	-1.05786	Significant DOWN
Rdgc	P36767	RDGC_ECOLI	Recombination-associated protein RdgC	19.0697	20.1187	0.587902	0.4389	-2.85964	0.0314379	0.172525	-1.04901	Significant DOWN
Rraa	P0A8R0	RRAA_ECOLI	Regulator of ribonuclease activity A	21.9848	23.0175	0.288115	0.467247	-3.76271	0.0131538	0.114407	-1.03274	Significant DOWN
Hupb	P0ACF4	DBHB_ECOLI	DNA-binding protein HU-beta	22.855	23.8747	0.562709	0.0933189	-3.57553	0.0342913	0.17956	-1.01973	Significant DOWN
Ycbl	P75849	YCBL_ECOLI	Uncharacterized protein YcbL	20.4141	21.4157	0.482064	0.12122	-4.0301	0.0219132	0.14087	-1.00162	Significant DOWN

## Sheet: Full t-test output.E2_S3vsBC
Protein	Protein.Group	Protein.Names	Protein.Description	log2_mean_bap1_bioHMatBCbioKan_C4	log2_mean_Bap1	log2_std_bap1_bioHMatBCbioKan_C4	log2_std_Bap1	t-test_stat	p-value	p_adjusted(BH)	log2_Fold_change_A/B
Abga	P77357	ABGA_ECOLI	p-aminobenzoyl-glutamate hydrolase subunit A	14.5928	17.134	3.09821	0.809509	-1.58716	0.199801	0.355778	-2.54121
Acca	P0ABD5	ACCA_ECOLI	Acetyl-coenzyme A carboxylase carboxyl transferase subunit alpha	23.185	23.3722	0.0661878	0.0362012	-4.96529	0.00516037	0.0344389	-0.187293
Accb	P0ABD8	BCCP_ECOLI	Biotin carboxyl carrier protein of acetyl-CoA carboxylase	22.1717	21.4115	0.0896471	0.286919	5.05758	0.00960424	0.0511036	0.760148
Accc	P24182	ACCC_ECOLI	Biotin carboxylase	22.7552	22.7011	0.150695	0.0908518	0.615749	0.565391	0.685964	0.0541746
Accd	P0A9Q5	ACCD_ECOLI	Acetyl-coenzyme A carboxylase carboxyl transferase subunit beta	22.8551	22.9074	0.140809	0.096796	-0.611873	0.565839	0.685964	-0.0522753
Acea	P0A9G6	ACEA_ECOLI	Isocitrate lyase	23.3988	21.8546	0.0899851	0.124198	20.1359	2.43036e-06	0.000212657	1.54412
Aceb	P08997	MASY_ECOLI	Malate synthase A	21.5094	18.0577	0.42412	1.05769	6.05801	0.00393362	0.0286827	3.45173
Acee	P0AFG8	ODP1_ECOLI	Pyruvate dehydrogenase E1 component	26.2619	27.0424	0.19266	0.300611	-4.37217	0.00685777	0.0423188	-0.780542
Acef	P06959	ODP2_ECOLI	Dihydrolipoyllysine-residue acetyltransferase component of pyruvate dehydrogenase complex	25.5101	26.3284	0.155582	0.252464	-5.51828	0.00269029	0.0229039	-0.818233
Acka	P0A6A3	ACKA_ECOLI	Acetate kinase	22.9511	22.7431	0.0976665	0.0813465	3.27316	0.0177746	0.0738656	0.20802
Acna	P25516	ACON1_ECOLI	Aconitate hydratase 1	22.4579	21.9658	0.043235	0.265683	3.65628	0.0324175	0.108173	0.492095
Acnb	P36683	ACON2_ECOLI	Aconitate hydratase 2	25.6074	24.9704	0.0634428	0.779494	1.62907	0.200603	0.356185	0.637024
Acpp	P0A6A8	ACP_ECOLI	Acyl carrier protein	24.7274	24.6228	0.116653	0.134285	1.17598	0.284975	0.442639	0.10459
Acra	P0AE06	ACRA_ECOLI	Multidrug efflux pump subunit AcrA	22.7158	22.3772	0.031445	0.060808	9.89136	0.000321064	0.00601996	0.338568
Acrb	P31224	ACRB_ECOLI	Multidrug efflux pump subunit AcrB	21.8592	21.1869	0.292304	0.183064	3.8986	0.0112512	0.0566154	0.672309
Acs	P27550	ACSA_ECOLI	Acetyl-coenzyme A synthetase	21.626	21.7366	0.858621	1.32011	-0.140423	0.893651	0.929043	-0.110567
Acui	P26646	ACUI_ECOLI	Probable acrylyl-CoA reductase AcuI	21.6256	21.6456	0.0941317	0.170967	-0.204942	0.846255	0.895132	-0.0199991
Add	P22333	ADD_ECOLI	Adenosine deaminase	19.6274	17.8577	0.541908	1.22772	2.63743	0.0559309	0.156468	1.76971
Adhe	P0A9Q7	ADHE_ECOLI	Aldehyde-alcohol dehydrogenase	25.5085	27.4868	0.233751	0.90693	-4.22453	0.0188808	0.0766629	-1.97828
Adhp	P39451	ADHP_ECOLI	Alcohol dehydrogenase, propanol-preferring	19.1051	17.4945	0.123767	0.804038	3.95971	0.0264031	0.0956785	1.61063
Adia	P28629	ADIA_ECOLI	Biodegradative arginine decarboxylase	23.0166	20.059	1.63125	1.44356	2.71556	0.0353649	0.114717	2.95761
Adic	P60061	ADIC_ECOLI	Arginine/agmatine antiporter	19.3979	17.186	0.481536	1.67563	2.53735	0.0731425	0.187782	2.21188
Adk	P69441	KAD_ECOLI	Adenylate kinase	23.9738	23.6228	0.160475	0.0625237	4.07548	0.0160284	0.0695854	0.350949
Agp	P19926	AGP_ECOLI	Glucose-1-phosphatase	17.007	19.4791	1.5293	0.297536	-3.17342	0.0455262	0.136493	-2.47206
Ahpc	P0AE08	AHPC_ECOLI	Alkyl hydroperoxide reductase subunit C	25.9391	25.4898	0.044462	0.31046	2.86504	0.061312	0.165353	0.449278
Ahpf	P35340	AHPF_ECOLI	Alkyl hydroperoxide reductase subunit F	23.1628	22.728	0.107441	0.0524737	7.27391	0.00135936	0.0147655	0.434871
Ahr	P27250	AHR_ECOLI	Aldehyde reductase Ahr	12.7483	13.9506	1.87736	0.254098	-1.26929	0.291005	0.444956	-1.20232
Ais	P45565	AIS_ECOLI	Lipopolysaccharide core heptose(II)-phosphate phosphatase	21.6784	22.0919	0.126643	0.100097	-5.12216	0.00253507	0.0217867	-0.413421
Alaa	P0A959	ALAA_ECOLI	Glutamate-pyruvate aminotransferase AlaA	18.5916	19.8304	0.585462	0.26518	-3.85497	0.016771	0.0719735	-1.23883
Alac	P77434	ALAC_ECOLI	Glutamate-pyruvate aminotransferase AlaC	20.2406	19.7665	0.189406	0.69464	1.31716	0.26858	0.424287	0.474176
Alas	P00957	SYA_ECOLI	Alanine--tRNA ligase	24.0878	24.2945	0.0288436	0.0649682	-5.81594	0.00391331	0.0286673	-0.206708
Alda	P25553	ALDA_ECOLI	Lactaldehyde dehydrogenase	22.4115	21.3132	0.0952519	0.28926	7.21326	0.0027806	0.0230497	1.09836
Allr	P0ACN4	ALLR_ECOLI	HTH-type transcriptional repressor AllR	20.1218	19.9822	0.571494	0.232403	0.452559	0.674517	0.77459	0.139601
Alr	P0A6B4	ALR1_ECOLI	Alanine racemase, biosynthetic	17.4763	18.758	1.0576	0.686036	-2.03354	0.0960758	0.223515	-1.28176
Amn	P0AE12	AMN_ECOLI	AMP nucleosidase	21.2064	21.6817	0.285145	0.529388	-1.58091	0.179687	0.334369	-0.475299
Ampe	P0AE14	AMPE_ECOLI	Protein AmpE	17.0929	16.2367	1.37396	1.67885	0.789415	0.461045	0.598883	0.856279
Amtb	P69681	AMTB_ECOLI	Ammonia channel	12.7483	17.4218	1.87736	2.45926	-3.02109	0.0254045	0.0932684	-4.67353
Anmk	P77570	ANMK_ECOLI	Anhydro-N-acetylmuramic acid kinase	19.9843	19.3694	0.255606	0.764056	1.52643	0.207988	0.363574	0.614907
Ansa	P0A962	ASPG1_ECOLI	L-asparaginase 1	15.0003	17.3456	3.63624	0.462157	-1.27965	0.288114	0.444956	-2.34528
Apag	P62672	APAG_ECOLI	Protein ApaG	15.2633	13.7874	0.388851	0.964284	2.83893	0.0476033	0.140141	1.47586
Apah	P05637	APAH_ECOLI	Bis(5'-nucleosyl)-tetraphosphatase [symmetrical]	16.7972	17.4979	2.78457	2.16118	-0.397581	0.705517	0.796132	-0.700706
Apha	P0AE22	APHA_ECOLI	Class B acid phosphatase	14.9643	15.6833	1.43846	0.740108	-0.8889	0.41918	0.554797	-0.718982
Appa	P07102	PPA_ECOLI	Periplasmic AppA protein	14.0783	12.9506	2.82002	0.254098	0.796592	0.483052	0.617539	1.12776
Appc	P26459	APPC_ECOLI	Cytochrome bd-II ubiquinol oxidase subunit 1	16.8199	14.5355	1.77587	0.254098	2.54677	0.0809048	0.200669	2.28439
Apt	P69503	APT_ECOLI	Adenine phosphoribosyltransferase	21.9757	21.9598	0.210276	0.392473	0.0716336	0.945908	0.966778	0.0159476
Arac	P0A9E0	ARAC_ECOLI	Arabinose operon regulatory protein	21.802	16.2725	0.26078	0.254098	30.3728	8.52481e-08	2.68531e-05	5.52945
Arca	P0A9Q1	ARCA_ECOLI	Aerobic respiration control protein ArcA	22.801	22.9594	0.149699	0.401349	-0.739184	0.502645	0.638087	-0.158318
Arcb	P0AEC3	ARCB_ECOLI	Aerobic respiration control sensor protein ArcB	17.2169	18.1206	1.7814	0.472896	-0.9807	0.390905	0.531671	-0.903761
Arga	P0A6C5	ARGA_ECOLI	Amino-acid acetyltransferase	20.5976	20.3311	0.108389	0.166838	2.67899	0.0425826	0.128976	0.2665
Argb	P0A6C8	ARGB_ECOLI	Acetylglutamate kinase	22.8826	22.7134	0.0588278	0.474149	0.70807	0.528556	0.659341	0.169152
Argc	P11446	ARGC_ECOLI	N-acetyl-gamma-glutamyl-phosphate reductase	21.1376	20.4886	0.201163	0.782287	1.60706	0.195794	0.352428	0.649041
Argd	P18335	ARGD_ECOLI	Acetylornithine/succinyldiaminopimelate aminotransferase	22.5701	22.4121	0.0958391	0.119233	2.06627	0.0864846	0.208563	0.158045
Arge	P23908	ARGE_ECOLI	Acetylornithine deacetylase	21.8116	21.8703	0.167731	0.283234	-0.356776	0.736185	0.822814	-0.0587206
Argg	P0A6E4	ASSY_ECOLI	Argininosuccinate synthase	23.9437	23.5164	0.0440387	0.0634194	11.0669	6.89925e-05	0.00207619	0.42724
Argh	P11447	ARLY_ECOLI	Argininosuccinate lyase	23.7266	23.7784	0.0462553	0.184545	-0.544969	0.619745	0.730067	-0.0518411
Argi	P04391	OTC1_ECOLI	Ornithine carbamoyltransferase chain I	20.6389	19.9541	0.116124	0.187316	6.21383	0.00156712	0.0161431	0.684736
Argr	P0A6D0	ARGR_ECOLI	Arginine repressor	11.9983	14.1383	1.38547	1.42044	-2.15703	0.0744094	0.189407	-2.14002
Args	P11875	SYR_ECOLI	Arginine--tRNA ligase	22.4961	22.1012	0.0829387	0.123483	5.31034	0.00273428	0.0230294	0.39496
Argt	P09551	ARGT_ECOLI	Lysine-arginine-ornithine-binding periplasmic protein	21.8276	20.8119	0.0680535	0.743674	2.72027	0.0712224	0.185562	1.01572
Arna	P77398	ARNA_ECOLI	Bifunctional polymyxin resistance protein ArnA	23.2376	24.1381	0.0637109	0.139141	-11.7693	0.000224134	0.00452579	-0.900554
Arnb	P77690	ARNB_ECOLI	UDP-4-amino-4-deoxy-L-arabinose--oxoglutarate aminotransferase	22.3143	22.799	0.0679178	0.173552	-5.20072	0.00698917	0.0423188	-0.484624
Arnc	P77757	ARNC_ECOLI	Undecaprenyl-phosphate 4-deoxy-4-formamido-L-arabinose transferase	19.937	21.3888	0.0958101	0.134738	-17.5625	5.53967e-06	0.000363541	-1.4518
Arnd	P76472	ARND_ECOLI	Probable 4-deoxy-4-formamido-L-arabinose-phosphoundecaprenol deformylase ArnD	19.2032	19.6675	0.214797	0.197565	-3.18209	0.0192071	0.0771712	-0.464329
Arnt	P76473	ARNT_ECOLI	Undecaprenyl phosphate-alpha-4-amino-4-deoxy-L-arabinose arabinosyl transferase	14.5096	16.7781	3.10737	1.55372	-1.30589	0.255523	0.416183	-2.26844
Aroa	P0A6D3	AROA_ECOLI	3-phosphoshikimate 1-carboxyvinyltransferase	22.4302	22.5654	0.0551299	0.118537	-2.06955	0.103337	0.232212	-0.135276
Arob	P07639	AROB_ECOLI	3-dehydroquinate synthase	19.5668	19.4582	0.234569	0.102594	0.848545	0.442761	0.579193	0.108624
Aroc	P12008	AROC_ECOLI	Chorismate synthase	21.4115	21.3815	0.0987839	0.206754	0.261352	0.805862	0.87053	0.0299432
Arod	P05194	AROD_ECOLI	3-dehydroquinate dehydratase	20.5458	20.4406	0.169856	0.158009	0.906856	0.399611	0.53702	0.105189
Aroe	P15770	AROE_ECOLI	Shikimate dehydrogenase	18.6604	19.215	0.73875	0.209794	-1.44439	0.232224	0.392018	-0.554617
Arof	P00888	AROF_ECOLI	Phospho-2-dehydro-3-deoxyheptonate aldolase, Tyr-sensitive	21.8843	23.2408	0.626569	0.225064	-4.07486	0.017156	0.073029	-1.35645
Arog	P0AB91	AROG_ECOLI	Phospho-2-dehydro-3-deoxyheptonate aldolase, Phe-sensitive	22.9891	23.5825	0.0524615	0.235225	-4.92393	0.0128072	0.0618653	-0.593344
Aroh	P00887	AROH_ECOLI	Phospho-2-dehydro-3-deoxyheptonate aldolase, Trp-sensitive	19.879	20.8556	0.427958	0.293997	-3.76185	0.0117297	0.0584628	-0.9766
Arok	P0A6D7	AROK_ECOLI	Shikimate kinase 1	21.5551	21.7697	0.152871	0.239295	-1.51203	0.189815	0.345219	-0.214676
Arol	P0A6E1	AROL_ECOLI	Shikimate kinase 2	18.6152	19.195	0.263187	0.0965309	-4.13632	0.0160819	0.0695854	-0.57977
Arop	P15993	AROP_ECOLI	Aromatic amino acid transport protein AroP	18.706	18.4579	0.350561	0.385113	0.952941	0.377724	0.520031	0.248133
Arti	P30859	ARTI_ECOLI	Putative ABC transporter arginine-binding protein 2	22.2696	18.9811	0.228263	1.66186	3.92072	0.027585	0.0985178	3.28843
Artj	P30860	ARTJ_ECOLI	ABC transporter arginine-binding protein 1	20.8825	16.4019	0.186545	0.209614	31.9354	7.44009e-08	2.68531e-05	4.48055
Artp	P0AAF6	ARTP_ECOLI	Arginine transport ATP-binding protein ArtP	19.3838	19.4908	0.125046	0.0866661	-1.40665	0.21496	0.372866	-0.107006
Asd	P0A9Q9	DHAS_ECOLI	Aspartate-semialdehyde dehydrogenase	24.2425	24.109	0.186811	0.0965964	1.26921	0.26608	0.421896	0.133462
Asma	P28249	ASMA_ECOLI	Protein AsmA	19.2336	20.0795	0.793157	0.805736	-1.49637	0.185207	0.339656	-0.845914
Asna	P00963	ASNA_ECOLI	Aspartate--ammonia ligase	21.9025	22.4087	0.158996	0.222015	-3.70724	0.0119499	0.0586328	-0.506178
Asnb	P22106	ASNB_ECOLI	Asparagine synthetase B [glutamine-hydrolyzing]	22.3077	23.5203	0.135082	1.14121	-2.11032	0.122858	0.262552	-1.21256
Asns	P0A8M0	SYN_ECOLI	Asparagine--tRNA ligase	24.0179	24.1078	0.0224775	0.101544	-1.72967	0.173912	0.327771	-0.0899446
Aspa	P0AC38	ASPA_ECOLI	Aspartate ammonia-lyase	17.4101	17.0571	0.307862	1.67245	0.415254	0.704219	0.795656	0.353081
Aspc	P00509	AAT_ECOLI	Aspartate aminotransferase	25.5495	25.5726	0.0285859	0.0454865	-0.860954	0.428239	0.564413	-0.0231266
Asps	P21889	SYD_ECOLI	Aspartate--tRNA ligase	24.7181	24.2494	0.0458098	0.0563886	12.9049	1.81499e-05	0.000794059	0.468778
Asta	P0AE37	ASTA_ECOLI	Arginine N-succinyltransferase	17.5599	20.2129	1.50471	1.02995	-2.90992	0.0311429	0.105484	-2.65304
Astb	P76216	ASTB_ECOLI	N-succinylarginine dihydrolase	15.2829	18.3423	3.5759	2.12672	-1.47065	0.202666	0.358167	-3.05935
Astc	P77581	ASTC_ECOLI	Succinylornithine transaminase	21.4561	21.4831	0.258859	1.68768	-0.0316736	0.976638	0.984767	-0.02704
Astd	P76217	ASTD_ECOLI	N-succinylglutamate 5-semialdehyde dehydrogenase	14.5928	18.5361	3.09821	2.02452	-2.13091	0.0845208	0.206411	-3.94328
Aste	P76215	ASTE_ECOLI	Succinylglutamate desuccinylase	14.5928	17.4492	3.09821	1.91849	-1.56766	0.177679	0.332511	-2.85636
Atpa	P0ABB0	ATPA_ECOLI	ATP synthase subunit alpha	26.3374	26.2033	0.0647588	0.103282	2.2004	0.0785919	0.197735	0.13412
Atpb	P0AB98	ATP6_ECOLI	ATP synthase subunit a	19.6775	19.4758	0.208541	0.237203	1.27696	0.249541	0.408552	0.201658
Atpc	P0A6E6	ATPE_ECOLI	ATP synthase epsilon chain	21.7998	21.457	0.0437091	0.0536407	9.90899	7.78861e-05	0.00216954	0.342821
Atpd	P0ABB4	ATPB_ECOLI	ATP synthase subunit beta	26.097	26.0157	0.0872378	0.0874759	1.31594	0.236236	0.394181	0.0812862
Atpe	P68699	ATPL_ECOLI	ATP synthase subunit c	22.1185	22.3421	0.10414	0.41128	-1.05397	0.361277	0.507195	-0.223578
Atpf	P0ABA0	ATPF_ECOLI	ATP synthase subunit b	23.1457	23.2068	0.0517947	0.0386277	-1.8915	0.111384	0.246045	-0.0611075
Atpg	P0ABA6	ATPG_ECOLI	ATP synthase gamma chain	23.3037	23.1356	0.0665602	0.174494	1.79991	0.148945	0.295079	0.168074
Atph	P0ABA4	ATPD_ECOLI	ATP synthase subunit delta	23.2562	23.2258	0.057945	0.0441232	0.83554	0.43758	0.574324	0.0304269
Avta	P09053	AVTA_ECOLI	Valine--pyruvate aminotransferase	20.791	20.554	0.297866	0.38452	0.974828	0.369533	0.514601	0.237076
Azor	P41407	AZOR_ECOLI	FMN-dependent NADH-azoreductase	18.4759	20.0093	0.433787	0.327172	-5.64446	0.00169251	0.0168685	-1.53342
Baer	P69228	BAER_ECOLI	Transcriptional regulatory protein BaeR	19.4447	18.8234	0.209751	0.531166	2.17605	0.0966727	0.223576	0.62135
Bama	P0A940	BAMA_ECOLI	Outer membrane protein assembly factor BamA	23.6238	23.3181	0.0448933	0.139714	4.16659	0.0173538	0.0732766	0.305722
Bamb	P77774	BAMB_ECOLI	Outer membrane protein assembly factor BamB	21.9247	21.7067	0.10348	0.180542	2.09525	0.0928719	0.2193	0.218006
Bamc	P0A903	BAMC_ECOLI	Outer membrane protein assembly factor BamC	22.9312	22.7524	0.0854819	0.144445	2.12951	0.0879122	0.210109	0.178712
Bamd	P0AC02	BAMD_ECOLI	Outer membrane protein assembly factor BamD	22.8141	22.8865	0.0499889	0.0974465	-1.32273	0.249456	0.408552	-0.0724329
Bame	P0A937	BAME_ECOLI	Outer membrane protein assembly factor BamE	19.0434	18.9793	0.0595596	0.125692	0.920839	0.406024	0.541938	0.0640394
Basr	P30843	BASR_ECOLI	Transcriptional regulatory protein BasR	22.5431	22.1615	0.120383	0.335387	2.14184	0.103259	0.232212	0.381609
Bcp	P0AE52	BCP_ECOLI	Putative peroxiredoxin bcp	21.7069	21.7558	0.0887161	0.110551	-0.688727	0.517887	0.65306	-0.0488124
Bcr	P28246	BCR_ECOLI	Bicyclomycin resistance protein	16.7256	16.3444	0.145653	0.367634	1.92806	0.127562	0.268238	0.381212
Bcsb	P37652	BCSB_ECOLI	Cyclic di-GMP-binding protein	17.9375	18.4161	0.375466	0.781495	-1.104	0.32732	0.478126	-0.478592
Bepa	P66948	BEPA_ECOLI	Beta-barrel assembly-enhancing protease	18.143	15.8037	0.502661	1.54854	2.87368	0.0509323	0.148004	2.3393
Beta	P17444	BETA_ECOLI	Oxygen-dependent choline dehydrogenase	17.1939	18.2074	1.14931	1.25741	-1.18978	0.279415	0.436428	-1.01341
Betb	P17445	BETB_ECOLI	NAD/NADP-dependent betaine aldehyde dehydrogenase	19.9354	20.1467	0.308161	0.98762	-0.408386	0.706227	0.796132	-0.211254
Bett	P0ABC9	BETT_ECOLI	High-affinity choline transport protein	14.2643	15.9973	3.18973	1.93347	-0.929248	0.395881	0.533829	-1.73304
Bfr	P0ABD3	BFR_ECOLI	Bacterioferritin	18.9496	20.0971	0.598233	0.60404	-2.69948	0.0356037	0.115146	-1.14748
Bgla	Q46829	BGLA_ECOLI	6-phospho-beta-glucosidase BglA	21.7668	21.5931	0.0384425	0.123901	2.67661	0.0624638	0.167626	0.173616
Bglx	P33363	BGLX_ECOLI	Periplasmic beta-glucosidase	21.3881	18.8797	0.0528088	0.558474	8.94327	0.00274978	0.0230367	2.50843
Bhsa	P0AB40	BHSA_ECOLI	Multiple stress resistance protein BhsA	12.7483	15.2538	1.87736	2.44445	-1.6258	0.158398	0.309563	-2.5055
Bioa	P12995	BIOA_ECOLI	Adenosylmethionine-8-amino-7-oxononanoate aminotransferase	14.6387	17.8695	3.13751	1.06699	-1.9498	0.129035	0.270126	-3.23079
Biob	P12996	BIOB_ECOLI	Biotin synthase	14.7489	16.3981	3.3177	0.957188	-0.955214	0.400746	0.538087	-1.64919
Biod1	P13000	BIOD1_ECOLI	ATP-dependent dethiobiotin synthetase BioD 1	16.1365	20.8127	4.43976	0.183686	-2.10473	0.125688	0.265716	-4.67624
Biod2	P0A6E9	BIOD2_ECOLI	ATP-dependent dethiobiotin synthetase BioD 2	13.4983	14.9506	2.37265	0.254098	-1.21726	0.308764	0.463587	-1.45232
Biof	P12998	BIOF_ECOLI	8-amino-7-oxononanoate synthase	14.687	16.9603	3.16071	0.547544	-1.41738	0.24649	0.405084	-2.27333
Bola	P0ABE2	BOLA_ECOLI	Protein BolA	14.1124	14.5239	3.1523	0.995618	-0.248969	0.816959	0.875016	-0.41152
Btue	P06610	BTUE_ECOLI	Vitamin B12 transport periplasmic protein BtuE	19.8842	19.961	0.163905	0.283738	-0.468941	0.659628	0.761667	-0.0768306
Btur	P0A9H5	BTUR_ECOLI	Cob(I)yrinic acid a,c-diamide adenosyltransferase	15.3612	16.4449	0.872389	1.1083	-1.53668	0.177972	0.332511	-1.08372
Can	P61517	CAN_ECOLI	Carbonic anhydrase 2	21.8657	22.9894	0.29548	0.138772	-6.88493	0.00184238	0.0174804	-1.12378
Cara	P0A6F1	CARA_ECOLI	Carbamoyl-phosphate synthase small chain	23.1565	23.8307	0.0642147	0.137244	-8.89947	0.000661804	0.00916236	-0.674242
Carb	P00968	CARB_ECOLI	Carbamoyl-phosphate synthase large chain	25.16	25.846	0.0489169	0.092939	-13.0627	8.91582e-05	0.0023404	-0.685966
Cbpa	P36659	CBPA_ECOLI	Curved DNA-binding protein	18.0868	17.4544	0.370452	0.248186	2.83671	0.0345008	0.11297	0.63245
Cdd	P0ABF6	CDD_ECOLI	Cytidine deaminase	15.261	20.3987	3.55932	0.91437	-2.79611	0.0590963	0.161311	-5.13769
Cdh	P06282	CDH_ECOLI	CDP-diacylglycerol pyrophosphatase	16.2917	16.9189	0.851286	1.40453	-0.763695	0.479899	0.615005	-0.627137
Cfa	P0A9H7	CFA_ECOLI	Cyclopropane-fatty-acyl-phospholipid synthase	20.3973	19.6097	0.870251	1.08591	1.13195	0.302803	0.457253	0.787613
Cira	P17315	CIRA_ECOLI	Colicin I receptor	21.6759	18.0971	0.241032	0.6047	10.995	0.000427438	0.00716185	3.5787
Clpa	P0ABH9	CLPA_ECOLI	ATP-dependent Clp protease ATP-binding subunit ClpA	24.8781	22.6798	0.15266	0.223372	16.2508	1.00229e-05	0.000509229	2.19837
Clpb	P63284	CLPB_ECOLI	Chaperone protein ClpB	25.5279	24.5758	0.190421	0.228725	6.39817	0.000779825	0.00998556	0.9521
Clpp	P0A6G7	CLPP_ECOLI	ATP-dependent Clp protease proteolytic subunit	22.276	21.9722	0.0167528	0.193748	3.12415	0.0512668	0.148156	0.303778
Clps	P0A8Q6	CLPS_ECOLI	ATP-dependent Clp protease adapter protein ClpS	18.2586	14.7344	0.8119	1.61575	3.89791	0.0144904	0.0659535	3.52424
Clpx	P0A6H1	CLPX_ECOLI	ATP-dependent Clp protease ATP-binding subunit ClpX	22.3181	22.5529	0.203078	0.182078	-1.7212	0.136583	0.279375	-0.23473
Cls	P0A6H8	CLS_ECOLI	Cardiolipin synthase	17.447	17.6438	1.19527	0.561384	-0.297978	0.779687	0.854655	-0.196746
Cmk	P0A6I0	KCY_ECOLI	Cytidylate kinase	19.3417	19.2843	0.339655	0.372979	0.227639	0.827549	0.880074	0.0574174
Cmoa	P76290	CMOA_ECOLI	tRNA (cmo5U34)-methyltransferase	17.19	19.4707	1.86895	0.636172	-2.31046	0.0876117	0.209709	-2.28072
Cmob	P76291	CMOB_ECOLI	tRNA (mo5U34)-methyltransferase	11.9983	15.8288	1.38547	1.7175	-3.47179	0.0142437	0.0657008	-3.83052
Coaa	P0A6I3	COAA_ECOLI	Pantothenate kinase	17.9282	17.9864	1.07202	0.684014	-0.0916257	0.930489	0.958483	-0.058258
Coabc	P0ABQ0	COABC_ECOLI	Coenzyme A biosynthesis bifunctional protein CoaBC	20.0862	18.971	0.350486	0.383859	4.29097	0.00524084	0.0345369	1.11522
Coad	P0A6I6	COAD_ECOLI	Phosphopantetheine adenylyltransferase	14.5883	17.2387	3.18791	0.39159	-1.6504	0.194761	0.35097	-2.65044
Coae	P0A6I9	COAE_ECOLI	Dephospho-CoA kinase	15.8456	12.9506	5.48308	0.254098	1.05485	0.368639	0.514266	2.89502
Cobt	P36562	COBT_ECOLI	Nicotinate-nucleotide--dimethylbenzimidazole phosphoribosyltransferase	13.1569	14.3976	2.25671	0.749181	-1.04354	0.360765	0.507195	-1.24068
Coda	P25524	CODA_ECOLI	Cytosine deaminase	19.137	20.159	0.250047	0.420716	-4.17659	0.00913333	0.049775	-1.02204
Copa	Q59385	COPA_ECOLI	Copper-exporting P-type ATPase A	20.9738	22.1256	0.35119	0.0950884	-6.33158	0.00523466	0.0345369	-1.15183
Cora	P0ABI4	CORA_ECOLI	Magnesium transport protein CorA	19.1167	18.8341	0.419512	0.468408	0.898988	0.403692	0.540659	0.282645
Corc	P0AE78	CORC_ECOLI	Magnesium and cobalt efflux protein CorC	19.616	18.8415	0.384395	0.71939	1.89904	0.121251	0.259825	0.774472
Cpda	P0AEW4	CPDA_ECOLI	3',5'-cyclic adenosine monophosphate phosphodiesterase CpdA	17.0082	15.9339	0.249087	2.16747	0.98481	0.395636	0.533829	1.0743
Cpdb	P08331	CPDB_ECOLI	2',3'-cyclic-nucleotide 2'-phosphodiesterase/3'-nucleotidase	18.5495	16.0007	0.478231	1.30107	3.67735	0.0232844	0.0880428	2.54872
Cptb	P64559	CPTB_ECOLI	Antitoxin CptB	16.8932	16.2999	0.980804	1.72101	0.599037	0.576495	0.694706	0.593307
Cpxa	P0AE82	CPXA_ECOLI	Sensor protein CpxA	18.5157	18.2869	0.406779	0.451626	0.752833	0.480332	0.61506	0.22879
Cpxr	P0AE88	CPXR_ECOLI	Transcriptional regulatory protein CpxR	22.005	21.6278	0.0837409	0.249921	2.86178	0.0508404	0.148004	0.377149
Cra	P0ACP1	CRA_ECOLI	Catabolite repressor/activator	20.6579	20.6019	0.247682	0.173911	0.370462	0.725181	0.812926	0.0560584
Crea	P0AE91	CREA_ECOLI	Protein CreA	20.3669	20.6532	0.064113	0.17444	-3.08018	0.0395944	0.123	-0.286223
Crl	P24251	CRL_ECOLI	Sigma factor-binding protein Crl	17.5851	18.1284	0.38633	0.136323	-2.65255	0.0610129	0.165083	-0.543344
Crp	P0ACJ8	CRP_ECOLI	cAMP-activated global transcriptional regulator CRP	23.382	23.1417	0.034954	0.0489258	7.99031	0.000335358	0.00602998	0.240225
Crr	P69783	PTGA_ECOLI	Glucose-specific phosphotransferase enzyme IIA component	25.0665	24.9853	0.0345421	0.189524	0.842953	0.457625	0.595669	0.0811958
Csda	Q46925	CSDA_ECOLI	Cysteine desulfurase CsdA	16.5034	17.6477	2.11561	0.769538	-1.01665	0.369904	0.514664	-1.14435
Csde	P0AGF2	CSDE_ECOLI	Sulfur acceptor protein CsdE	16.0951	16.8365	0.220305	0.0986938	-6.14284	0.00313462	0.0251889	-0.741446
Cspa	P0A9X9	CSPA_ECOLI	Cold shock protein CspA	19.1727	19.0796	0.0928459	0.546384	0.335991	0.757879	0.839423	0.0931059
Cspc	P0A9Y6	CSPC_ECOLI	Cold shock-like protein CspC	24.0119	24.1883	0.266763	0.682572	-0.481366	0.656043	0.758833	-0.176384
Csra	P69913	CSRA_ECOLI	Carbon storage regulator	19.3196	18.955	0.17719	0.246591	2.40127	0.0574154	0.159207	0.364572
Cueo	P36649	CUEO_ECOLI	Blue copper oxidase CueO	20.009	19.7111	0.0473777	0.233794	2.49758	0.0815083	0.201531	0.297894
Cura	P76113	CURA_ECOLI	NADPH-dependent curcumin reductase	19.8813	19.5974	0.26349	0.444282	1.09933	0.322895	0.475734	0.283924
Cusa	P38054	CUSA_ECOLI	Cation efflux system protein CusA	15.7815	23.6876	3.88794	0.300023	-4.05493	0.0264255	0.0956785	-7.9061
Cusb	P77239	CUSB_ECOLI	Cation efflux system protein CusB	15.543	22.0882	3.82035	0.50789	-3.39657	0.0403872	0.124238	-6.54512
Cusc	P77211	CUSC_ECOLI	Cation efflux system protein CusC	15.9038	22.1315	4.29244	0.243561	-2.89704	0.0621693	0.167379	-6.22768
Cusf	P77214	CUSF_ECOLI	Cation efflux system protein CusF	13.4983	14.9506	2.37265	0.254098	-1.21726	0.308764	0.463587	-1.45232
Cusr	P0ACZ8	CUSR_ECOLI	Transcriptional regulatory protein CusR	14.6866	20.0771	0.721468	0.134335	-14.6904	0.000473693	0.00774512	-5.39043
Cuss	P77485	CUSS_ECOLI	Sensor kinase CusS	14.5446	20.1962	3.54264	0.335831	-3.17638	0.0490141	0.143493	-5.6516
Cuta	P69488	CUTA_ECOLI	Divalent-cation tolerance protein CutA	11.9983	12.9506	1.38547	0.254098	-1.35218	0.263911	0.419011	-0.952321
Cutc	P67826	CUTC_ECOLI	Copper homeostasis protein CutC	16.3869	16.4092	2.03224	1.69605	-0.0168103	0.98715	0.990925	-0.0222484
Cyay	P27838	CYAY_ECOLI	Protein CyaY	19.8691	19.6637	0.141202	0.808818	0.5004	0.649362	0.75368	0.205427
Cyca	P0AAE0	CYCA_ECOLI	D-serine/D-alanine/glycine transporter	16.9799	16.9697	0.425784	1.06235	0.0177096	0.986731	0.990925	0.0101343
Cyda	P0ABJ9	CYDA_ECOLI	Cytochrome bd-I ubiquinol oxidase subunit 1	23.2615	24.2915	0.373893	0.540771	-3.13336	0.0236884	0.0890433	-1.03
Cydb	P0ABK2	CYDB_ECOLI	Cytochrome bd-I ubiquinol oxidase subunit 2	19.6457	20.6407	0.308388	0.617584	-2.88289	0.039977	0.123701	-0.995029
Cydc	P23886	CYDC_ECOLI	ATP-binding/permease protein CydC	18.4172	19.5556	0.63741	0.520106	-2.76762	0.0338954	0.111621	-1.13843
Cydd	P29018	CYDD_ECOLI	ATP-binding/permease protein CydD	19.3594	18.8025	0.919078	0.344544	1.13479	0.322502	0.475734	0.556919
Cyns	P00816	CYNS_ECOLI	Cyanate hydratase	18.2101	15.8544	0.730455	0.335765	5.86042	0.0035918	0.0277308	2.35568
Cyoa	P0ABJ1	CYOA_ECOLI	Cytochrome bo(3) ubiquinol oxidase subunit 2	20.0725	19.3948	0.431216	0.599999	1.83447	0.121245	0.259825	0.67773
Cyob	P0ABI8	CYOB_ECOLI	Cytochrome bo(3) ubiquinol oxidase subunit 1	21.2708	20.7687	0.0929895	0.217749	4.24108	0.0128444	0.0618653	0.502089
Cysa	P16676	CYSA_ECOLI	Sulfate/thiosulfate import ATP-binding protein CysA	20.7065	20.1426	0.152538	1.21622	0.919938	0.423566	0.559192	0.563805
Cysb	P0A9F3	CYSB_ECOLI	HTH-type transcriptional regulator CysB	20.4741	20.7881	0.493728	0.31697	-1.0703	0.332376	0.482927	-0.313983
Cysc	P0A6J1	CYSC_ECOLI	Adenylyl-sulfate kinase	18.426	18.8644	0.525193	0.277692	-1.47589	0.205511	0.360848	-0.438406
Cysd	P21156	CYSD_ECOLI	Sulfate adenylyltransferase subunit 2	21.3026	21.2349	0.3071	1.2311	0.1067	0.921065	0.951263	0.0676919
Cyse	P0A9D4	CYSE_ECOLI	Serine acetyltransferase	19.7504	20.7696	0.342353	0.36036	-4.10059	0.00638872	0.0402489	-1.01911
Cysg	P0AEA8	CYSG_ECOLI	Siroheme synthase	17.65	18.3788	1.29553	0.429998	-1.06784	0.351017	0.500992	-0.728816
Cysh	P17854	CYSH_ECOLI	Phosphoadenosine phosphosulfate reductase	21.6915	19.8237	0.281716	2.44955	1.51507	0.224713	0.385345	1.86785
Cysi	P17846	CYSI_ECOLI	Sulfite reductase [NADPH] hemoprotein beta-component	23.4959	23.7997	0.0671404	0.114437	-4.58052	0.00641792	0.0402718	-0.30387
Cysj	P38038	CYSJ_ECOLI	Sulfite reductase [NADPH] flavoprotein alpha-component	23.2269	23.5524	0.133063	0.080335	-4.18817	0.00885143	0.0489158	-0.32549
Cysk	P0ABK5	CYSK_ECOLI	Cysteine synthase A	25.9111	25.8384	0.0475644	0.0407887	2.31872	0.0605473	0.164134	0.0726438
Cysm	P16703	CYSM_ECOLI	Cysteine synthase B	19.7875	19.6551	0.267068	0.285381	0.67745	0.523476	0.656513	0.132392
Cysn	P23845	CYSN_ECOLI	Sulfate adenylyltransferase subunit 1	22.2267	22.6438	0.200674	1.01945	-0.802845	0.476904	0.612662	-0.417083
Cysp	P16700	CYSP_ECOLI	Thiosulfate-binding protein	23.9011	20.6785	0.0650967	1.39576	4.61269	0.0189877	0.0767161	3.2226
Cysq	P22255	CYSQ_ECOLI	3'(2'),5'-bisphosphate nucleotidase CysQ	19.9356	19.6441	0.099657	0.596264	0.964474	0.402528	0.539559	0.291529
Cyss	P21888	SYC_ECOLI	Cysteine--tRNA ligase	22.2925	22.121	0.0943302	0.173954	1.73396	0.148207	0.293988	0.171562
Daca	P0AEB2	DACA_ECOLI	D-alanyl-D-alanine carboxypeptidase DacA	22.7328	20.6011	0.10094	0.906602	4.67368	0.0175168	0.0734297	2.13167
Dacc	P08506	DACC_ECOLI	D-alanyl-D-alanine carboxypeptidase DacC	21.301	19.8531	0.606842	0.611904	3.36013	0.0152287	0.0673743	1.44787
Dada	P0A6J5	DADA_ECOLI	D-amino acid dehydrogenase small subunit	20.7232	19.9172	0.453935	1.13967	1.31409	0.260291	0.419011	0.806026
Dadx	P29012	ALR2_ECOLI	Alanine racemase, catabolic	19.0387	17.0869	0.507227	1.30599	2.78627	0.0511583	0.148114	1.95183
Damx	P11557	DAMX_ECOLI	Protein DamX	20.6111	20.1726	0.308767	0.251531	2.2019	0.0717505	0.185562	0.438455
Dapa	P0A6L2	DAPA_ECOLI	4-hydroxy-tetrahydrodipicolinate synthase	22.5392	22.5051	0.247247	0.312601	0.17119	0.869991	0.909499	0.0341147
Dapb	P04036	DAPB_ECOLI	4-hydroxy-tetrahydrodipicolinate reductase	22.4117	22.2821	0.319571	0.0453646	0.80267	0.478785	0.614076	0.129541
Dapd	P0A9D8	DAPD_ECOLI	2,3,4,5-tetrahydropyridine-2,6-dicarboxylate N-succinyltransferase	24.3241	25.0505	0.0920972	0.0311942	-14.9422	0.000198992	0.00417883	-0.726464
Dape	P0AED7	DAPE_ECOLI	Succinyl-diaminopimelate desuccinylase	19.5096	18.6857	0.147977	0.382855	4.01428	0.0169558	0.0725691	0.823845
Dapf	P0A6K1	DAPF_ECOLI	Diaminopimelate epimerase	17.9398	18.5617	0.796728	1.14057	-0.893939	0.409663	0.54434	-0.621862
Dcd	P28248	DCD_ECOLI	Deoxycytidine triphosphate deaminase	21.1113	20.957	0.126033	0.249597	1.10395	0.325863	0.477743	0.154339
Dcp	P24171	DCP_ECOLI	Peptidyl-dipeptidase dcp	22.026	22.3931	0.100176	0.145363	-4.15816	0.00771843	0.0447222	-0.367036
Dcrb	P0AEE1	DCRB_ECOLI	Protein DcrB	21.1283	20.539	0.273612	0.0885501	4.09801	0.0181797	0.07476	0.589262
Dcua	P0ABN5	DCUA_ECOLI	Anaerobic C4-dicarboxylate transporter DcuA	13.5987	18.8893	2.49626	0.271388	-4.21396	0.0233104	0.0880428	-5.29056
Ddla	P0A6J8	DDLA_ECOLI	D-alanine--D-alanine ligase A	21.421	20.5952	0.197274	0.247114	5.22361	0.00227808	0.0203862	0.825853
Ddlb	P07862	DDLB_ECOLI	D-alanine--D-alanine ligase B	20.4299	20.5185	0.109922	0.324458	-0.51702	0.63465	0.74373	-0.0885585
Ddpa	P76128	DDPA_ECOLI	Probable D,D-dipeptide-binding periplasmic protein DdpA	15.3603	18.7176	3.61067	2.45329	-1.53817	0.181519	0.335162	-3.35727
Ddpx	P77790	DDPX_ECOLI	D-alanyl-D-alanine dipeptidase	13.187	15.2736	2.16683	1.32059	-1.64463	0.161456	0.313118	-2.08665
Dead	P0A9P6	DEAD_ECOLI	ATP-dependent RNA helicase DeaD	22.395	21.5798	0.0814599	0.389881	4.09358	0.0224299	0.0855378	0.815236
Dedd	P09549	DEDD_ECOLI	Protein DedD	14.0449	15.056	0.792933	1.17517	-1.42644	0.210272	0.366615	-1.0111
Def	P0A6K3	DEF_ECOLI	Peptide deformylase	20.5108	20.1386	0.205992	0.302022	2.03589	0.0942298	0.220272	0.372142
Degp	P0C0V0	DEGP_ECOLI	Periplasmic serine endoprotease DegP	22.3485	22.3289	0.275902	0.429523	0.0768898	0.941628	0.964882	0.0196262
Degq	P39099	DEGQ_ECOLI	Periplasmic pH-dependent serine endoprotease DegQ	20.6354	20.329	0.116267	0.618551	0.973795	0.397664	0.535317	0.306445
Deoa	P07650	TYPH_ECOLI	Thymidine phosphorylase	20.5435	20.8647	0.353008	0.188445	-1.60512	0.174667	0.328465	-0.321151
Deob	P0A6K6	DEOB_ECOLI	Phosphopentomutase	22.1432	22.0568	0.145087	0.0655255	1.08549	0.336366	0.48648	0.0864038
Deoc	P0A6L0	DEOC_ECOLI	Deoxyribose-phosphate aldolase	20.9705	21.1833	0.468966	0.773376	-0.470538	0.657999	0.760343	-0.212791
Deod	P0ABP8	DEOD_ECOLI	Purine nucleoside phosphorylase DeoD-type	22.4961	21.9012	0.108075	0.0112715	10.9495	0.00147884	0.0156761	0.594892
Deor	P0ACK5	DEOR_ECOLI	Deoxyribose operon repressor	19.6291	19.0612	0.410359	0.728788	1.35798	0.235668	0.394031	0.567893
Der	P0A6P5	DER_ECOLI	GTPase Der	21.7177	20.9241	0.0641881	0.227573	6.71262	0.00418266	0.0295457	0.793607
Dgka	P0ABN1	KDGL_ECOLI	Diacylglycerol kinase	20.245	19.2291	0.0110842	0.429886	4.72478	0.0179093	0.0740791	1.0159
Dhak	P76015	DHAK_ECOLI	PTS-dependent dihydroxyacetone kinase, dihydroxyacetone-binding subunit DhaK	21.7947	20.2639	0.32216	0.495276	5.18197	0.00322348	0.0257715	1.53084
Dhal	P76014	DHAL_ECOLI	PTS-dependent dihydroxyacetone kinase, ADP-binding subunit DhaL	19.7382	18.9234	0.934714	0.820439	1.31022	0.238811	0.397866	0.814763
Dham	P37349	DHAM_ECOLI	PTS-dependent dihydroxyacetone kinase, phosphotransferase subunit DhaM	19.6974	19.1229	0.657811	0.84447	1.07355	0.32664	0.477934	0.574586
Diaa	P66817	DIAA_ECOLI	DnaA initiator-associating protein DiaA	18.4843	19.1693	0.327698	0.26611	-3.24516	0.0186353	0.076434	-0.684953
Dini	P0ABR1	DINI_ECOLI	DNA-damage-inducible protein I	19.1602	15.2658	0.11244	2.55951	3.04009	0.0555853	0.155777	3.89433
Djla	P31680	DJLA_ECOLI	DnaJ-like protein DjlA	18.131	18.148	0.0128718	0.395734	-0.0857755	0.937038	0.962535	-0.0169811
Dkga	Q46857	DKGA_ECOLI	2,5-diketo-D-gluconic acid reductase A	15.4758	19.7247	0.289412	0.499194	-14.727	3.46335e-05	0.00133043	-4.24891
Dkgb	P30863	DKGB_ECOLI	2,5-diketo-D-gluconic acid reductase B	16.9328	15.2371	0.778827	1.34255	2.18497	0.0827111	0.203503	1.69564
Dksa	P0ABS1	DKSA_ECOLI	RNA polymerase-binding transcription factor DksA	21.609	21.1574	0.177711	0.135876	4.0374	0.00783236	0.0448889	0.451592
Dld	P06149	DLD_ECOLI	D-lactate dehydrogenase	22.2287	21.988	0.118815	0.192736	2.12576	0.0869528	0.208944	0.240653
Dmla	P76251	DMLA_ECOLI	D-malate dehydrogenase [decarboxylating]	14.2903	18.1423	2.91004	0.98116	-2.50864	0.0716833	0.185562	-3.85201
Dmsd	P69853	DMSD_ECOLI	Tat proofreading chaperone DmsD	18.5095	18.4111	0.1718	0.400986	0.451372	0.674754	0.77459	0.0984533
Dnaa	P03004	DNAA_ECOLI	Chromosomal replication initiator protein DnaA	17.7	19.3711	0.97706	0.288067	-3.28097	0.036807	0.117088	-1.67106
Dnab	P0ACB0	DNAB_ECOLI	Replicative DNA helicase	20.773	20.1572	0.311207	0.442909	2.27548	0.0682066	0.179341	0.61587
Dnac	P0AEF0	DNAC_ECOLI	DNA replication protein DnaC	12.7356	13.67	2.20266	1.28365	-0.733052	0.497555	0.632951	-0.934424
Dnae	P10443	DPO3A_ECOLI	DNA polymerase III subunit alpha	18.9903	17.8039	0.28103	1.59506	1.46513	0.233999	0.393476	1.18648
Dnaj	P08622	DNAJ_ECOLI	Chaperone protein DnaJ	21.7561	20.0872	0.50882	0.170649	6.21965	0.00451995	0.0314525	1.66896
Dnak	P0A6Y8	DNAK_ECOLI	Chaperone protein DnaK	26.2292	25.4549	0.0799467	0.162172	8.56398	0.000677983	0.00928542	0.774216
Dnan	P0A988	DPO3B_ECOLI	DNA polymerase III subunit beta	20.4711	20.2377	0.141768	0.177674	2.053	0.0882002	0.210478	0.233325
Dnat	P0A8J2	DNAT_ECOLI	Primosomal protein 1	17.3886	15.626	0.448156	1.46379	2.30277	0.0909121	0.215068	1.7626
Dnax	P06710	DPO3X_ECOLI	DNA polymerase III subunit tau	20.2852	19.3867	0.388648	0.97069	1.71858	0.161947	0.313118	0.898477
Dppa	P23847	DPPA_ECOLI	Periplasmic dipeptide transport protein	23.2775	23.9452	0.0947879	0.0461891	-12.665	0.000134849	0.00316996	-0.667718
Dppb	P0AEF8	DPPB_ECOLI	Dipeptide transport system permease protein DppB	19.426	20.1527	0.614554	0.705164	-1.55394	0.172108	0.326591	-0.72676
Dppc	P0AEG1	DPPC_ECOLI	Dipeptide transport system permease protein DppC	17.1346	18.0167	0.85714	0.273967	-1.96059	0.129169	0.270126	-0.882128
Dppd	P0AAG0	DPPD_ECOLI	Dipeptide transport ATP-binding protein DppD	20.1837	20.8384	0.55394	0.238917	-2.17062	0.0944234	0.220321	-0.654732
Dppf	P37313	DPPF_ECOLI	Dipeptide transport ATP-binding protein DppF	19.4405	20.6663	0.310297	0.348167	-5.2569	0.00198529	0.018502	-1.22584
Dps	P0ABT2	DPS_ECOLI	DNA protection during starvation protein	23.9991	24.6415	0.426199	0.153706	-2.83615	0.0504501	0.147146	-0.642484
Dsba	P0AEG4	DSBA_ECOLI	Thiol:disulfide interchange protein DsbA	21.8353	19.1337	0.0736389	1.58399	3.40753	0.0419517	0.12731	2.70166
Dsbb	P0A6M2	DSBB_ECOLI	Disulfide bond formation protein B	15.2201	14.4422	1.89144	1.66223	0.61786	0.559735	0.681811	0.777898
Dsbc	P0AEG6	DSBC_ECOLI	Thiol:disulfide interchange protein DsbC	19.7377	17.9904	0.125138	1.5483	2.24974	0.108819	0.241736	1.74731
Dsda	P00926	SDHD_ECOLI	D-serine dehydratase	17.0171	15.3552	0.618646	1.51765	2.02804	0.11299	0.248547	1.66187
Dtd	P0A6M4	DTD_ECOLI	D-tyrosyl-tRNA(Tyr) deacylase	18.3715	17.1191	0.414393	2.19565	1.121	0.339006	0.489752	1.2524
Dut	P06968	DUT_ECOLI	Deoxyuridine 5'-triphosphate nucleotidohydrolase	19.8483	19.9615	0.0291008	0.00969705	-7.38099	0.00252918	0.0217867	-0.113202
Dxr	P45568	DXR_ECOLI	1-deoxy-D-xylulose 5-phosphate reductoisomerase	14.5832	14.5694	1.51342	1.0019	0.0151938	0.988443	0.991591	0.0137884
Dxs	P77488	DXS_ECOLI	1-deoxy-D-xylulose-5-phosphate synthase	20.3668	20.9135	0.12202	0.18475	-4.93878	0.00388843	0.0286181	-0.546742
Ecnb	P0ADB7	ECNB_ECOLI	Entericidin B	17.9484	17.7312	0.195964	1.22769	0.349323	0.748887	0.83239	0.217145
Eco	P23827	ECOT_ECOLI	Ecotin	19.9208	18.6818	0.0702942	0.4975	4.93173	0.0145678	0.0659535	1.23895
Eda	P0A955	ALKH_ECOLI	KHG/KDPG aldolase	22.7923	22.4396	0.0302946	0.265181	2.64321	0.0753758	0.191171	0.352745
Edd	P0ADF6	EDD_ECOLI	Phosphogluconate dehydratase	19.4671	19.17	0.624473	0.129873	0.931744	0.415204	0.550459	0.29715
Efeb	P31545	EFEB_ECOLI	Deferrochelatase/peroxidase EfeB	15.9782	15.2815	0.37032	0.734835	1.69335	0.158638	0.30961	0.696705
Efeo	P0AB24	EFEO_ECOLI	Iron uptake system component EfeO	23.4113	22.5545	0.260625	0.647056	2.45653	0.0707751	0.18486	0.856804
Efp	P0A6N4	EFP_ECOLI	Elongation factor P	21.6934	21.8973	0.0462438	0.141841	-2.73347	0.0581067	0.159468	-0.203902
Elab	P0AEH5	ELAB_ECOLI	Protein ElaB	18.7891	19.432	0.79685	0.158467	-1.58283	0.205	0.360352	-0.642988
Elbb	P0ABU5	ELBB_ECOLI	Enhancing lycopene biosynthesis protein 2	21.0988	21.0367	0.106381	0.110505	0.809995	0.44891	0.585292	0.0621222
Emra	P27303	EMRA_ECOLI	Multidrug export protein EmrA	18.5396	20.3435	0.876169	0.132457	-4.07139	0.0245513	0.0907707	-1.80388
Engb	P0A6P7	ENGB_ECOLI	Probable GTP-binding protein EngB	20.6754	20.3647	0.271571	0.485091	1.11771	0.317413	0.473414	0.310686
Eno	P0A6P9	ENO_ECOLI	Enolase	26.9509	26.7499	0.0870291	0.277359	1.38261	0.246651	0.405084	0.200957
Enta	P15047	ENTA_ECOLI	2,3-dihydro-2,3-dihydroxybenzoate dehydrogenase	22.242	18.7489	0.0798833	2.55371	2.73433	0.0715242	0.185562	3.49305
Entb	P0ADI4	ENTB_ECOLI	Isochorismatase	23.5838	19.3723	0.110188	1.50701	5.57437	0.0110767	0.0562479	4.21154
Entc	P0AEJ2	ENTC_ECOLI	Isochorismate synthase EntC	22.8006	17.2777	0.0737204	0.458473	23.7872	0.000114883	0.00287208	5.52294
Entd	P19925	ENTD_ECOLI	4'-phosphopantetheinyl transferase EntD	17.8777	15.9865	0.585057	0.756863	3.95375	0.00849202	0.0472613	1.89113
Ente	P10378	ENTE_ECOLI	Enterobactin synthase component E	22.2746	17.8033	0.206781	0.779813	11.0846	0.000845892	0.0104904	4.47134
Entf	P11454	ENTF_ECOLI	Enterobactin synthase component F	23.9732	20.1216	0.16348	1.68172	4.55908	0.0189964	0.0767161	3.85161
Enth	P0A8Y8	ENTH_ECOLI	Proofreading thioesterase EntH	19.5676	15.5274	0.172348	1.82424	4.40984	0.0208484	0.0811658	4.04022
Epd	P0A9B6	E4PD_ECOLI	D-erythrose-4-phosphate dehydrogenase	20.4538	20.9422	0.304284	0.331201	-2.17179	0.0732051	0.187782	-0.488391
Epta	P30845	EPTA_ECOLI	Phosphoethanolamine transferase EptA	20.1766	20.6083	0.408948	0.0630235	-2.08641	0.12409	0.263793	-0.431652
Eptc	P0CB39	EPTC_ECOLI	Phosphoethanolamine transferase EptC	22.5977	22.526	0.171099	0.192313	0.556449	0.598292	0.71333	0.0716173
Era	P06616	ERA_ECOLI	GTPase Era	19.9508	19.3123	0.215332	0.397291	2.82574	0.0402816	0.124156	0.638466
Erpa	P0ACC3	ERPA_ECOLI	Iron-sulfur cluster insertion protein ErpA	21.004	20.6946	0.0786775	0.561986	1.09059	0.352488	0.501961	0.309438
Eutl	P76541	EUTL_ECOLI	Ethanolamine utilization protein EutL	17.0146	14.6986	0.579018	1.43407	2.995	0.0407506	0.124946	2.31596
Exbb	P0ABU7	EXBB_ECOLI	Biopolymer transport protein ExbB	21.3001	18.905	0.168885	0.322977	13.1432	8.89423e-05	0.0023404	2.39514
Exbd	P0ABV2	EXBD_ECOLI	Biopolymer transport protein ExbD	19.0484	15.476	0.224998	1.30705	5.38711	0.0107892	0.0562479	3.57238
Exox	P0AEK0	EXOX_ECOLI	Exodeoxyribonuclease 10	15.0624	14.7781	3.39796	2.34502	0.137755	0.895489	0.93034	0.284368
Exur	P0ACL2	EXUR_ECOLI	Exu regulon transcriptional regulator	17.5873	13.9506	0.243535	0.254098	20.6655	8.51119e-07	0.000113524	3.63671
Faba	P0A6Q3	FABA_ECOLI	3-hydroxydecanoyl-[acyl-carrier-protein] dehydratase	19.7994	21.8815	0.250395	0.140272	-14.509	4.30732e-05	0.00150756	-2.0821
Fabb	P0A953	FABB_ECOLI	3-oxoacyl-[acyl-carrier-protein] synthase 1	23.1999	23.0438	0.15178	0.148437	1.47094	0.191739	0.347913	0.15614
Fabd	P0AAI9	FABD_ECOLI	Malonyl CoA-acyl carrier protein transacylase	21.4162	21.5591	0.0175012	0.188188	-1.51249	0.226103	0.386658	-0.14293
Fabf	P0AAI5	FABF_ECOLI	3-oxoacyl-[acyl-carrier-protein] synthase 2	22.9657	23.1158	0.187904	0.104098	-1.39754	0.224846	0.385345	-0.150104
Fabg	P0AEK2	FABG_ECOLI	3-oxoacyl-[acyl-carrier-protein] reductase FabG	23.1874	23.4646	0.115409	0.0954855	-3.70216	0.0107063	0.0560215	-0.277271
Fabh	P0A6R0	FABH_ECOLI	3-oxoacyl-[acyl-carrier-protein] synthase 3	21.6861	21.9487	0.158895	0.152712	-2.38254	0.0546437	0.154513	-0.262536
Fabi	P0AEK4	FABI_ECOLI	Enoyl-[acyl-carrier-protein] reductase [NADH] FabI	24.0202	23.9344	0.020663	0.0437647	3.54542	0.0214032	0.0826226	0.0857947
Fabr	P0ACU5	FABR_ECOLI	HTH-type transcriptional repressor FabR	17.5178	17.823	2.09341	0.895216	-0.268091	0.801695	0.869009	-0.305194
Fabz	P0A6Q6	FABZ_ECOLI	3-hydroxyacyl-[acyl-carrier-protein] dehydratase FabZ	21.4493	21.3379	0.26003	0.381123	0.482714	0.648596	0.75368	0.111357
Fada	P21151	FADA_ECOLI	3-ketoacyl-CoA thiolase	22.8434	17.2651	0.158548	0.774769	14.1076	0.000500375	0.00795639	5.57831
Fadb	P21177	FADB_ECOLI	Fatty acid oxidation complex subunit alpha	24.3698	17.9966	0.143112	0.280509	40.4767	6.7272e-07	0.000110849	6.37318
Fadd	P69451	LCFA_ECOLI	Long-chain-fatty-acid--CoA ligase	20.0297	15.5939	0.189722	0.510057	16.302	0.000114314	0.00287208	4.43578
Fade	Q47146	FADE_ECOLI	Acyl-coenzyme A dehydrogenase	22.7118	17.9397	0.151746	0.702327	13.2828	0.000579072	0.0087696	4.77208
Fadh	P42593	FADH_ECOLI	2,4-dienoyl-CoA reductase [NADPH]	22.2753	18.0497	0.150671	0.514072	15.7758	0.00021918	0.00448323	4.22553
Fadi	P76503	FADI_ECOLI	3-ketoacyl-CoA thiolase	22.3244	18.8706	0.102572	2.65797	2.59692	0.0803456	0.200115	3.45384
Fadj	P77399	FADJ_ECOLI	Fatty acid oxidation complex subunit alpha	22.033	17.4231	0.132161	0.189721	39.8755	7.79404e-08	2.68531e-05	4.60991
Fadm	P77712	FADM_ECOLI	Long-chain acyl-CoA thioesterase FadM	19.3146	13.9506	0.127769	0.254098	37.7197	1.0091e-06	0.000113524	5.364
Fbaa	P0AB71	ALF_ECOLI	Fructose-bisphosphate aldolase class 2	25.131	25.9054	0.0816511	0.2694	-5.50208	0.00750444	0.0441026	-0.774422
Fbab	P0A991	ALF1_ECOLI	Fructose-bisphosphate aldolase class 1	19.2497	20.0828	0.590271	1.12716	-1.30958	0.252808	0.412615	-0.833132
Fbp	P0A993	F16PA_ECOLI	Fructose-1,6-bisphosphatase class 1	20.3782	20.2773	0.282712	0.209798	0.572976	0.589158	0.70672	0.100859
Fdhe	P13024	FDHE_ECOLI	Protein FdhE	18.9768	19.366	0.304489	0.164467	-2.2491	0.0788352	0.198031	-0.389171
Fdhf	P07658	FDHF_ECOLI	Formate dehydrogenase H	14.1038	15.7579	2.77376	0.254098	-1.18775	0.319129	0.474178	-1.65416
Fdog	P32176	FDOG_ECOLI	Formate dehydrogenase-O major subunit	16.1949	20.4036	4.27707	0.390891	-1.95987	0.143362	0.289251	-4.2087
Fdx	P0A9R4	FER_ECOLI	2Fe-2S ferredoxin	19.6115	19.0885	0.125536	0.320852	3.03606	0.0398766	0.123633	0.523017
Feoa	P0AEL3	FEOA_ECOLI	Ferrous iron transport protein A	21.5401	15.9745	0.15988	1.1078	9.9451	0.00181563	0.0174367	5.56567
Feob	P33650	FEOB_ECOLI	Ferrous iron transport protein B	21.4996	17.1224	0.410141	0.508007	13.4084	1.49183e-05	0.000691067	4.37722
Fepa	P05825	FEPA_ECOLI	Ferrienterobactin receptor	25.4073	22.6301	0.10212	0.646672	8.48396	0.00285239	0.0232773	2.77716
Fepb	P0AEL6	FEPB_ECOLI	Ferrienterobactin-binding periplasmic protein	22.8509	18.2939	1.833	1.11364	4.24942	0.00828166	0.0465843	4.55704
Fepc	P23878	FEPC_ECOLI	Ferric enterobactin transport ATP-binding protein FepC	12.823	12.9506	2.43043	0.254098	-0.104427	0.923289	0.952394	-0.127593
Fes	P13039	FES_ECOLI	Enterochelin esterase	19.4103	16.0427	0.148461	1.38416	4.83816	0.0159773	0.0695854	3.36759
Ffh	P0AGD7	SRP54_ECOLI	Signal recognition particle protein	22.3365	21.8064	0.0499261	0.0921115	10.1192	0.00025053	0.00487143	0.530104
Fhua	P06971	FHUA_ECOLI	Ferrichrome-iron receptor	21.667	19.4742	0.235111	0.175892	14.936	1.06797e-05	0.000525641	2.19279
Fhuc	P07821	FHUC_ECOLI	Iron(3+)-hydroxamate import ATP-binding protein FhuC	19.1675	16.589	0.155594	1.46723	3.49518	0.038257	0.120269	2.57849
Fhud	P07822	FHUD_ECOLI	Iron(3+)-hydroxamate-binding protein FhuD	11.9983	13.8943	1.38547	1.72863	-1.71176	0.140128	0.284777	-1.89606
Fhue	P16869	FHUE_ECOLI	FhuE receptor	18.4149	15.2725	0.347549	0.254098	14.5978	1.32316e-05	0.000631511	3.14239
Fhuf	P39405	FHUF_ECOLI	Ferric iron reductase protein FhuF	19.5209	16.473	0.516299	1.21063	4.63165	0.00947328	0.0509609	3.04792
Fic	P20605	FIC_ECOLI	Probable adenosine monophosphate-protein transferase fic	13.187	15.5443	2.16683	1.85794	-1.65176	0.150824	0.298052	-2.35732
Fis	P0A6R3	FIS_ECOLI	DNA-binding protein Fis	19.7963	17.3143	0.173589	2.4512	2.02009	0.135736	0.278003	2.48203
Fklb	P0A9L3	FKBB_ECOLI	FKBP-type 22 kDa peptidyl-prolyl cis-trans isomerase	23.0122	22.7866	0.091532	0.0480322	4.366	0.00905813	0.049775	0.225655
Fkpa	P45523	FKBA_ECOLI	FKBP-type peptidyl-prolyl cis-trans isomerase FkpA	24.4274	23.8557	0.136216	0.203073	4.67569	0.00482899	0.0329249	0.571666
Fkpb	P0AEM0	FKBX_ECOLI	FKBP-type 16 kDa peptidyl-prolyl cis-trans isomerase	18.2783	18.1249	0.452756	1.11546	0.254854	0.811516	0.871971	0.153403
Flda	P61949	FLAV_ECOLI	Flavodoxin-1	21.5342	21.9964	0.114339	0.21779	-3.75817	0.015754	0.0693089	-0.462216
Fmt	P23882	FMT_ECOLI	Methionyl-tRNA formyltransferase	18.8612	19.434	0.0874314	0.296545	-3.70523	0.0259865	0.0945237	-0.572764
Fnr	P0A9E5	FNR_ECOLI	Fumarate and nitrate reduction regulatory protein	13.187	14.5355	2.16683	0.254098	-1.23626	0.302203	0.457224	-1.34856
Foca	P0AC23	FOCA_ECOLI	Probable formate transporter 1	14.6161	14.5355	3.42083	0.254098	0.0469543	0.965471	0.979148	0.0805326
Fola	P0ABQ4	DYR_ECOLI	Dihydrofolate reductase	16.7193	16.7346	0.347128	0.619737	-0.0431908	0.967319	0.980391	-0.0153399
Folc	P08192	FOLC_ECOLI	Bifunctional protein FolC	19.55	20.3287	0.527098	0.141054	-2.8545	0.0554152	0.155777	-0.778771
Fold	P24186	FOLD_ECOLI	Bifunctional protein FolD	21.2578	21.35	0.0535555	0.118399	-1.41932	0.225907	0.386658	-0.092219
Fole	P0A6T5	GCH1_ECOLI	GTP cyclohydrolase 1	24.5246	23.2397	0.391201	0.364593	4.8053	0.0030248	0.024557	1.28484
Folp	P0AC13	DHPS_ECOLI	Dihydropteroate synthase	20.3063	19.803	0.0665273	0.264564	3.68947	0.0282173	0.0992014	0.503244
Folx	P0AC19	FOLX_ECOLI	D-erythro-7,8-dihydroneopterin triphosphate epimerase	20.6592	20.746	0.123368	0.0556601	-1.28221	0.266371	0.421896	-0.0867694
Fpr	P28861	FENR_ECOLI	Ferredoxin--NADP reductase	19.6064	20.3353	0.21715	0.0940927	-6.1605	0.00327896	0.0258218	-0.728969
Frda	P00363	FRDA_ECOLI	Fumarate reductase flavoprotein subunit	15.4917	17.4918	0.289551	0.749335	-4.97947	0.00824462	0.046552	-2.00009
Frdb	P0AC47	FRDB_ECOLI	Fumarate reductase iron-sulfur subunit	14.8063	15.4223	3.70288	0.229998	-0.332058	0.761537	0.842882	-0.61597
Fre	P0AEN1	FRE_ECOLI	NAD(P)H-flavin reductase	21.4893	21.5751	0.235036	0.196961	-0.560099	0.596287	0.711479	-0.0858777
Frma	P25437	FRMA_ECOLI	S-(hydroxymethyl)glutathione dehydrogenase	19.1298	20.1553	0.866631	0.366036	-2.17994	0.0941207	0.220272	-1.0254
Frmr	P0AAP3	FRMR_ECOLI	Transcriptional repressor FrmR	16.9866	17.1992	0.209334	0.247684	-1.31115	0.239016	0.397866	-0.212599
Frr	P0A805	RRF_ECOLI	Ribosome-recycling factor	23.1974	23.1543	0.0585192	0.084482	0.837628	0.438111	0.574542	0.0430416
Frsa	P04335	FRSA_ECOLI	Esterase FrsA	20.3025	19.9261	0.397044	0.0671148	1.86927	0.153378	0.30121	0.376355
Frua	P20966	PTFBC_ECOLI	PTS system fructose-specific EIIBC component	20.5519	20.5819	0.132144	0.198982	-0.2507	0.811625	0.871971	-0.0299415
Frub	P69811	PTFAH_ECOLI	Multiphosphoryl transfer protein	21.5038	21.4398	0.291635	0.386233	0.264338	0.801006	0.869009	0.0639658
Fruk	P0AEW9	K1PF_ECOLI	1-phosphofructokinase	19.6878	19.8619	0.113509	0.396771	-0.843901	0.452695	0.58974	-0.174134
Ftna	P0A998	FTNA_ECOLI	Ferritin-1	21.6158	20.8412	0.105828	0.724547	2.11563	0.120989	0.259825	0.774569
Ftsa	P0ABH0	FTSA_ECOLI	Cell division protein FtsA	19.2334	19.9401	0.694604	0.424359	-1.7363	0.143432	0.289251	-0.706651
Ftse	P0A9R7	FTSE_ECOLI	Cell division ATP-binding protein FtsE	19.1579	19.0501	0.813214	0.433743	0.233882	0.825168	0.878729	0.10778
Ftsh	P0AAI3	FTSH_ECOLI	ATP-dependent zinc metalloprotease FtsH	23.6678	23.4533	0.0940389	0.051221	4.00698	0.0119458	0.0586328	0.214541
Ftsk	P46889	FTSK_ECOLI	DNA translocase FtsK	13.8861	13.9506	2.96824	0.254098	-0.0432715	0.968168	0.98062	-0.0644549
Ftsn	P29131	FTSN_ECOLI	Cell division protein FtsN	15.7049	17.5085	3.85252	0.522385	-0.927827	0.419725	0.555052	-1.80359
Ftsp	P26648	FTSP_ECOLI	Cell division protein FtsP	13.1921	15.7848	2.53834	0.213189	-2.03568	0.133335	0.274873	-2.59271
Ftsx	P0AC30	FTSX_ECOLI	Cell division protein FtsX	13.9035	14.1563	2.75152	0.3076	-0.182676	0.866435	0.909022	-0.252885
Ftsy	P10121	FTSY_ECOLI	Signal recognition particle receptor FtsY	22.2272	22.0231	0.0910343	0.220334	1.71248	0.162056	0.313118	0.204127
Ftsz	P0A9A6	FTSZ_ECOLI	Cell division protein FtsZ	24.2097	23.7978	0.0429207	0.421849	1.94298	0.145416	0.291388	0.411938
Fuci	P69922	FUCI_ECOLI	L-fucose isomerase	20.9915	18.1772	0.165409	1.20078	4.64356	0.0173335	0.0732766	2.81428
Fucu	P0AEN8	FUCM_ECOLI	L-fucose mutarotase	18.888	15.3334	1.01789	2.99136	2.2499	0.0933723	0.219782	3.55463
Fuma	P0AC33	FUMA_ECOLI	Fumarate hydratase class I, aerobic	20.3931	21.7139	0.313532	0.0470081	-8.33212	0.00306806	0.0247805	-1.32079
Fumc	P05042	FUMC_ECOLI	Fumarate hydratase class II	21.4062	19.9595	0.151675	0.45611	6.01953	0.00509805	0.0341678	1.4467
Fur	P0A9A9	FUR_ECOLI	Ferric uptake regulation protein	21.7734	21.7177	0.138998	0.0655063	0.724149	0.506669	0.642515	0.0556364
Fusa	P0A6M8	EFG_ECOLI	Elongation factor G	26.2976	26.2341	0.0607295	0.13013	0.883894	0.423952	0.559234	0.063465
Gabd	P25526	GABD_ECOLI	Succinate-semialdehyde dehydrogenase [NADP(+)] GabD	19.1571	19.4609	0.161925	1.09176	-0.550579	0.618772	0.730011	-0.303838
Gabt	P22256	GABT_ECOLI	4-aminobutyrate aminotransferase GabT	19.3245	20.5248	0.779817	1.37609	-1.51781	0.192572	0.349023	-1.20035
Galf	P0AAB6	GALF_ECOLI	UTP--glucose-1-phosphate uridylyltransferase	20.6196	20.5722	0.252796	0.300258	0.241769	0.817237	0.875016	0.0474478
Galu	P0AEP3	GALU_ECOLI	UTP--glucose-1-phosphate uridylyltransferase	22.1575	21.9107	0.154747	0.168324	2.15958	0.0744399	0.189407	0.24689
Gapa	P0A9B2	G3P1_ECOLI	Glyceraldehyde-3-phosphate dehydrogenase A	26.8721	27.3462	0.0962877	0.255996	-3.46624	0.0274943	0.0985178	-0.474019
Gapc	P33898	G3P3_ECOLI	Putative glyceraldehyde-3-phosphate dehydrogenase C	11.9983	12.9506	1.38547	0.254098	-1.35218	0.263911	0.419011	-0.952321
Gata	P69828	PTKA_ECOLI	Galactitol-specific phosphotransferase enzyme IIA component	14.2483	21.8862	2.86957	0.278909	-5.29846	0.0125114	0.0610077	-7.63798
Gatb	P37188	PTKB_ECOLI	Galactitol-specific phosphotransferase enzyme IIB component	12.7483	19.707	1.87736	0.215805	-7.36486	0.00473277	0.0324092	-6.95879
Gatc	P69831	PTKC_ECOLI	Galactitol permease IIC component	12.7483	13.9506	1.87736	0.254098	-1.26929	0.291005	0.444956	-1.20232
Gatd	P0A9S3	GATD_ECOLI	Galactitol-1-phosphate 5-dehydrogenase	14.687	22.2948	3.16071	0.932516	-4.61725	0.0133648	0.0635938	-7.60783
Gaty	P0C8J6	GATY_ECOLI	D-tagatose-1,6-bisphosphate aldolase subunit GatY	12.7483	17.6736	1.87736	1.27041	-4.34561	0.00654532	0.0409082	-4.92535
Gatz	P0C8J8	GATZ_ECOLI	D-tagatose-1,6-bisphosphate aldolase subunit GatZ	19.7904	24.3766	0.392032	0.143581	-21.9701	3.8851e-05	0.00144729	-4.58623
Gcd	P15877	DHG_ECOLI	Quinoprotein glucose dehydrogenase	20.7067	19.4637	0.421269	1.55895	1.53949	0.209892	0.366496	1.24304
Gcvh	P0A6T9	GCSH_ECOLI	Glycine cleavage system H protein	21.132	19.1496	0.185444	0.0887361	19.2852	2.41178e-05	0.000999618	1.98233
Gcvp	P33195	GCSP_ECOLI	Glycine dehydrogenase (decarboxylating)	22.2034	23.544	0.344282	0.0719065	-7.62298	0.00347841	0.0269877	-1.34054
Gcvr	P0A9I3	GCVR_ECOLI	Glycine cleavage system transcriptional repressor	18.2623	19.2465	0.347303	0.818461	-2.21397	0.0904467	0.214538	-0.984217
Gcvt	P27248	GCST_ECOLI	Aminomethyltransferase	24.1489	21.9001	0.105916	0.124922	27.4616	2.1098e-07	5.53823e-05	2.24882
Gdha	P00370	DHE4_ECOLI	NADP-specific glutamate dehydrogenase	23.9017	23.2866	0.162975	0.088626	6.63132	0.00157214	0.0161431	0.6151
Ghra	P75913	GHRA_ECOLI	Glyoxylate/hydroxypyruvate reductase A	22.8124	22.8254	0.434328	0.159313	-0.0562238	0.958	0.973562	-0.0130053
Ghrb	P37666	GHRB_ECOLI	Glyoxylate/hydroxypyruvate reductase B	21.5831	21.9229	0.114012	0.102429	-4.43315	0.00453008	0.0314525	-0.339725
Glcb	P37330	MASZ_ECOLI	Malate synthase G	17.6952	18.6778	0.914668	0.750679	-1.66088	0.149684	0.296172	-0.982638
Glda	P0A9S5	GLDA_ECOLI	Glycerol dehydrogenase	18.949	18.5626	0.328085	0.573962	1.16874	0.297564	0.452378	0.386336
Glga	P0A6U8	GLGA_ECOLI	Glycogen synthase	20.4243	20.7683	0.363587	0.28192	-1.49557	0.188398	0.343831	-0.344041
Glgb	P07762	GLGB_ECOLI	1,4-alpha-glucan branching enzyme GlgB	18.2082	20.1782	1.60229	0.725496	-2.24008	0.0857143	0.207995	-1.97003
Glgc	P0A6V1	GLGC_ECOLI	Glucose-1-phosphate adenylyltransferase	20.7396	20.9403	0.273638	0.225638	-1.13146	0.302538	0.457253	-0.200647
Glgp	P0AC86	PHSG_ECOLI	Glycogen phosphorylase	20.1625	20.844	0.138756	0.438253	-2.96499	0.0472644	0.139502	-0.681494
Glgx	P15067	GLGX_ECOLI	Glycogen debranching enzyme	15.5334	17.4716	3.72721	1.48375	-0.96628	0.389561	0.531232	-1.9382
Glk	P0A6V8	GLK_ECOLI	Glucokinase	21.9464	22.1647	0.667232	0.796908	-0.420034	0.689524	0.784682	-0.218282
Glmm	P31120	GLMM_ECOLI	Phosphoglucosamine mutase	22.3704	22.0626	0.0839004	0.0851015	5.15004	0.00211646	0.0194758	0.307729
Glms	P17169	GLMS_ECOLI	Glutamine--fructose-6-phosphate aminotransferase [isomerizing]	23.0203	23.1721	0.0862738	0.141582	-1.83176	0.126977	0.267722	-0.15185
Glmu	P0ACC7	GLMU_ECOLI	Bifunctional protein GlmU	20.8381	21.0424	0.261799	0.285176	-1.05522	0.33223	0.482927	-0.204251
Glna	P0A9C5	GLNA_ECOLI	Glutamine synthetase	23.3542	25.5259	0.0952029	0.226335	-17.6892	5.69112e-05	0.00175755	-2.17172
Glnb	P0A9Z1	GLNB_ECOLI	Nitrogen regulatory protein P-II 1	20.409	19.7006	0.271859	1.18968	1.16095	0.322441	0.475734	0.708378
Glnd	P27249	GLND_ECOLI	Bifunctional uridylyltransferase/uridylyl-removing enzyme	19.4453	18.8139	0.25246	0.216814	3.79461	0.00941462	0.0509554	0.63139
Glne	P30870	GLNE_ECOLI	Glutamate-ammonia-ligase adenylyltransferase	19.6234	19.7397	0.569499	0.634824	-0.272684	0.794342	0.865206	-0.116277
Glng	P0AFB8	NTRC_ECOLI	Nitrogen regulation protein NR(I)	15.8369	20.5634	4.02285	0.802062	-2.30445	0.0980891	0.225204	-4.72646
Glnh	P0AEQ3	GLNH_ECOLI	Glutamine-binding periplasmic protein	22.6715	22.3371	0.129182	0.805068	0.820235	0.469489	0.607098	0.334396
Glnk	P0AC55	GLNK_ECOLI	Nitrogen regulatory protein P-II 2	14.9557	21.1595	3.46395	1.44001	-3.30752	0.0296477	0.101511	-6.20383
Glnl	P0AFB5	NTRB_ECOLI	Nitrogen regulation protein NR(II)	18.4869	20.3805	3.27845	1.19278	-1.08554	0.341999	0.491437	-1.89356
Glnp	P0AEQ6	GLNP_ECOLI	Glutamine transport system permease protein GlnP	15.7696	18.4706	0.332642	0.336423	-11.418	2.70903e-05	0.00109403	-2.70098
Glnq	P10346	GLNQ_ECOLI	Glutamine transport ATP-binding protein GlnQ	19.306	20.7047	0.559672	0.412499	-4.02375	0.00824078	0.046552	-1.39878
Glns	P00962	SYQ_ECOLI	Glutamine--tRNA ligase	23.6867	23.1533	0.124012	0.100538	6.68294	0.000646664	0.00916236	0.533452
Gloa	P0AC81	LGUL_ECOLI	Lactoylglutathione lyase	19.131	19.2729	0.743362	0.276993	-0.357635	0.739508	0.824802	-0.141855
Glob	P0AC84	GLO2_ECOLI	Hydroxyacylglutathione hydrolase	20.4753	20.3903	0.169169	0.301358	0.49194	0.64478	0.752801	0.0850055
Glpe	P0A6V5	GLPE_ECOLI	Thiosulfate sulfurtransferase GlpE	12.9568	14.7134	2.65838	2.10795	-1.03552	0.342319	0.491437	-1.75661
Glpk	P0A6F3	GLPK_ECOLI	Glycerol kinase	20.07	20.5404	1.12792	0.581227	-0.741408	0.495377	0.630735	-0.470375
Glpr	P0ACL0	GLPR_ECOLI	Glycerol-3-phosphate regulon repressor	16.6756	17.5814	1.63762	2.49117	-0.607711	0.569014	0.687795	-0.905864
Glpx	P0A9C9	GLPX_ECOLI	Fructose-1,6-bisphosphatase 1 class 2	15.7164	16.0047	2.23579	2.41978	-0.174993	0.866876	0.909022	-0.288262
Glrr	P0AFU4	GLRR_ECOLI	Transcriptional regulatory protein GlrR	21.2827	21.6152	0.213259	0.120496	-2.71477	0.0444718	0.13367	-0.332487
Glsa1	P77454	GLSA1_ECOLI	Glutaminase 1	13.8457	16.2433	3.28008	1.8376	-1.27545	0.261382	0.419011	-2.39768
Glta	P0ABH7	CISY_ECOLI	Citrate synthase	24.9842	24.5746	0.16552	0.246136	2.76205	0.0376912	0.118727	0.409632
Gltb	P09831	GLTB_ECOLI	Glutamate synthase [NADPH] large chain	24.9622	25.4049	0.122522	0.222748	-3.4827	0.0197228	0.078841	-0.442687
Gltd	P09832	GLTD_ECOLI	Glutamate synthase [NADPH] small chain	22.9465	23.3279	0.175716	0.267525	-2.38353	0.0611068	0.165083	-0.381451
Glti	P37902	GLTI_ECOLI	Glutamate/aspartate periplasmic-binding protein	22.9694	24.2838	0.148703	0.59286	-4.30096	0.0181377	0.07476	-1.31443
Glts	P0AER8	GLTS_ECOLI	Sodium/glutamate symport carrier protein	12.7483	18.9178	1.87736	0.10723	-6.56187	0.00705478	0.0423188	-6.16955
Gltx	P04805	SYE_ECOLI	Glutamate--tRNA ligase	23.0587	22.9815	0.05756	0.036181	2.27289	0.0716489	0.185562	0.0772632
Glya	P0A825	GLYA_ECOLI	Serine hydroxymethyltransferase	25.4603	25.4274	0.0530571	0.0455706	0.94001	0.384287	0.524937	0.0328726
Glyq	P00960	SYGA_ECOLI	Glycine--tRNA ligase alpha subunit	21.7749	21.6353	0.061783	0.0538117	3.40625	0.0148079	0.0664458	0.13954
Glys	P00961	SYGB_ECOLI	Glycine--tRNA ligase beta subunit	24.1298	24.0121	0.0571419	0.0913335	2.18421	0.0802896	0.200115	0.117659
Gmha	P63224	GMHA_ECOLI	Phosphoheptose isomerase	22.3507	22.1396	0.0904006	0.181226	2.08462	0.0990544	0.226103	0.21109
Gmhb	P63228	GMHBB_ECOLI	D-glycero-beta-D-manno-heptose-1,7-bisphosphate 7-phosphatase	19.5105	18.9919	0.178809	0.319318	2.83436	0.0390222	0.121815	0.51865
Gmk	P60546	KGUA_ECOLI	Guanylate kinase	18.7497	19.5025	0.398955	0.338556	-2.87766	0.0289864	0.100483	-0.752861
Gnd	P00350	6PGD_ECOLI	6-phosphogluconate dehydrogenase, decarboxylating	24.4934	24.581	0.0765274	0.0699527	-1.69032	0.142321	0.287748	-0.0876273
Gnsa	P0AC92	GNSA_ECOLI	Protein GnsA	17.6179	17.0714	3.08488	2.8345	0.26091	0.802946	0.869547	0.546526
Gntk	P46859	GNTK_ECOLI	Thermoresistant gluconokinase	19.9217	19.9728	0.291512	0.317523	-0.236811	0.820737	0.877187	-0.0510381
Gntr	P0ACP5	GNTR_ECOLI	HTH-type transcriptional regulator GntR	15.5098	15.4601	1.20437	1.03938	0.0624393	0.952283	0.970146	0.049666
Gntt	P39835	GNTT_ECOLI	High-affinity gluconate transporter	19.2947	19.5541	0.0527041	0.359205	-1.42867	0.244849	0.404445	-0.25934
Gor	P06715	GSHR_ECOLI	Glutathione reductase	21.811	21.1031	0.161113	0.199199	5.52664	0.00170025	0.0168685	0.707959
Gph	P32662	GPH_ECOLI	Phosphoglycolate phosphatase	20.3361	20.2051	0.102524	0.0894024	1.92506	0.103441	0.232212	0.130932
Gpma	P62707	GPMA_ECOLI	2,3-bisphosphoglycerate-dependent phosphoglycerate mutase	26.2026	24.9524	0.0864198	0.163548	13.5174	7.54118e-05	0.00215952	1.25021
Gpmb	P0A7A2	GPMB_ECOLI	Probable phosphoglycerate mutase GpmB	18.7876	18.7925	0.300189	0.1644	-0.0281939	0.978677	0.986191	-0.0048248
Gpmi	P37689	GPMI_ECOLI	2,3-bisphosphoglycerate-independent phosphoglycerate mutase	22.2672	22.7195	0.100201	0.251119	-3.3459	0.029438	0.101455	-0.452319
Gppa	P25552	GPPA_ECOLI	Guanosine-5'-triphosphate,3'-diphosphate pyrophosphatase	13.187	14.9724	2.16683	0.729525	-1.56183	0.199614	0.355778	-1.78543
Gpr	Q46851	GPR_ECOLI	L-glyceraldehyde 3-phosphate reductase	13.5353	17.4703	2.55808	2.13115	-2.36368	0.0573699	0.159207	-3.93494
Gpsa	P0A6S7	GPDA_ECOLI	Glycerol-3-phosphate dehydrogenase [NAD(P)+]	19.5562	20.0531	0.365602	0.155414	-2.50175	0.065877	0.175099	-0.496927
Gpt	P0A9M5	XGPT_ECOLI	Xanthine phosphoribosyltransferase	17.9175	18.8032	1.10123	0.67766	-1.36997	0.229152	0.389653	-0.885711
Grca	P68066	GRCA_ECOLI	Autonomous glycyl radical cofactor	20.2746	18.6723	0.326926	1.28934	2.40913	0.0853225	0.207701	1.60224
Grea	P0A6W5	GREA_ECOLI	Transcription elongation factor GreA	22.6552	21.1989	0.121644	0.228012	11.2701	0.000163598	0.00373431	1.45628
Grol	P0A6F5	CH60_ECOLI	60 kDa chaperonin	26.3406	25.7845	0.0850066	0.161879	6.08296	0.00242796	0.0213633	0.556108
Gros	P0A6F9	CH10_ECOLI	10 kDa chaperonin	24.7653	24.2312	0.0917794	0.100014	7.86914	0.000231173	0.00460884	0.534093
Grpe	P09372	GRPE_ECOLI	Protein GrpE	23.6549	22.7219	0.0372013	0.0423682	33.094	6.28699e-08	2.68531e-05	0.932962
Grxa	P68688	GLRX1_ECOLI	Glutaredoxin-1	15.0687	14.5566	1.46331	1.26571	0.529386	0.615924	0.728836	0.512116
Grxb	P0AC59	GLRX2_ECOLI	Glutaredoxin-2	22.7749	22.8317	0.109943	0.166598	-0.568582	0.593334	0.709029	-0.0567461
Grxc	P0AC62	GLRX3_ECOLI	Glutaredoxin-3	20.7627	20.6859	0.142973	0.141438	0.763737	0.473979	0.609899	0.0767984
Grxd	P0AC69	GLRX4_ECOLI	Glutaredoxin-4	21.8136	21.8658	0.0650866	0.352939	-0.29122	0.78873	0.862075	-0.052258
Gsha	P0A6W9	GSH1_ECOLI	Glutamate--cysteine ligase	21.1368	21.1283	0.0929656	0.184589	0.0822611	0.938024	0.962535	0.00850077
Gshb	P04425	GSHB_ECOLI	Glutathione synthetase	22.4554	22.6095	0.0439326	0.0485518	-4.70708	0.00338895	0.0265552	-0.154105
Gsia	P75796	GSIA_ECOLI	Glutathione import ATP-binding protein GsiA	18.0117	19.0414	1.73027	0.720682	-1.09872	0.33343	0.483656	-1.0297
Gsib	P75797	GSIB_ECOLI	Glutathione-binding protein GsiB	20.9975	17.8482	0.134897	2.23316	2.81537	0.066433	0.175557	3.14932
Gsk	P0AEW6	INGK_ECOLI	Inosine-guanosine kinase	17.4778	17.8107	0.544656	0.447221	-0.944793	0.382557	0.524393	-0.332916
Gss	P0AES0	GSP_ECOLI	Bifunctional glutathionylspermidine synthetase/amidase	21.8512	21.4339	0.188807	0.361996	2.0444	0.102316	0.231203	0.41734
Gsta	P0A9D2	GSTA_ECOLI	Glutathione S-transferase GstA	21.318	20.9704	0.0961032	0.258961	2.51684	0.0686485	0.180202	0.347599
Gstb	P0ACA7	GSTB_ECOLI	Glutathione S-transferase GstB	22.5429	22.1207	0.216931	0.208283	2.80821	0.0308833	0.10483	0.422262
Guaa	P04079	GUAA_ECOLI	GMP synthase [glutamine-hydrolyzing]	23.7537	23.7719	0.0920382	0.109344	-0.253294	0.808735	0.87184	-0.0181009
Guab	P0ADG7	IMDH_ECOLI	Inosine-5'-monophosphate dehydrogenase	22.7049	23.2596	0.0849521	0.282167	-3.76451	0.0245343	0.0907707	-0.55466
Guac	P60560	GUAC_ECOLI	GMP reductase	20.8787	20.6699	0.201438	0.328712	1.08303	0.328474	0.478581	0.208767
Gutq	P17115	GUTQ_ECOLI	Arabinose 5-phosphate isomerase GutQ	15.7636	16.6458	1.29943	1.46072	-0.902429	0.402054	0.539382	-0.882149
Gyra	P0AES4	GYRA_ECOLI	DNA gyrase subunit A	24.1413	23.1397	0.074077	0.151584	11.873	0.000175716	0.00389792	1.00158
Gyrb	P0AES6	GYRB_ECOLI	DNA gyrase subunit B	23.0649	23.0015	0.108404	0.0613854	1.01905	0.357296	0.506055	0.0634756
Hda	P69931	HDA_ECOLI	DnaA regulatory inactivator Hda	18.3316	18.4497	0.392969	0.288322	-0.484746	0.646538	0.753263	-0.118132
Hdfr	P0A8R9	HDFR_ECOLI	HTH-type transcriptional regulator HdfR	15.8243	17.1033	1.86424	2.06646	-0.91909	0.393854	0.533384	-1.27896
Hdha	P0AET8	HDHA_ECOLI	7-alpha-hydroxysteroid dehydrogenase	21.0388	20.3687	0.152337	0.145061	6.37114	0.000708992	0.00946324	0.670101
Hema	P0A6X1	HEM1_ECOLI	Glutamyl-tRNA reductase	16.4229	15.9688	1.69306	1.46346	0.405889	0.699188	0.791659	0.454168
Hemb	P0ACB2	HEM2_ECOLI	Delta-aminolevulinic acid dehydratase	22.141	22.2163	0.179369	0.0745727	-0.775342	0.481352	0.615865	-0.0753062
Hemc	P06983	HEM3_ECOLI	Porphobilinogen deaminase	20.1959	20.3589	0.0995265	0.115782	-2.13613	0.0775911	0.195843	-0.163071
Hemd	P09126	HEM4_ECOLI	Uroporphyrinogen-III synthase	12.8652	13.7248	2.41172	1.59688	-0.594414	0.577126	0.694934	-0.859662
Heme	P29680	DCUP_ECOLI	Uroporphyrinogen decarboxylase	20.5752	20.593	0.25274	0.418101	-0.0729197	0.944734	0.966205	-0.0178126
Hemg	P0ACB4	HEMG_ECOLI	Protoporphyrinogen IX dehydrogenase [menaquinone]	17.9804	18.2822	1.47922	0.873066	-0.351444	0.739966	0.824802	-0.301829
Heml	P23893	GSA_ECOLI	Glutamate-1-semialdehyde 2,1-aminomutase	24.1471	23.3137	0.0673499	0.107972	13.0976	4.45702e-05	0.00151824	0.833371
Hemn	P32131	HEMN_ECOLI	Oxygen-independent coproporphyrinogen-III oxidase	19.0406	19.2367	0.623776	0.394995	-0.531251	0.617676	0.730011	-0.196117
Hemx	P09127	HEMX_ECOLI	Putative uroporphyrinogen-III C-methyltransferase	20.9535	21.3344	0.0806002	0.257164	-2.82735	0.0539256	0.153032	-0.380984
Hemy	P0ACB7	HEMY_ECOLI	Protein HemY	20.2956	20.654	0.364175	0.297188	-1.52493	0.180077	0.334369	-0.358394
Hflc	P0ABC3	HFLC_ECOLI	Modulator of FtsH protease HflC	22.4961	22.3677	0.21892	0.320999	0.661199	0.536173	0.663372	0.128452
Hfld	P25746	HFLD_ECOLI	High frequency lysogenization protein HflD	18.5316	18.8994	0.264649	0.266424	-1.95843	0.0979108	0.225123	-0.367721
Hflk	P0ABC7	HFLK_ECOLI	Modulator of FtsH protease HflK	22.2847	22.2347	0.0782895	0.132783	0.647662	0.546542	0.669365	0.0499168
Hflx	P25519	HFLX_ECOLI	GTPase HflX	21.4638	20.4262	0.207624	0.191963	7.33934	0.000336533	0.00602998	1.03766
Hint	P0ACE7	HINT_ECOLI	HIT-like protein HinT	21.4664	21.0548	0.130166	0.339949	2.2615	0.0889395	0.211601	0.411612
Hipa	P23874	HIPA_ECOLI	Serine/threonine-protein kinase HipA	15.1269	15.6881	3.96199	2.05764	-0.251387	0.812565	0.872385	-0.561152
Hisa	P10371	HIS4_ECOLI	1-(5-phosphoribosyl)-5-[(5-phosphoribosylamino)methylideneamino] imidazole-4-carboxamide isomerase	20.9583	21.4064	0.0761391	0.0647781	-8.96516	0.000124011	0.00295936	-0.448109
Hisb	P06987	HIS7_ECOLI	Histidine biosynthesis bifunctional protein HisB	22.0305	22.3456	0.0491653	0.130847	-4.50849	0.0118751	0.0586328	-0.315097
Hisc	P06986	HIS8_ECOLI	Histidinol-phosphate aminotransferase	21.5305	22.2305	0.119374	0.125383	-8.08682	0.000193991	0.00417883	-0.700001
Hisd	P06988	HISX_ECOLI	Histidinol dehydrogenase	21.1562	21.9709	0.178133	0.102575	-7.92618	0.000625031	0.00903141	-0.814633
Hisf	P60664	HIS6_ECOLI	Imidazole glycerol phosphate synthase subunit HisF	21.3425	21.5785	0.0545307	0.171437	-2.62339	0.0652283	0.173832	-0.235975
Hisg	P60757	HIS1_ECOLI	ATP phosphoribosyltransferase	22.5644	23.1041	0.0141616	0.0741018	-14.3087	0.000505167	0.00795639	-0.539746
Hish	P60595	HIS5_ECOLI	Imidazole glycerol phosphate synthase subunit HisH	20.5566	21.0124	0.173821	0.233527	-3.13115	0.0225558	0.0858102	-0.455763
Hisi	P06989	HIS2_ECOLI	Histidine biosynthesis bifunctional protein HisIE	19.9722	20.1162	0.275092	0.131796	-0.94421	0.394943	0.533829	-0.144008
Hisj	P0AEU0	HISJ_ECOLI	Histidine-binding periplasmic protein	22.8083	21.6968	0.0879818	0.116969	15.1889	9.54359e-06	0.000509229	1.11156
Hism	P0AEU3	HISM_ECOLI	Histidine transport system permease protein HisM	17.3315	18.8159	2.20572	0.184951	-1.34123	0.271189	0.426271	-1.48437
Hisp	P07109	HISP_ECOLI	Histidine transport ATP-binding protein HisP	18.236	18.8442	0.6089	0.502434	-1.54082	0.176053	0.330106	-0.608186
Hisq	P52094	HISQ_ECOLI	Histidine transport system permease protein HisQ	15.6733	19.7653	4.58093	0.0958082	-1.78615	0.171971	0.326591	-4.09201
Hiss	P60906	SYH_ECOLI	Histidine--tRNA ligase	23.2737	23.2555	0.0769007	0.108166	0.274942	0.793545	0.865093	0.0182447
Hiuh	P76341	HIUH_ECOLI	5-hydroxyisourate hydrolase	15.9556	19.4288	3.9995	0.732537	-1.70842	0.180321	0.334369	-3.47324
Hldd	P67910	HLDD_ECOLI	ADP-L-glycero-D-manno-heptose-6-epimerase	23.5023	23.0276	0.0782448	0.156351	5.43061	0.0041833	0.0295457	0.474734
Hlde	P76658	HLDE_ECOLI	Bifunctional protein HldE	22.5407	22.5939	0.240433	0.180897	-0.353621	0.736615	0.822814	-0.0531995
Hmp	P24232	HMP_ECOLI	Flavohemoprotein	17.864	18.0412	1.82459	1.19566	-0.162453	0.877103	0.914859	-0.177191
Hns	P0ACF8	HNS_ECOLI	DNA-binding protein H-NS	24.2237	24.2181	0.151994	0.100413	0.0612889	0.953416	0.970672	0.00558241
Holb	P28631	HOLB_ECOLI	DNA polymerase III subunit delta'	16.2619	15.9857	0.456744	0.323688	0.986493	0.365959	0.511434	0.276125
Hpf	P0AFX0	HPF_ECOLI	Ribosome hibernation promoting factor	21.8879	22.1556	0.13704	0.139726	-2.73585	0.0339347	0.111621	-0.26772
Hpt	P0A9M2	HPRT_ECOLI	Hypoxanthine phosphoribosyltransferase	20.8863	20.7395	0.207332	0.23335	0.940641	0.383679	0.524937	0.146811
Hsca	P0A6Z1	HSCA_ECOLI	Chaperone protein HscA	19.9222	20.0072	0.32805	0.231383	-0.423125	0.688552	0.784143	-0.0849299
Hscb	P0A6L9	HSCB_ECOLI	Co-chaperone protein HscB	17.5499	18.0661	0.588487	0.829515	-1.015	0.353334	0.502258	-0.516156
Hsdm	P08957	T1MK_ECOLI	Type I restriction enzyme EcoKI M protein	19.2876	16.6977	0.398932	1.44984	3.44456	0.0330477	0.10981	2.58983
Hslj	P52644	HSLJ_ECOLI	Heat shock protein HslJ	14.7292	13.5544	1.51959	1.26138	1.1898	0.280514	0.437271	1.17487
Hslo	P0A6Y5	HSLO_ECOLI	33 kDa chaperonin	21.7953	21.2331	0.0909839	0.0799433	9.28382	9.71596e-05	0.00250863	0.562208
Hslu	P0A6H5	HSLU_ECOLI	ATP-dependent protease ATPase subunit HslU	23.772	23.0783	0.0733686	0.154994	8.09078	0.000947406	0.0115672	0.693712
Hslv	P0A7B8	HSLV_ECOLI	ATP-dependent protease subunit HslV	20.9034	19.8807	0.116272	0.355408	5.46962	0.00714159	0.0424881	1.02266
Htpg	P0A6Z3	HTPG_ECOLI	Chaperone protein HtpG	24.2796	23.6543	0.0943183	0.116246	8.35493	0.000198523	0.00417883	0.625352
Htpx	P23894	HTPX_ECOLI	Protease HtpX	19.05	19.354	0.128978	0.0791686	-4.01752	0.0102307	0.0541065	-0.304001
Htre	P33129	HTRE_ECOLI	Outer membrane usher protein HtrE	12.6626	14.8886	2.36277	2.46734	-1.30321	0.240363	0.398916	-2.22601
Hupa	P0ACF0	DBHA_ECOLI	DNA-binding protein HU-alpha	25.157	25.1277	0.0850994	0.0770402	0.510409	0.628166	0.736681	0.0292954
Hupb	P0ACF4	DBHB_ECOLI	DNA-binding protein HU-beta	24.0851	24.3963	0.102113	0.031033	-5.83187	0.00619368	0.0393349	-0.3112
Hyaa	P69739	MBHS_ECOLI	Hydrogenase-1 small chain	15.562	15.2725	0.945039	0.254098	0.591691	0.590806	0.707619	0.289515
Hyab	P0ACD8	MBHL_ECOLI	Hydrogenase-1 large chain	15.0545	17.144	3.45636	0.730561	-1.18296	0.315698	0.47175	-2.08953
Hyae	P19931	HYAE_ECOLI	Hydrogenase-1 operon protein HyaE	12.7483	13.9506	1.87736	0.254098	-1.26929	0.291005	0.444956	-1.20232
Hybc	P0ACE0	MBHM_ECOLI	Hydrogenase-2 large chain	17.4909	18.7457	0.483194	0.351174	-4.20136	0.00694204	0.0423188	-1.25479
Hybd	P37182	HYBD_ECOLI	Hydrogenase 2 maturation protease	13.4029	14.1635	2.74681	0.660295	-0.538447	0.624056	0.733498	-0.760573
Hyce	P16431	HYCE_ECOLI	Formate hydrogenlyase subunit 5	16.3859	17.0615	0.578783	0.806595	-1.36099	0.22717	0.387641	-0.675573
Hyci	P0AEV9	HYCI_ECOLI	Hydrogenase 3 maturation protease	15.8703	14.5163	1.66329	0.980707	1.40242	0.221312	0.382677	1.35396
Hypb	P0AAN3	HYPB_ECOLI	Hydrogenase isoenzymes nickel incorporation protein HypB	16.6707	17.4712	1.77721	1.65311	-0.659604	0.534115	0.663372	-0.800493
Hype	P24193	HYPE_ECOLI	Hydrogenase isoenzymes formation protein HypE	11.9983	12.9506	1.38547	0.254098	-1.35218	0.263911	0.419011	-0.952321
Iada	P39377	IADA_ECOLI	Isoaspartyl dipeptidase	18.1853	18.3646	1.34752	0.162606	-0.264157	0.808315	0.87184	-0.179269
Ibpa	P0C054	IBPA_ECOLI	Small heat shock protein IbpA	22.0246	21.8327	0.129625	0.613573	0.611981	0.580527	0.697962	0.191892
Ibpb	P0C058	IBPB_ECOLI	Small heat shock protein IbpB	19.7909	18.7123	0.0885374	1.4608	1.47409	0.236258	0.394181	1.07865
Icd	P08200	IDH_ECOLI	Isocitrate dehydrogenase [NADP]	25.8561	26.0649	0.11773	0.149877	-2.19111	0.0734889	0.188203	-0.208799
Icia	P0A8S1	ICIA_ECOLI	Chromosome initiation inhibitor	19.8874	20.1495	0.270685	0.226834	-1.48431	0.189738	0.345219	-0.262102
Iclr	P16528	ICLR_ECOLI	Acetate operon repressor	13.1319	16.0972	2.18246	1.52658	-2.22673	0.0727993	0.187351	-2.96531
Ihfa	P0A6X7	IHFA_ECOLI	Integration host factor subunit alpha	23.1619	22.9887	0.0941273	0.0791049	2.81853	0.0313909	0.105869	0.173274
Ihfb	P0A6Y1	IHFB_ECOLI	Integration host factor subunit beta	21.8216	21.7373	0.136048	0.164912	0.788904	0.461235	0.598883	0.0843291
Iles	P00956	SYI_ECOLI	Isoleucine--tRNA ligase	23.8672	23.9173	0.0501876	0.131989	-0.710002	0.518337	0.653105	-0.0501294
Ilva	P04968	ILVA_ECOLI	L-threonine dehydratase biosynthetic IlvA	23.1991	23.0426	0.03476	0.0786629	3.63929	0.0208107	0.0811658	0.156491
Ilvb	P08142	ILVB_ECOLI	Acetolactate synthase isozyme 1 large subunit	21.9558	21.5227	0.0901109	0.103712	6.30537	0.000799865	0.0100783	0.433149
Ilvc	P05793	ILVC_ECOLI	Ketol-acid reductoisomerase	26.5091	26.8158	0.196761	0.0634969	-2.96641	0.0468316	0.138907	-0.306657
Ilvd	P05791	ILVD_ECOLI	Dihydroxy-acid dehydratase	24.0482	24.1436	0.0121523	0.0317755	-5.60685	0.00552618	0.0361151	-0.0953727
Ilve	P0AB80	ILVE_ECOLI	Branched-chain-amino-acid aminotransferase	23.5617	23.5092	0.0912282	0.149544	0.599467	0.575184	0.694187	0.0525055
Ilvg	P00892	ILVG_ECOLI	Acetolactate synthase isozyme 2 large subunit	21.8941	19.9712	0.0540238	1.10899	3.46376	0.0402327	0.124156	1.92292
Ilvh	P00894	ILVH_ECOLI	Acetolactate synthase isozyme 3 small subunit	20.1538	21.3159	0.374043	0.343938	-4.57412	0.00386148	0.0285532	-1.16214
Ilvi	P00893	ILVI_ECOLI	Acetolactate synthase isozyme 3 large subunit	21.499	21.8565	0.357779	0.399353	-1.33364	0.231266	0.39166	-0.357536
Ilvm	P0ADG1	ILVM_ECOLI	Acetolactate synthase isozyme 2 small subunit	12.7483	13.9506	1.87736	0.254098	-1.26929	0.291005	0.444956	-1.20232
Ilvn	P0ADF8	ILVN_ECOLI	Acetolactate synthase isozyme 1 small subunit	19.6112	19.729	0.723631	0.96746	-0.195095	0.852254	0.900873	-0.117852
Infa	P69222	IF1_ECOLI	Translation initiation factor IF-1	21.754	21.549	0.121034	0.167593	1.98254	0.0994152	0.226598	0.204924
Infb	P0A705	IF2_ECOLI	Translation initiation factor IF-2	24.8624	24.1662	0.0377954	0.115418	11.4657	0.000551525	0.00851619	0.696243
Infc	P0A707	IF3_ECOLI	Translation initiation factor IF-3	22.6438	22.6763	0.0520985	0.0531986	-0.873801	0.41584	0.550839	-0.0325318
Irap	P0AAN9	IRAP_ECOLI	Anti-adapter protein IraP	15.002	14.2315	0.832657	0.940614	1.22669	0.266531	0.421896	0.770494
Isca	P0AAC8	ISCA_ECOLI	Iron-binding protein IscA	20.1768	19.4018	0.214475	0.742939	2.00429	0.125644	0.265716	0.774935
Iscr	P0AGK8	ISCR_ECOLI	HTH-type transcriptional regulator IscR	15.6533	16.986	1.59196	1.8547	-1.09047	0.318267	0.473791	-1.33267
Iscs	P0A6B7	ISCS_ECOLI	Cysteine desulfurase IscS	23.7467	24.3106	0.150192	0.0516897	-7.10027	0.00277287	0.0230497	-0.563896
Iscu	P0ACD4	ISCU_ECOLI	Iron-sulfur cluster assembly scaffold protein IscU	21.5736	21.6364	0.265754	0.62971	-0.18399	0.862896	0.909022	-0.0628778
Iscx	P0C0L9	ISCX_ECOLI	Protein IscX	18.5214	18.0881	0.111383	0.124877	5.17829	0.00213925	0.0194758	0.433251
Ispa	P22939	ISPA_ECOLI	Farnesyl diphosphate synthase	17.2818	18.3444	0.521266	0.19478	-3.81904	0.0204393	0.080279	-1.06259
Ispb	P0AD57	ISPB_ECOLI	Octaprenyl-diphosphate synthase	18.8235	19.53	0.398739	0.0884935	-3.45917	0.0351362	0.11434	-0.706433
Ispe	P62615	ISPE_ECOLI	4-diphosphocytidyl-2-C-methyl-D-erythritol kinase	18.2143	18.706	0.351376	1.29427	-0.733216	0.510232	0.644957	-0.491663
Ispf	P62617	ISPF_ECOLI	2-C-methyl-D-erythritol 2,4-cyclodiphosphate synthase	18.4249	17.6227	1.20477	1.18925	0.947761	0.379849	0.521678	0.802215
Ispg	P62620	ISPG_ECOLI	4-hydroxy-3-methylbut-2-en-1-yl diphosphate synthase	22.6541	22.3927	0.0368574	0.163977	3.11028	0.0464714	0.138611	0.26137
Isph	P62623	ISPH_ECOLI	4-hydroxy-3-methylbut-2-enyl diphosphate reductase	21.4379	20.0781	0.105071	1.52992	1.77345	0.173402	0.327771	1.35982
Ispu	P60472	UPPS_ECOLI	Ditrans,polycis-undecaprenyl-diphosphate synthase ((2E,6E)-farnesyl-diphosphate specific)	15.9945	15.9556	0.608243	0.277061	0.116528	0.912603	0.945003	0.0389421
Ivy	P0AD59	IVY_ECOLI	Inhibitor of vertebrate lysozyme	19.0519	15.3924	2.56631	0.77936	2.7289	0.0598434	0.162935	3.65952
Kate	P21179	CATE_ECOLI	Catalase HPII	18.3604	18.9133	0.897259	0.674699	-0.985026	0.365439	0.511161	-0.552908
Katg	P13029	KATG_ECOLI	Catalase-peroxidase	23.4486	23.7611	0.0881509	0.249794	-2.35926	0.0823285	0.202922	-0.312474
Kbl	P0AB77	KBL_ECOLI	2-amino-3-ketobutyrate coenzyme A ligase	22.6811	22.194	0.112812	0.120921	5.8909	0.00108012	0.0126014	0.4871
Kch	P31069	KCH_ECOLI	Voltage-gated potassium channel Kch	16.0623	16.3978	0.255613	0.110881	-2.40803	0.072298	0.186671	-0.33547
Kdgk	P37647	KDGK_ECOLI	2-dehydro-3-deoxygluconokinase	17.6316	16.9157	0.467483	2.06699	0.675646	0.543532	0.669136	0.715912
Kdgr	P76268	KDGR_ECOLI	Transcriptional regulator KdgR	21.2591	21.4827	0.347546	0.212774	-1.09753	0.3227	0.475734	-0.223624
Kdpb	P03960	ATKB_ECOLI	Potassium-transporting ATPase B chain	16.2851	16.2384	0.625091	0.910998	0.0844264	0.935808	0.962535	0.0466385
Kdpc	P03961	ATKC_ECOLI	Potassium-transporting ATPase C chain	11.9983	12.9506	1.38547	0.254098	-1.35218	0.263911	0.419011	-0.952321
Kdpd	P21865	KDPD_ECOLI	Sensor protein KdpD	13.197	15.0638	3.08367	2.66525	-0.915999	0.395699	0.533829	-1.86674
Kdsa	P0A715	KDSA_ECOLI	2-dehydro-3-deoxyphosphooctonate aldolase	22.5838	22.7168	0.117668	0.0970965	-1.74347	0.133658	0.275058	-0.132989
Kdsb	P04951	KDSB_ECOLI	3-deoxy-manno-octulosonate cytidylyltransferase	21.3955	21.6295	0.445312	0.103087	-1.02379	0.37464	0.517594	-0.233981
Kdsc	P0ABZ4	KDSC_ECOLI	3-deoxy-D-manno-octulosonate 8-phosphate phosphatase KdsC	18.2879	16.8486	0.267508	1.76273	1.61459	0.20082	0.356185	1.43933
Kdsd	P45395	KDSD_ECOLI	Arabinose 5-phosphate isomerase KdsD	20.5952	20.8843	0.180596	0.167309	-2.34866	0.0574087	0.159207	-0.289102
Kefg	P0A756	KEFG_ECOLI	Glutathione-regulated potassium-efflux system ancillary protein KefG	16.387	16.6768	0.46839	0.21954	-1.12043	0.321722	0.475734	-0.289792
Krt1	P04264	K2C1_HUMAN	Keratin, type II cytoskeletal 1	12.7483	14.8426	1.87736	1.82985	-1.59775	0.161245	0.313118	-2.09434
Laci	P03023	LACI_ECOLI	Lactose operon repressor	20.4579	18.4119	0.278444	0.324409	9.57124	8.50802e-05	0.00231037	2.04594
Lamb	P02943	LAMB_ECOLI	Maltoporin	14.5439	13.9506	1.76012	0.254098	0.66722	0.550605	0.673294	0.59328
Ldca	P76008	LDCA_ECOLI	Murein tetrapeptide carboxypeptidase	18.8351	18.8986	0.474686	0.339779	-0.217464	0.835778	0.886431	-0.0634735
Ldha	P52643	LDHD_ECOLI	D-lactate dehydrogenase	23.8679	23.3982	0.129868	0.626932	1.46698	0.231719	0.391936	0.469611
Lepa	P60785	LEPA_ECOLI	Elongation factor 4	22.5541	22.6297	0.100148	0.167075	-0.776436	0.47322	0.609578	-0.0756216
Lepb	P00803	LEP_ECOLI	Signal peptidase I	19.9959	20.1094	0.193052	0.298224	-0.638762	0.55036	0.673294	-0.113462
Leua	P09151	LEU1_ECOLI	2-isopropylmalate synthase	23.1523	21.688	0.0765643	0.814434	3.58025	0.0362351	0.115997	1.46437
Leub	P30125	LEU3_ECOLI	3-isopropylmalate dehydrogenase	21.7078	22.0048	0.134996	0.121539	-3.26978	0.0173084	0.0732766	-0.296973
Leuc	P0A6A6	LEUC_ECOLI	3-isopropylmalate dehydratase large subunit	22.7309	22.1732	0.0912074	0.0529995	10.5743	0.000162288	0.00373431	0.557733
Leud	P30126	LEUD_ECOLI	3-isopropylmalate dehydratase small subunit	21.3016	20.8045	0.237324	1.74913	0.563251	0.611324	0.724628	0.497112
Leus	P07813	SYL_ECOLI	Leucine--tRNA ligase	23.3882	23.4755	0.101176	0.101884	-1.21716	0.269244	0.424483	-0.0873835
Lexa	P0A7C2	LEXA_ECOLI	LexA repressor	20.1816	20.2333	0.108194	0.422844	-0.236891	0.826345	0.879387	-0.0516976
Lgt	P60955	LGT_ECOLI	Prolipoprotein diacylglyceryl transferase	19.6431	18.8989	0.352271	0.948924	1.47039	0.218806	0.379119	0.744163
Liga	P15042	DNLJ_ECOLI	DNA ligase	19.846	18.841	0.559277	0.581451	2.49127	0.0471405	0.139502	1.00494
Ligt	P37025	LIGT_ECOLI	2'-5'-RNA ligase	11.9983	13.7958	1.38547	1.7372	-1.61794	0.159242	0.310403	-1.79755
Lipa	P60716	LIPA_ECOLI	Lipoyl synthase	21.74	19.7508	0.306403	1.43139	2.7178	0.0660374	0.175099	1.98918
Lipb	P60720	LIPB_ECOLI	Octanoyltransferase	15.197	15.9715	1.49913	1.7054	-0.682178	0.52098	0.654863	-0.774489
Livf	P22731	LIVF_ECOLI	High-affinity branched-chain amino acid transport ATP-binding protein LivF	19.4115	19.9263	0.212777	0.116675	-4.24349	0.00953165	0.0510624	-0.514878
Livg	P0A9S7	LIVG_ECOLI	High-affinity branched-chain amino acid transport ATP-binding protein LivG	19.0559	19.8608	0.505804	0.233078	-2.89083	0.0417705	0.127005	-0.804984
Livj	P0AD96	LIVJ_ECOLI	Leu/Ile/Val-binding protein	21.3997	23.8611	0.203806	0.118374	-20.8864	6.5288e-06	0.000395495	-2.46134
Livk	P04816	LIVK_ECOLI	Leucine-specific-binding protein	14.0812	15.1081	2.94299	0.426209	-0.690678	0.537569	0.664165	-1.02693
Lldd	P33232	LLDD_ECOLI	L-lactate dehydrogenase [cytochrome]	12.7483	15.869	1.87736	2.26116	-2.12371	0.0794384	0.198919	-3.12073
Lola	P61316	LOLA_ECOLI	Outer-membrane lipoprotein carrier protein	20.3696	19.9131	0.381299	0.376549	1.70358	0.139357	0.28396	0.456466
Lolb	P61320	LOLB_ECOLI	Outer-membrane lipoprotein LolB	19.7801	20.1412	0.903612	0.107622	-0.793641	0.483919	0.617643	-0.361106
Lolc	P0ADC3	LOLC_ECOLI	Lipoprotein-releasing system transmembrane protein LolC	16.9257	18.0547	0.471774	0.299818	-4.03953	0.00959514	0.0511036	-1.12901
Lold	P75957	LOLD_ECOLI	Lipoprotein-releasing system ATP-binding protein LolD	19.4563	19.9865	0.213874	0.179138	-3.80122	0.00948035	0.0509609	-0.53024
Lole	P75958	LOLE_ECOLI	Lipoprotein-releasing system transmembrane protein LolE	13.9484	15.6611	3.16127	2.0905	-0.903821	0.405994	0.541938	-1.71272
Lpda	P0A9P0	DLDH_ECOLI	Dihydrolipoyl dehydrogenase	25.4811	26.0105	0.02365	0.0876381	-11.6646	0.000697555	0.00939017	-0.529417
Lpla	P32099	LPLA_ECOLI	Lipoate-protein ligase A	18.6912	19.0082	0.184557	0.494895	-1.20053	0.299071	0.454231	-0.317052
Lpoa	P45464	LPOA_ECOLI	Penicillin-binding protein activator LpoA	19.0882	17.4577	0.475422	1.08168	2.75997	0.0492483	0.143907	1.63052
Lpob	P0AB38	LPOB_ECOLI	Penicillin-binding protein activator LpoB	20.1095	19.7451	0.345378	0.25218	1.70383	0.143879	0.289749	0.364318
Lpp	P69776	LPP_ECOLI	Major outer membrane lipoprotein Lpp	20.2363	21.9351	0.212878	1.12613	-2.96451	0.0544254	0.154173	-1.69878
Lpta	P0ADV1	LPTA_ECOLI	Lipopolysaccharide export system protein LptA	18.8458	18.8079	0.226431	0.106148	0.303664	0.77565	0.853828	0.0379696
Lptb	P0A9V1	LPTB_ECOLI	Lipopolysaccharide export system ATP-binding protein LptB	21.1168	21.0624	0.0650864	0.0576503	1.25065	0.258267	0.419011	0.0543704
Lptc	P0ADV9	LPTC_ECOLI	Lipopolysaccharide export system protein LptC	15.5273	14.5112	1.45518	0.970765	1.16172	0.295621	0.449858	1.01608
Lptd	P31554	LPTD_ECOLI	LPS-assembly protein LptD	21.3781	20.8051	0.272694	0.239144	3.15993	0.0200189	0.079479	0.573055
Lpte	P0ADC1	LPTE_ECOLI	LPS-assembly lipoprotein LptE	19.3912	19.089	0.0467992	0.373377	1.60591	0.203892	0.359205	0.302151
Lptf	P0AF98	LPTF_ECOLI	Lipopolysaccharide export system permease protein LptF	12.9501	14.2772	2.2759	1.32418	-1.00802	0.361316	0.507195	-1.3271
Lptg	P0ADC6	LPTG_ECOLI	Lipopolysaccharide export system permease protein LptG	15.0291	17.3991	3.39943	0.729919	-1.36331	0.258926	0.419011	-2.37005
Lpxa	P0A722	LPXA_ECOLI	Acyl-[acyl-carrier-protein]--UDP-N-acetylglucosamine O-acyltransferase	20.2302	20.0659	0.105557	0.437382	0.730323	0.51297	0.647897	0.164301
Lpxb	P10441	LPXB_ECOLI	Lipid-A-disaccharide synthase	17.2914	16.4886	0.578581	1.31692	1.11617	0.325227	0.477743	0.802757
Lpxc	P0A725	LPXC_ECOLI	UDP-3-O-[3-hydroxymyristoyl] N-acetylglucosamine deacetylase	14.9222	18.4489	3.3634	1.17459	-1.97985	0.124108	0.263793	-3.52671
Lpxd	P21645	LPXD_ECOLI	UDP-3-O-(3-hydroxymyristoyl)glucosamine N-acyltransferase	20.1553	19.7222	0.215146	0.521972	1.53426	0.199913	0.355778	0.433101
Lrha	P36771	LRHA_ECOLI	Probable HTH-type transcriptional regulator LrhA	18.8936	17.6883	0.125444	0.534363	4.3917	0.0175637	0.0734297	1.20528
Lrp	P0ACJ0	LRP_ECOLI	Leucine-responsive regulatory protein	23.3115	23.4854	0.0782991	0.0582443	-3.56374	0.0135747	0.0642048	-0.173887
Ltae	P75823	LTAE_ECOLI	Low specificity L-threonine aldolase	20.6118	20.4089	0.109581	0.271856	1.38442	0.239305	0.397866	0.202893
Luxs	P45578	LUXS_ECOLI	S-ribosylhomocysteine lyase	23.7288	22.8516	0.0510017	0.393417	4.42205	0.0200338	0.079479	0.877135
Lysa	P00861	DCDA_ECOLI	Diaminopimelate decarboxylase	20.6181	21.0515	0.506561	0.146648	-1.64368	0.185675	0.340045	-0.433407
Lysc	P08660	AK3_ECOLI	Lysine-sensitive aspartokinase 3	24.3157	24.6845	0.421344	0.0573016	-1.73474	0.177921	0.332511	-0.368825
Lyss	P0A8N3	SYK1_ECOLI	Lysine--tRNA ligase	22.7829	22.9714	0.0497551	0.144392	-2.46858	0.0741124	0.189185	-0.188506
Lysu	P0A8N5	SYK2_ECOLI	Lysine--tRNA ligase, heat inducible	22.1668	21.576	0.218675	1.10032	1.05335	0.36438	0.510898	0.590845
Lyz	P00698	LYSC_CHICK	Lysozyme C	14.3757	16.1999	2.95412	0.400896	-1.22381	0.30557	0.460547	-1.82421
Maca	P75830	MACA_ECOLI	Macrolide export protein MacA	17.972	18.5853	0.229598	0.752674	-1.55862	0.202848	0.358167	-0.61325
Maea	P26616	MAO1_ECOLI	NAD-dependent malic enzyme	18.5456	20.6388	0.635106	0.257121	-6.10987	0.00376027	0.027936	-2.09318
Maeb	P76558	MAO2_ECOLI	NADP-dependent malic enzyme	21.5852	21.5497	0.271523	0.154166	0.227406	0.829565	0.881623	0.0355023
Mak	P23917	MAK_ECOLI	Fructokinase	14.3573	19.2246	2.96894	0.166392	-3.2737	0.0462286	0.13816	-4.86733
Male	P0AEX9	MALE_ECOLI	Maltose-binding periplasmic protein	24.1888	24.4176	0.449676	0.217928	-0.915793	0.40783	0.54251	-0.228812
Malf	P02916	MALF_ECOLI	Maltose transport system permease protein MalF	17.8109	18.5203	1.5627	0.886736	-0.789679	0.46728	0.605236	-0.709431
Malg	P68183	MALG_ECOLI	Maltose transport system permease protein MalG	16.2936	20.9605	5.65959	0.428186	-1.6445	0.197594	0.354454	-4.66689
Malk	P68187	MALK_ECOLI	Maltose/maltodextrin import ATP-binding protein MalK	21.1228	21.2836	0.681383	0.373323	-0.414079	0.697209	0.790003	-0.16086
Malm	P03841	MALM_ECOLI	Maltose operon periplasmic protein	20.7834	21.4231	0.49622	0.196189	-2.39781	0.0759198	0.192241	-0.639731
Malp	P00490	PHSM_ECOLI	Maltodextrin phosphorylase	23.3457	24.0932	0.535447	0.493036	-2.05384	0.0861034	0.207995	-0.747459
Malq	P15977	MALQ_ECOLI	4-alpha-glucanotransferase	18.5842	21.3385	0.83201	0.155752	-6.50774	0.00596975	0.0382538	-2.75428
Malt	P06993	MALT_ECOLI	HTH-type transcriptional regulator MalT	14.5776	18.4351	3.07806	0.399249	-2.48564	0.0860732	0.207995	-3.85753
Malz	P21517	MALZ_ECOLI	Maltodextrin glucosidase	15.689	15.8756	0.809196	1.15105	-0.265229	0.800693	0.869009	-0.186592
Mana	P00946	MANA_ECOLI	Mannose-6-phosphate isomerase	20.738	20.4957	0.135084	0.166038	2.26434	0.0659753	0.175099	0.242337
Manb	P24175	MANB_ECOLI	Phosphomannomutase	19.5952	17.9961	0.0948094	1.73463	1.84098	0.162332	0.313118	1.59909
Manx	P69797	PTNAB_ECOLI	PTS system mannose-specific EIIAB component	22.8473	24.4224	0.0599775	0.362243	-8.57962	0.00270624	0.0229158	-1.57511
Many	P69801	PTNC_ECOLI	Mannose permease IIC component	17.5247	20.253	0.334427	0.613873	-7.80563	0.000775394	0.00998556	-2.72829
Manz	P69805	PTND_ECOLI	Mannose permease IID component	21.7303	23.2582	0.0646741	0.245972	-12.0152	0.000652593	0.00916236	-1.52792
Map	P0AE18	MAP1_ECOLI	Methionine aminopeptidase	22.2352	21.9598	0.0630231	0.256818	2.08233	0.118929	0.257665	0.275324
Matb	U5TSK2	U5TSK2_RHILE	Malonyl CoA synthetase	28.0178	19.077	0.193997	0.522584	32.0789	8.85532e-06	0.000509229	8.94088
Matc	Q2KBQ3	Q2KBQ3_RHIEC	Dicarboxylate-carrier protein	15.6732	12.9506	2.28783	0.254098	2.36553	0.096812	0.223576	2.7226
Mazg	P0AEY3	MAZG_ECOLI	Nucleoside triphosphate pyrophosphohydrolase	16.4428	16.3466	0.476667	1.03402	0.168956	0.873624	0.911834	0.0961867
Mdab	P0AEY5	MDAB_ECOLI	Modulator of drug activity B	12.7483	15.8132	1.87736	1.43722	-2.59264	0.0436294	0.131893	-3.06494
Mdh	P61889	MDH_ECOLI	Malate dehydrogenase	24.8501	24.837	0.0390439	0.0437519	0.445654	0.671671	0.772741	0.0130666
Mdod	P40120	OPGD_ECOLI	Glucans biosynthesis protein D	19.0129	18.8913	0.21002	0.238128	0.76567	0.473342	0.609578	0.121554
Mdog	P33136	OPGG_ECOLI	Glucans biosynthesis protein G	22.0443	22.2227	0.17424	0.182138	-1.41606	0.206607	0.361965	-0.178466
Mdoh	P62517	OPGH_ECOLI	Glucans biosynthesis glucosyltransferase H	19.7971	19.9753	0.323215	0.0591289	-1.08482	0.352878	0.502063	-0.178224
Mdte	P37636	MDTE_ECOLI	Multidrug resistance protein MdtE	12.7483	14.4749	1.87736	0.899594	-1.65883	0.167357	0.321056	-1.72665
Menb	P0ABU0	MENB_ECOLI	1,4-Dihydroxy-2-naphthoyl-CoA synthase	20.389	20.0075	0.22937	0.444992	1.52417	0.194478	0.350862	0.38152
Menc	P29208	MENC_ECOLI	o-succinylbenzoate synthase	14.2799	15.1007	2.87644	1.21523	-0.525652	0.626676	0.73548	-0.820705
Meta	P07623	META_ECOLI	Homoserine O-succinyltransferase	22.7836	23.0888	0.185305	0.100619	-2.89472	0.0372574	0.117832	-0.305191
Metb	P00935	METB_ECOLI	Cystathionine gamma-synthase	21.9179	21.7569	0.314948	0.0941328	0.979492	0.38957	0.531232	0.160987
Metc	P06721	METC_ECOLI	Cystathionine beta-lyase MetC	21.5534	22.0443	0.0305278	0.033611	-21.6216	7.03802e-07	0.000110849	-0.490868
Mete	P25665	METE_ECOLI	5-methyltetrahydropteroyltriglutamate--homocysteine methyltransferase	28.1676	27.8103	0.122632	0.128208	4.02796	0.00692449	0.0423188	0.357309
Metf	P0AEZ1	METF_ECOLI	5,10-methylenetetrahydrofolate reductase	23.6176	23.5244	0.223129	0.0585713	0.807882	0.471693	0.6091	0.0931846
Metg	P00959	SYM_ECOLI	Methionine--tRNA ligase	24.0598	23.6737	0.0437234	0.131391	5.57684	0.00658435	0.0409895	0.386126
Meth	P13009	METH_ECOLI	Methionine synthase	23.1168	23.9433	0.066993	0.0714509	-16.8769	2.87193e-06	0.000238068	-0.826507
Meti	P31547	METI_ECOLI	D-methionine transport system permease protein MetI	18.5791	18.5609	0.145712	0.208559	0.143774	0.890925	0.927131	0.0182894
Metj	P0A8U6	METJ_ECOLI	Met repressor	19.2246	19.439	0.112214	0.281957	-1.41248	0.231927	0.391936	-0.21432
Metk	P0A817	METK_ECOLI	S-adenosylmethionine synthase	24.8009	25.0262	0.121088	0.108332	-2.77367	0.0326811	0.108822	-0.225327
Metl	P00562	AK2H_ECOLI	Bifunctional aspartokinase/homoserine dehydrogenase 2	22.6898	22.5394	0.229207	0.139933	1.11991	0.313995	0.46965	0.150374
Metn	P30750	METN_ECOLI	Methionine import ATP-binding protein MetN	21.2011	20.9385	0.201321	0.27724	1.53327	0.180762	0.334548	0.262669
Metq	P28635	METQ_ECOLI	D-methionine-binding lipoprotein MetQ	24.2106	24.1232	0.151459	0.654726	0.260227	0.810006	0.871971	0.0874386
Metr	P0A9F9	METR_ECOLI	HTH-type transcriptional regulator MetR	15.9985	17.1405	1.35754	1.91296	-0.973672	0.371717	0.515818	-1.14198
Mfd	P30958	MFD_ECOLI	Transcription-repair-coupling factor	21.4839	22.011	0.151749	0.228037	-3.8491	0.0110573	0.0562479	-0.52716
Mgsa	P0A731	MGSA_ECOLI	Methylglyoxal synthase	20.9771	20.4702	0.074497	0.329949	2.99747	0.0510847	0.148114	0.506954
Mgta	P0ABB8	ATMA_ECOLI	Magnesium-transporting ATPase, P-type 1	19.849	18.915	0.411676	0.63345	2.47255	0.054925	0.15503	0.933971
Miaa	P16384	MIAA_ECOLI	tRNA dimethylallyltransferase	15.3633	16.6912	3.65219	1.72915	-0.657269	0.544679	0.66915	-1.32796
Miab	P0AEI1	MIAB_ECOLI	(Dimethylallyl)adenosine tRNA methylthiotransferase MiaB	22.6275	19.8436	0.112015	1.99228	2.79031	0.0679106	0.178862	2.78393
Minc	P18196	MINC_ECOLI	Septum site-determining protein MinC	17.3287	16.6042	0.978452	0.937176	1.06942	0.326079	0.477743	0.724458
Mind	P0AEZ3	MIND_ECOLI	Septum site-determining protein MinD	23.0537	22.7234	0.033116	0.0346654	13.7792	9.2408e-06	0.000509229	0.330296
Mine	P0A734	MINE_ECOLI	Cell division topological specificity factor	20.3157	20.4473	0.348475	0.873465	-0.279863	0.793689	0.865093	-0.131593
Mioc	P03817	MIOC_ECOLI	Protein MioC	20.5917	20.502	0.22688	0.299294	0.478096	0.650694	0.754671	0.0897788
Mipa	P0A908	MIPA_ECOLI	MltA-interacting protein	16.3789	13.9506	1.19107	0.254098	3.98787	0.0239913	0.0899675	2.42835
Mlaa	P76506	MLAA_ECOLI	Probable phospholipid-binding lipoprotein MlaA	14.5839	18.9329	0.708097	1.31887	-5.81051	0.00280903	0.0231635	-4.34899
Mlab	P64602	MLAB_ECOLI	Probable phospholipid ABC transporter-binding protein MlaB	14.7395	15.6148	3.70218	2.23313	-0.404922	0.702513	0.794298	-0.875348
Mlac	P0ADV7	MLAC_ECOLI	Probable phospholipid-binding protein MlaC	22.4584	22.0776	0.0701035	0.167952	4.18457	0.0137621	0.0647023	0.380787
Mlad	P64604	MLAD_ECOLI	Probable phospholipid ABC transporter-binding protein MlaD	20.8464	19.8017	0.235461	0.931689	2.17422	0.10781	0.24017	1.04469
Mlae	P64606	MLAE_ECOLI	Probable phospholipid ABC transporter permease protein MlaE	16.4323	17.2819	1.81067	1.84348	-0.65757	0.535219	0.663372	-0.849575
Mlaf	P63386	MLAF_ECOLI	Probable phospholipid import ATP-binding protein MlaF	20.3131	19.206	0.468533	0.956972	2.0781	0.100493	0.228723	1.10712
Mltb	P41052	MLTB_ECOLI	Membrane-bound lytic murein transglycosylase B	17.8543	15.1393	0.884886	0.281531	5.84758	0.0058798	0.0381016	2.71501
Mnma	P25745	MNMA_ECOLI	tRNA-specific 2-thiouridylase MnmA	19.5951	19.0191	0.632922	0.951976	1.00778	0.357979	0.50612	0.576032
Mnme	P25522	MNME_ECOLI	tRNA modification GTPase MnmE	22.4679	21.2019	1.49208	1.94227	1.03381	0.343599	0.491971	1.26602
Mnmg	P0A6U3	MNMG_ECOLI	tRNA uridine 5-carboxymethylaminomethyl modification enzyme MnmG	19.2001	19.6575	0.842866	0.604171	-0.882026	0.415037	0.550459	-0.457347
Mntr	P0A9F1	MNTR_ECOLI	Transcriptional regulator MntR	17.3377	18.3871	0.559262	0.0936676	-3.70133	0.0312155	0.105503	-1.04942
Moab	P0AEZ9	MOAB_ECOLI	Molybdenum cofactor biosynthesis protein B	21.1334	19.7432	0.156793	0.586764	4.57817	0.0145726	0.0659535	1.39028
Moac	P0A738	MOAC_ECOLI	Cyclic pyranopterin monophosphate synthase accessory protein	15.8668	14.8129	0.328815	0.909797	2.1788	0.0990172	0.226103	1.05388
Moad	P30748	MOAD_ECOLI	Molybdopterin synthase sulfur carrier subunit	17.0073	12.9506	0.126596	0.254098	28.5797	3.61061e-06	0.000270796	4.05671
Moba	P32173	MOBA_ECOLI	Molybdenum cofactor guanylyltransferase	17.2427	16.3728	0.91321	1.59922	0.944735	0.390161	0.531578	0.869909
Moea	P12281	MOEA_ECOLI	Molybdopterin molybdenumtransferase	21.3704	20.4307	0.0519041	0.298178	6.2095	0.00706486	0.0423188	0.93969
Moeb	P12282	MOEB_ECOLI	Molybdopterin-synthase adenylyltransferase	17.8632	16.759	0.433452	0.57688	3.06041	0.0244354	0.0907683	1.10416
Mog	P0AF03	MOG_ECOLI	Molybdopterin adenylyltransferase	18.9907	18.9966	0.41744	0.37809	-0.0210807	0.983871	0.990087	-0.00593646
Mpaa	P0ACV6	MPAA_ECOLI	Protein MpaA	13.1225	15.2267	2.95	2.61923	-1.06673	0.327672	0.478126	-2.10411
Mpl	P37773	MPL_ECOLI	UDP-N-acetylmuramate:L-alanyl-gamma-D-glutamyl-meso-diaminopimelate ligase	19.4788	19.4316	0.572561	0.316021	0.144375	0.891223	0.927131	0.0472094
Mpra	P0ACR9	MPRA_ECOLI	Transcriptional repressor MprA	17.4962	19.8211	0.69404	0.430898	-5.69183	0.00231384	0.0205893	-2.3249
Mraz	P22186	MRAZ_ECOLI	Protein MraZ	16.0652	16.4482	0.542973	0.318627	-1.21679	0.279591	0.436428	-0.383019
Mrca	P02918	PBPA_ECOLI	Penicillin-binding protein 1A	11.9983	12.9506	1.38547	0.254098	-1.35218	0.263911	0.419011	-0.952321
Mrcb	P02919	PBPB_ECOLI	Penicillin-binding protein 1B	20.6459	20.4076	0.132807	0.225483	1.8216	0.129853	0.270527	0.238345
Mreb	P0A9X4	MREB_ECOLI	Rod shape-determining protein MreB	22.8038	22.6722	0.17271	0.187801	1.03122	0.342467	0.491437	0.131554
Mrp	P0AF08	MRP_ECOLI	Protein mrp	19.8209	20.2867	0.129876	0.236374	-3.45419	0.0203266	0.0802365	-0.465805
Mrr	P24202	MRR_ECOLI	Mrr restriction system protein	18.091	17.9184	0.358166	0.357258	0.682307	0.520502	0.654785	0.172583
Msba	P60752	MSBA_ECOLI	Lipid A export ATP-binding/permease protein MsbA	20.4617	20.3248	0.373514	0.600165	0.387364	0.714363	0.802512	0.136914
Msbb	P24205	MSBB_ECOLI	Lipid A biosynthesis (KDO)2-(lauroyl)-lipid IVA acyltransferase	19.6247	18.3661	0.523363	1.15467	1.98562	0.114949	0.251452	1.25863
Mscl	P0A742	MSCL_ECOLI	Large-conductance mechanosensitive channel	19.0084	18.7461	0.517444	1.13116	0.421712	0.693917	0.788079	0.262282
Mscs	P0C0S1	MSCS_ECOLI	Small-conductance mechanosensitive channel	22.0365	21.7595	0.128784	0.100836	3.38744	0.0160466	0.0695854	0.277031
Msra	P0A744	MSRA_ECOLI	Peptide methionine sulfoxide reductase MsrA	21.4824	21.0912	0.157585	0.360325	1.98979	0.115637	0.251906	0.391269
Msrb	P0A746	MSRB_ECOLI	Peptide methionine sulfoxide reductase MsrB	19.6118	18.8866	0.182565	0.56109	2.45801	0.0763216	0.192948	0.725167
Msrc	P76270	MSRC_ECOLI	Free methionine-R-sulfoxide reductase	20.5787	20.7469	0.0508138	0.14633	-2.17121	0.100953	0.229252	-0.168162
Msyb	P25738	MSYB_ECOLI	Acidic protein MsyB	19.7935	19.6001	0.326863	0.541075	0.611766	0.567789	0.686841	0.193361
Mtfa	P76346	MTFA_ECOLI	Protein MtfA	19.2222	17.8763	0.537853	1.06268	2.26002	0.0800309	0.200077	1.34589
Mtla	P00550	PTM3C_ECOLI	PTS system mannitol-specific EIICBA component	21.5252	21.3632	0.190482	0.0947516	1.52206	0.196276	0.352894	0.161906
Mtld	P09424	MTLD_ECOLI	Mannitol-1-phosphate 5-dehydrogenase	19.6535	20.3275	0.34732	0.180819	-3.44253	0.0216356	0.0833154	-0.673994
Mtnn	P0AF12	MTNN_ECOLI	5'-methylthioadenosine/S-adenosylhomocysteine nucleosidase	22.2031	21.6523	0.104939	0.141621	6.24998	0.00105917	0.0125428	0.55082
Mtr	P0AAD2	MTR_ECOLI	Tryptophan-specific transport protein	12.5873	12.9506	2.05234	0.254098	-0.351343	0.747915	0.831898	-0.36329
Mug	P0A9H1	MUG_ECOLI	G/U mismatch-specific DNA glycosylase	19.0703	18.8255	0.23954	0.275243	1.34158	0.229157	0.389653	0.244759
Mukb	P22523	MUKB_ECOLI	Chromosome partition protein MukB	21.2068	20.9124	0.343662	0.272869	1.34148	0.230678	0.391085	0.294332
Muke	P22524	MUKE_ECOLI	Chromosome partition protein MukE	19.934	19.1272	0.153752	0.278823	5.06803	0.00468828	0.0322447	0.806844
Mukf	P60293	MUKF_ECOLI	Chromosome partition protein MukF	18.9524	16.9681	0.604075	1.45291	2.52226	0.0650908	0.173759	1.98436
Mura	P0A749	MURA_ECOLI	UDP-N-acetylglucosamine 1-carboxyvinyltransferase	21.8338	21.5515	0.0511759	0.296367	1.87746	0.151895	0.298669	0.282325
Murb	P08373	MURB_ECOLI	UDP-N-acetylenolpyruvoylglucosamine reductase	18.7453	18.8426	0.173091	0.156261	-0.834366	0.436347	0.573183	-0.0972834
Murc	P17952	MURC_ECOLI	UDP-N-acetylmuramate--L-alanine ligase	20.0491	20.3509	0.319646	0.224307	-1.54531	0.17886	0.333773	-0.30172
Murd	P14900	MURD_ECOLI	UDP-N-acetylmuramoylalanine--D-glutamate ligase	19.9993	19.9997	0.24988	0.257249	-0.00205986	0.998423	0.998423	-0.000369366
Mure	P22188	MURE_ECOLI	UDP-N-acetylmuramoyl-L-alanyl-D-glutamate--2,6-diaminopimelate ligase	21.1805	21.1254	0.101523	0.255354	0.401434	0.708993	0.797617	0.0551561
Murf	P11880	MURF_ECOLI	UDP-N-acetylmuramoyl-tripeptide--D-alanyl-D-alanine ligase	19.7297	19.8286	0.406577	0.179167	-0.445099	0.678622	0.777939	-0.0988796
Murg	P17443	MURG_ECOLI	UDP-N-acetylglucosamine--N-acetylmuramyl-(pentapeptide) pyrophosphoryl-undecaprenol N-acetylglucosamine transferase	18.8365	19.1967	0.722604	0.936372	-0.60907	0.566193	0.685964	-0.360195
Muri	P22634	MURI_ECOLI	Glutamate racemase	18.9002	18.1344	0.165919	0.254896	5.03589	0.00365333	0.027932	0.765809
Mutl	P23367	MUTL_ECOLI	DNA mismatch repair protein MutL	16.6151	15.4916	0.600673	1.08659	1.80981	0.134131	0.275431	1.1235
Muts	P23909	MUTS_ECOLI	DNA mismatch repair protein MutS	15.5841	15.5604	0.821765	0.900984	0.0388709	0.970265	0.981599	0.0237006
Nac	Q47005	NAC_ECOLI	Nitrogen assimilation regulatory protein nac	14.5637	17.1078	3.12214	2.15361	-1.34155	0.234087	0.393476	-2.54415
Nada	P11458	NADA_ECOLI	Quinolinate synthase A	18.6248	18.549	0.732909	0.454273	0.175764	0.867364	0.909022	0.0757786
Nadb	P10902	NADB_ECOLI	L-aspartate oxidase	19.3025	20.4467	0.669104	0.297426	-3.12525	0.0337152	0.111558	-1.1442
Nadc	P30011	NADC_ECOLI	Nicotinate-nucleotide pyrophosphorylase [carboxylating]	18.1733	19.7107	0.286142	0.541034	-5.02374	0.00519619	0.0345316	-1.53737
Nade	P18843	NADE_ECOLI	NH(3)-dependent NAD(+) synthetase	23.3225	22.9131	0.166104	0.193334	3.21274	0.0188859	0.0766629	0.409447
Nadr	P27278	NADR_ECOLI	Trifunctional NAD biosynthesis/regulator protein NadR	19.7006	18.9575	0.370256	0.587083	2.1412	0.0845302	0.206411	0.743088
Naga	P0AF18	NAGA_ECOLI	N-acetylglucosamine-6-phosphate deacetylase	20.6186	19.9475	0.0682783	0.153745	7.97797	0.00115812	0.0132176	0.671046
Nagb	P0A759	NAGB_ECOLI	Glucosamine-6-phosphate deaminase	17.7619	18.6656	0.885878	0.360476	-1.88984	0.132369	0.273775	-0.903733
Nagc	P0AF20	NAGC_ECOLI	N-acetylglucosamine repressor	18.5371	20.0515	0.667461	0.273696	-4.19855	0.0138487	0.0649158	-1.51441
Nagd	P0AF24	NAGD_ECOLI	Ribonucleotide monophosphatase NagD	19.546	19.383	0.640084	0.407614	0.429572	0.685087	0.78242	0.162991
Nage	P09323	PTW3C_ECOLI	PTS system N-acetylglucosamine-specific EIICBA component	19.8682	20.0372	0.0832798	0.641492	-0.522643	0.636273	0.744524	-0.169042
Nagz	P75949	NAGZ_ECOLI	Beta-hexosaminidase	18.0859	18.4629	0.114542	0.388512	-1.86174	0.145865	0.291916	-0.377043
Nanr	P0A8W0	NANR_ECOLI	Transcriptional regulator NanR	19.472	19.1253	0.411301	0.337572	1.30316	0.242019	0.400399	0.346701
Narg	P09152	NARG_ECOLI	Respiratory nitrate reductase 1 alpha chain	17.1124	18.5278	0.817089	0.888906	-2.34456	0.057783	0.159468	-1.4154
Narh	P11349	NARH_ECOLI	Respiratory nitrate reductase 1 beta chain	14.2483	15.9506	2.86957	0.254098	-1.18184	0.321232	0.475734	-1.70232
Narl	P0AF28	NARL_ECOLI	Nitrate/nitrite response regulator protein NarL	21.8706	21.4391	0.142843	0.200846	3.50156	0.0151332	0.0671401	0.4315
Narp	P31802	NARP_ECOLI	Nitrate/nitrite response regulator protein NarP	17.8494	18.0423	0.180583	0.568655	-0.646814	0.556671	0.678604	-0.192957
Narq	P27896	NARQ_ECOLI	Nitrate/nitrite sensor protein NarQ	11.9983	12.9506	1.38547	0.254098	-1.35218	0.263911	0.419011	-0.952321
Ndh	P00393	DHNA_ECOLI	NADH dehydrogenase	24.3831	24.2488	0.263529	0.354219	0.608159	0.567148	0.686594	0.13425
Ndk	P0A763	NDK_ECOLI	Nucleoside diphosphate kinase	20.4221	21.832	0.349143	0.145115	-7.45738	0.00171668	0.0168685	-1.40981
Nei	P50465	END8_ECOLI	Endonuclease 8	12.7483	14.532	1.87736	1.21766	-1.59431	0.170114	0.323978	-1.78377
Nema	P77258	NEMA_ECOLI	N-ethylmaleimide reductase	21.3824	20.9854	0.0365591	0.136534	5.61723	0.00772808	0.0447222	0.396981
Neo	P00552	KKA2_KLEPN	Aminoglycoside 3'-phosphotransferase	23.3818	17.2949	0.0287061	0.35886	33.8157	5.14315e-05	0.00162009	6.08695
Nfi	P68739	NFI_ECOLI	Endonuclease V	11.9983	14.4095	1.38547	1.90414	-2.04793	0.0909432	0.215068	-2.41127
Nfnb	P38489	NFNB_ECOLI	Oxygen-insensitive NAD(P)H nitroreductase	21.019	21.0468	0.139988	0.265935	-0.185212	0.861042	0.908333	-0.0278308
Nfsa	P17117	NFSA_ECOLI	Oxygen-insensitive NADPH nitroreductase	18.7925	20.6927	0.402874	0.206953	-8.39058	0.00066318	0.00916236	-1.90013
Nfua	P63020	NFUA_ECOLI	Fe/S biogenesis protein NfuA	22.0742	21.549	0.188361	0.180918	4.02191	0.00696709	0.0423188	0.525207
Nhab	P0AFA7	NHAB_ECOLI	Na(+)/H(+) antiporter NhaB	17.4941	17.0496	0.127421	0.137899	4.73479	0.00326196	0.025817	0.444491
Nikr	P0A6Z6	NIKR_ECOLI	Nickel-responsive regulator	18.9657	18.6436	0.300309	0.234104	1.69203	0.144532	0.289984	0.322142
Nirb	P08201	NIRB_ECOLI	Nitrite reductase (NADH) large subunit	13.7397	15.2725	2.53249	0.254098	-1.20446	0.313231	0.469406	-1.5328
Nird	P0A9I8	NIRD_ECOLI	Nitrite reductase (NADH) small subunit	11.9983	12.9506	1.38547	0.254098	-1.35218	0.263911	0.419011	-0.952321
Nlpa	P04846	NLPA_ECOLI	Lipoprotein 28	18.8483	15.9506	1.95532	0.254098	2.9392	0.0581172	0.159468	2.8977
Nlpd	P0ADA3	NLPD_ECOLI	Murein hydrolase activator NlpD	19.917	19.6013	0.418011	0.24511	1.30318	0.251006	0.410097	0.315742
Nlpe	P40710	NLPE_ECOLI	Lipoprotein NlpE	13.5478	13.922	1.7679	1.78359	-0.297976	0.775771	0.853828	-0.374154
Nrda	P00452	RIR1_ECOLI	Ribonucleoside-diphosphate reductase 1 subunit alpha	22.2979	22.5778	0.120489	0.148252	-2.93037	0.0275661	0.0985178	-0.279909
Nrdb	P69924	RIR2_ECOLI	Ribonucleoside-diphosphate reductase 1 subunit beta	21.3512	21.1845	0.0158684	0.275901	1.20663	0.313534	0.469406	0.16673
Nrde	P39452	RIR3_ECOLI	Ribonucleoside-diphosphate reductase 2 subunit alpha	17.3035	16.1644	4.89413	1.62555	0.441792	0.683512	0.782363	1.13917
Nrdf	P37146	RIR4_ECOLI	Ribonucleoside-diphosphate reductase 2 subunit beta	17.8616	17.1571	0.412705	1.96893	0.700368	0.530369	0.660341	0.70447
Nrdh	P0AC65	NRDH_ECOLI	Glutaredoxin-like protein NrdH	14.6214	14.3054	4.1006	2.63826	0.129605	0.901817	0.934449	0.315976
Nrdr	P0A8D0	NRDR_ECOLI	Transcriptional repressor NrdR	18.3003	17.9921	0.374559	1.32025	0.449203	0.679816	0.778698	0.308232
Nsrr	P0AF63	NSRR_ECOLI	HTH-type transcriptional repressor NsrR	17.0055	18.3292	2.42675	0.665291	-1.05213	0.360807	0.507195	-1.32374
Nudc	P32664	NUDC_ECOLI	NADH pyrophosphatase	12.7483	14.6778	1.87736	1.29902	-1.69035	0.148043	0.293988	-1.92951
Nude	P45799	NUDE_ECOLI	ADP compounds hydrolase NudE	19.7358	20.3185	0.444555	0.197019	-2.39666	0.0725356	0.186978	-0.582696
Nudf	Q93K97	ADPP_ECOLI	ADP-ribose pyrophosphatase	17.5863	17.3106	0.774877	0.623441	0.55442	0.600218	0.715085	0.275697
Nudi	P52006	NUDI_ECOLI	Nucleoside triphosphatase NudI	15.8429	14.6956	1.64167	1.33423	1.08472	0.321351	0.475734	1.14735
Nudj	P0AEI6	NUDJ_ECOLI	Phosphatase NudJ	15.3295	15.9266	3.69208	2.07668	-0.281958	0.789904	0.862759	-0.597193
Nudk	P37128	NUDK_ECOLI	GDP-mannose pyrophosphatase NudK	14.888	17.5167	3.34572	1.60091	-1.41749	0.224473	0.385345	-2.62874
Nuoa	P0AFC3	NUOA_ECOLI	NADH-quinone oxidoreductase subunit A	19.1216	19.5285	0.132091	0.160845	-3.90999	0.00849171	0.0472613	-0.406897
Nuob	P0AFC7	NUOB_ECOLI	NADH-quinone oxidoreductase subunit B	21.7	21.7147	0.179452	0.229602	-0.10055	0.923369	0.952394	-0.0146506
Nuoc	P33599	NUOCD_ECOLI	NADH-quinone oxidoreductase subunit C/D	23.9227	23.9024	0.0560354	0.13596	0.276128	0.796159	0.866087	0.020303
Nuoe	P0AFD1	NUOE_ECOLI	NADH-quinone oxidoreductase subunit E	20.1285	20.0835	0.196116	0.062311	0.437365	0.68679	0.783269	0.0449997
Nuof	P31979	NUOF_ECOLI	NADH-quinone oxidoreductase subunit F	22.7354	22.8725	0.097711	0.17321	-1.37951	0.229339	0.389653	-0.137171
Nuog	P33602	NUOG_ECOLI	NADH-quinone oxidoreductase subunit G	23.7216	23.9277	0.0567997	0.0992018	-3.60504	0.0167283	0.0719735	-0.206049
Nuoh	P0AFD4	NUOH_ECOLI	NADH-quinone oxidoreductase subunit H	19.6407	19.5762	0.147083	0.41617	0.29222	0.785613	0.859264	0.0644925
Nuoi	P0AFD6	NUOI_ECOLI	NADH-quinone oxidoreductase subunit I	21.1219	20.9963	0.114188	0.283662	0.821501	0.458078	0.595766	0.125601
Nuoj	P0AFE0	NUOJ_ECOLI	NADH-quinone oxidoreductase subunit J	17.9016	17.9127	0.231417	0.141815	-0.0820474	0.937808	0.962535	-0.0111344
Nuok	P0AFE4	NUOK_ECOLI	NADH-quinone oxidoreductase subunit K	17.7254	18.0519	0.187065	0.251078	-2.08549	0.0859197	0.207995	-0.326485
Nuol	P33607	NUOL_ECOLI	NADH-quinone oxidoreductase subunit L	16.3424	18.5389	4.31673	0.227497	-1.01626	0.38396	0.524937	-2.1965
Nupc	P0AFF2	NUPC_ECOLI	Nucleoside permease NupC	18.5312	18.2566	0.467983	0.540965	0.768005	0.472198	0.6091	0.274676
Nusa	P0AFF6	NUSA_ECOLI	Transcription termination/antitermination protein NusA	24.3565	23.7901	0.041445	0.0810553	12.4421	0.000122916	0.00295936	0.566343
Nusb	P0A780	NUSB_ECOLI	N utilization substance protein B	19.7983	20.3617	0.119449	0.0901471	-7.52945	0.000399078	0.00683203	-0.563385
Nusg	P0AFG0	NUSG_ECOLI	Transcription termination/antitermination protein NusG	23.1566	22.5889	0.0295318	0.156972	7.10885	0.00455313	0.0314525	0.567733
Obge	P42641	OBG_ECOLI	GTPase ObgE/CgtA	19.9511	19.8108	0.252672	0.30753	0.704691	0.508375	0.644049	0.14024
Ompa	P0A910	OMPA_ECOLI	Outer membrane protein A	26.8728	25.941	0.200186	0.214475	6.35192	0.000727085	0.009543	0.931776
Ompf	P02931	OMPF_ECOLI	Outer membrane protein F	23.8373	22.7684	0.460505	0.298652	3.89498	0.0108496	0.0562479	1.06892
Ompr	P0AA16	OMPR_ECOLI	Transcriptional regulatory protein OmpR	21.9247	22.0489	0.101648	0.0913074	-1.81795	0.119519	0.257866	-0.124199
Ompx	P0A917	OMPX_ECOLI	Outer membrane protein X	23.2844	20.831	0.49691	0.212084	9.08232	0.000761869	0.00991689	2.45348
Oppa	P23843	OPPA_ECOLI	Periplasmic oligopeptide-binding protein	23.2147	22.3632	0.0876788	0.421218	3.95798	0.0246881	0.0910626	0.851454
Oppb	P0AFH2	OPPB_ECOLI	Oligopeptide transport system permease protein OppB	15.6611	16.9276	1.73288	0.459844	-1.41282	0.241908	0.400399	-1.26649
Oppd	P76027	OPPD_ECOLI	Oligopeptide transport ATP-binding protein OppD	18.1986	19.0974	0.216228	0.252841	-5.40316	0.0017897	0.0172932	-0.89879
Oppf	P77737	OPPF_ECOLI	Oligopeptide transport ATP-binding protein OppF	19.3778	20.0327	0.107465	0.278494	-4.38769	0.0126727	0.0614141	-0.654881
Orn	P0A784	ORN_ECOLI	Oligoribonuclease	20.0231	19.9566	0.257791	0.362983	0.298561	0.776401	0.853828	0.0664613
Osmc	P0C0L2	OSMC_ECOLI	Peroxiredoxin OsmC	20.4276	20.4902	0.154395	0.660467	-0.184637	0.864206	0.909022	-0.0626171
Osme	P0ADB1	OSME_ECOLI	Osmotically-inducible lipoprotein E	19.1737	19.128	0.59691	0.997569	0.0786638	0.940409	0.964286	0.045724
Osmy	P0AFH8	OSMY_ECOLI	Osmotically-inducible protein Y	19.8873	19.4187	0.265839	1.15992	0.78747	0.483465	0.617565	0.468543
Otsa	P31677	OTSA_ECOLI	Alpha,alpha-trehalose-phosphate synthase [UDP-forming]	17.3046	18.7927	0.527486	0.877907	-2.90589	0.0342383	0.112344	-1.48809
Oxyr	P0ACQ4	OXYR_ECOLI	Hydrogen peroxide-inducible genes activator	19.4845	20.5103	0.200387	0.458283	-4.10163	0.0140567	0.0655212	-1.02577
Pal	P0A912	PAL_ECOLI	Peptidoglycan-associated lipoprotein	22.0799	21.6735	0.141966	0.337123	2.22199	0.0898835	0.213524	0.406398
Panb	P31057	PANB_ECOLI	3-methyl-2-oxobutanoate hydroxymethyltransferase	20.6496	20.7669	0.141531	0.132937	-1.20857	0.272463	0.427845	-0.117336
Panc	P31663	PANC_ECOLI	Pantothenate synthetase	22.7802	22.6549	0.114156	0.0325865	2.11071	0.112585	0.248349	0.125287
Pand	P0A790	PAND_ECOLI	Aspartate 1-decarboxylase	17.7238	16.9663	0.539006	0.550034	1.96726	0.0967371	0.223576	0.757499
Pane	P0A9J4	PANE_ECOLI	2-dehydropantoate 2-reductase	14.6872	12.9506	3.15043	0.254098	1.09888	0.351171	0.500992	1.73659
Parc	P0AFI2	PARC_ECOLI	DNA topoisomerase 4 subunit A	20.4263	19.6045	0.371863	0.145207	4.11699	0.0154741	0.0682681	0.821769
Pare	P20083	PARE_ECOLI	DNA topoisomerase 4 subunit B	19.7041	18.2311	0.267131	0.973893	2.91721	0.051976	0.149657	1.47299
Pata	P42588	PAT_ECOLI	Putrescine aminotransferase	13.4092	12.9506	3.36633	0.254098	0.271695	0.803296	0.869547	0.45861
Pcka	P22259	PCKA_ECOLI	Phosphoenolpyruvate carboxykinase [ATP]	23.2398	23.2302	0.040673	0.130422	0.140082	0.89612	0.930382	0.00956883
Pcm	P0A7A5	PIMT_ECOLI	Protein-L-isoaspartate O-methyltransferase	11.9983	12.9506	1.38547	0.254098	-1.35218	0.263911	0.419011	-0.952321
Pcnb	P0ABF1	PCNB_ECOLI	Poly(A) polymerase I	20.4609	20.6107	0.104575	0.145769	-1.66942	0.151139	0.298301	-0.149747
Pdhr	P0ACL9	PDHR_ECOLI	Pyruvate dehydrogenase complex repressor	18.075	18.7616	0.259118	0.21576	-4.07222	0.00702087	0.0423188	-0.686547
Pdxa	P19624	PDXA_ECOLI	4-hydroxythreonine-4-phosphate dehydrogenase	11.9983	13.7303	1.38547	1.40312	-1.7568	0.129476	0.270126	-1.73208
Pdxb	P05459	PDXB_ECOLI	Erythronate-4-phosphate dehydrogenase	21.6999	21.1838	0.190639	0.0692464	5.08933	0.00818262	0.046552	0.516123
Pdxh	P0AFI7	PDXH_ECOLI	Pyridoxine/pyridoxamine 5'-phosphate oxidase	21.5496	21.7827	0.121459	0.281231	-1.52227	0.201203	0.356463	-0.233164
Pdxj	P0A794	PDXJ_ECOLI	Pyridoxine 5'-phosphate synthase	21.1984	20.7864	0.118246	0.296793	2.57918	0.0624738	0.167626	0.411999
Pdxk	P40191	PDXK_ECOLI	Pyridoxine kinase	18.2326	17.0052	0.287871	2.21114	1.10092	0.348957	0.499147	1.22741
Pdxy	P77150	PDXY_ECOLI	Pyridoxamine kinase	16.6155	17.3987	0.545867	0.660154	-1.82868	0.118935	0.257665	-0.78323
Pepa	P68767	AMPA_ECOLI	Cytosol aminopeptidase	22.7549	22.616	0.0969237	0.112	1.87614	0.110746	0.24498	0.138943
Pepb	P37095	PEPB_ECOLI	Peptidase B	22.4532	22.5799	0.113571	0.152252	-1.33391	0.234362	0.393518	-0.126684
Pepd	P15288	PEPD_ECOLI	Cytosol non-specific dipeptidase	24.2572	23.5617	0.0440752	0.107709	11.9538	0.00028985	0.00556723	0.695578
Pepn	P04825	AMPN_ECOLI	Aminopeptidase N	23.9639	23.4806	0.0797985	0.0757644	8.78445	0.000122465	0.00295936	0.483305
Pepp	P15034	AMPP_ECOLI	Xaa-Pro aminopeptidase	22.5856	22.5719	0.192188	0.353724	0.0678283	0.948753	0.967802	0.0136526
Pepq	P21165	PEPQ_ECOLI	Xaa-Pro dipeptidase	22.7672	22.6414	0.0441911	0.0997744	2.3042	0.080427	0.200115	0.12572
Pept	P29745	PEPT_ECOLI	Peptidase T	18.5008	17.1903	0.309321	0.918573	2.70416	0.0590548	0.161311	1.31051
Pfka	P0A796	K6PF1_ECOLI	6-phosphofructokinase isozyme 1	23.8038	23.8466	0.0409206	0.0765944	-0.986618	0.373006	0.516256	-0.042839
Pfkb	P06999	K6PF2_ECOLI	6-phosphofructokinase isozyme 2	21.1641	21.5495	0.110653	0.0620606	-6.07505	0.00213739	0.0194758	-0.385367
Pfla	P0A9N4	PFLA_ECOLI	Pyruvate formate-lyase 1-activating enzyme	19.6387	19.7389	0.480255	0.276148	-0.361745	0.732954	0.819889	-0.100201
Pflb	P09373	PFLB_ECOLI	Formate acetyltransferase 1	26.653	25.1477	0.111484	1.27659	2.34942	0.0990495	0.226103	1.50533
Pgi	P0A6T1	G6PI_ECOLI	Glucose-6-phosphate isomerase	23.1471	23.7058	0.0686341	0.447933	-2.46566	0.0866032	0.208563	-0.55867
Pgk	P0A799	PGK_ECOLI	Phosphoglycerate kinase	25.7536	26.434	0.0929895	0.35529	-3.70557	0.0274321	0.0985178	-0.680449
Pgm	P36938	PGM_ECOLI	Phosphoglucomutase	22.8254	22.4262	0.0311	0.0677415	10.711	0.000327066	0.00602998	0.399196
Pgsa	P0ABF8	PGSA_ECOLI	CDP-diacylglycerol--glycerol-3-phosphate 3-phosphatidyltransferase	17.2442	18.7783	0.1355	0.343218	-8.31511	0.00125636	0.0139349	-1.53412
Phea	P0A9J8	PHEA_ECOLI	P-protein	19.2007	20.8797	0.481663	0.13733	-6.70447	0.00415799	0.0295457	-1.67899
Phes	P08312	SYFA_ECOLI	Phenylalanine--tRNA ligase alpha subunit	23.0053	22.5715	0.0901923	0.129919	5.48578	0.00222459	0.0201364	0.433806
Phet	P07395	SYFB_ECOLI	Phenylalanine--tRNA ligase beta subunit	24.4768	24.0512	0.0135823	0.185756	4.57028	0.0192043	0.0771712	0.425612
Phna	P0AFJ1	PHNA_ECOLI	Protein PhnA	19.4227	19.3903	0.185751	0.283057	0.191488	0.855425	0.903012	0.0324152
Phnb	P16681	PHNB_ECOLI	Protein PhnB	14.079	15.4063	2.94023	0.766058	-0.873701	0.43954	0.575936	-1.32732
Phob	P0AFJ5	PHOB_ECOLI	Phosphate regulon transcriptional regulatory protein PhoB	15.5556	12.9506	3.28057	0.254098	1.5834	0.210425	0.366615	2.60502
Phop	P23836	PHOP_ECOLI	Transcriptional regulatory protein PhoP	23.2246	22.7333	0.0685255	0.106972	7.73368	0.000524505	0.00817917	0.491239
Phou	P0A9K7	PHOU_ECOLI	Phosphate-specific transport system accessory protein PhoU	13.9676	14.3572	3.02344	0.769498	-0.249791	0.817148	0.875016	-0.389652
Pita	P0AFJ7	PITA_ECOLI	Low-affinity inorganic phosphate transporter 1	17.9004	17.9271	1.08906	0.899129	-0.0377325	0.971168	0.981599	-0.0266441
Plig	P76002	PLIG_ECOLI	Inhibitor of g-type lysozyme	24.5034	19.9823	0.112174	0.155313	47.197	2.41892e-08	2.68531e-05	4.52114
Plsb	P0A7A7	PLSB_ECOLI	Glycerol-3-phosphate acyltransferase	20.4105	20.4747	0.199715	0.0969795	-0.578414	0.591682	0.70813	-0.0642085
Plsc	P26647	PLSC_ECOLI	1-acyl-sn-glycerol-3-phosphate acyltransferase	14.9174	16.8519	3.37764	1.66499	-1.02743	0.357612	0.506055	-1.9345
Plsx	P27247	PLSX_ECOLI	Phosphate acyltransferase	20.209	20.4053	0.0468064	0.374268	-1.04109	0.372256	0.516112	-0.19634
Pmba	P0AFK0	PMBA_ECOLI	Protein PmbA	22.303	22.0318	0.110403	0.264554	1.89235	0.131142	0.272133	0.271236
Pmrd	P37590	PMRD_ECOLI	Signal transduction protein PmrD	16.5699	15.826	0.40314	0.978699	1.40559	0.232736	0.392462	0.743891
Pncb	P18133	PNCB_ECOLI	Nicotinate phosphoribosyltransferase	20.8488	20.7193	0.182912	0.425033	0.559843	0.604938	0.71962	0.129525
Pncc	P0A6G3	PNCC_ECOLI	Nicotinamide-nucleotide amidohydrolase PncC	17.7315	15.8428	0.222601	2.40549	1.56359	0.214355	0.372225	1.88864
Pnp	P05055	PNP_ECOLI	Polyribonucleotide nucleotidyltransferase	24.5404	24.3695	0.0263754	0.042445	6.83953	0.00100669	0.0120117	0.170894
Pnta	P07001	PNTA_ECOLI	NAD(P) transhydrogenase subunit alpha	22.9115	23.3035	0.0983764	0.151445	-4.34126	0.00693725	0.0423188	-0.391998
Pntb	P0AB67	PNTB_ECOLI	NAD(P) transhydrogenase subunit beta	21.217	21.9104	0.160917	0.228647	-4.96046	0.00345667	0.0269517	-0.693462
Pola	P00582	DPO1_ECOLI	DNA polymerase I	21.9671	21.5344	0.135682	0.13732	4.48342	0.0041786	0.0295457	0.432751
Pota	P69874	POTA_ECOLI	Spermidine/putrescine import ATP-binding protein PotA	18.6707	18.493	0.918688	0.416747	0.352221	0.7417	0.826151	0.177659
Potd	P0AFK9	POTD_ECOLI	Spermidine/putrescine-binding periplasmic protein	22.835	17.1985	0.120178	0.254098	40.1054	1.12355e-06	0.000117973	5.63652
Potf	P31133	POTF_ECOLI	Putrescine-binding periplasmic protein	18.7841	18.755	2.15547	2.05704	0.0195234	0.985058	0.990087	0.0290851
Potg	P31134	POTG_ECOLI	Putrescine transport ATP-binding protein PotG	13.4861	17.0676	2.63672	0.941526	-2.55837	0.0667706	0.176154	-3.58144
Poxb	P07003	POXB_ECOLI	Pyruvate dehydrogenase [ubiquinone]	17.7532	18.6446	0.267362	0.409932	-3.64252	0.0140611	0.0655212	-0.891352
Ppa	P0A7A9	IPYR_ECOLI	Inorganic pyrophosphatase	22.1321	22.4672	0.412384	1.2789	-0.498681	0.646786	0.753263	-0.335049
Ppc	P00864	CAPP_ECOLI	Phosphoenolpyruvate carboxylase	25.1551	25.5254	0.118535	0.0193774	-6.16489	0.00736589	0.0434505	-0.370227
Ppia	P0AFL3	PPIA_ECOLI	Peptidyl-prolyl cis-trans isomerase A	21.0615	21.378	0.119907	0.153087	-3.2547	0.0188081	0.0766629	-0.316448
Ppib	P23869	PPIB_ECOLI	Peptidyl-prolyl cis-trans isomerase B	22.8194	21.8866	0.061091	0.118193	14.022	6.98654e-05	0.00207619	0.932794
Ppic	P0A9L5	PPIC_ECOLI	Peptidyl-prolyl cis-trans isomerase C	17.776	16.473	0.464162	0.149009	5.34578	0.00783774	0.0448889	1.30302
Ppid	P0ADY1	PPID_ECOLI	Peptidyl-prolyl cis-trans isomerase D	22.8582	22.7715	0.0148512	0.0885339	1.93144	0.144046	0.289749	0.0866934
Ppk	P0A7B1	PPK_ECOLI	Polyphosphate kinase	20.6786	20.7329	0.112287	0.342483	-0.301075	0.779771	0.854655	-0.0542568
Ppnk	P0A7B3	PPNK_ECOLI	Probable inorganic polyphosphate/ATP-NAD kinase	15.8731	16.2132	2.32766	2.26852	-0.209267	0.841168	0.8914	-0.340087
Ppsa	P23538	PPSA_ECOLI	Phosphoenolpyruvate synthase	22.2013	20.5633	0.0706179	0.418823	7.71313	0.0037175	0.027936	1.63802
Ppsr	P0A8A4	PSRP_ECOLI	Phosphoenolpyruvate synthase regulatory protein	18.7376	17.6799	0.298884	0.907599	2.21381	0.0978592	0.225123	1.0577
Ppx	P0AFL6	PPX_ECOLI	Exopolyphosphatase	20.7125	20.9754	0.257626	0.201662	-1.60696	0.162025	0.313118	-0.262873
Pqib	P43671	PQIB_ECOLI	Paraquat-inducible protein B	17.4547	18.3148	0.786868	0.261861	-2.0742	0.113251	0.248773	-0.860064
Prc	P23865	PRC_ECOLI	Tail-specific protease	20.9357	20.2894	0.207236	0.427126	2.72289	0.0484013	0.142224	0.646339
Prfa	P0A7I0	RF1_ECOLI	Peptide chain release factor 1	20.507	20.4771	0.188836	0.275598	0.178812	0.864712	0.909022	0.0298693
Prfb	P07012	RF2_ECOLI	Peptide chain release factor 2	21.1819	21.3275	0.260693	0.178611	-0.921389	0.396794	0.534602	-0.145584
Prfc	P0A7I4	RF3_ECOLI	Peptide chain release factor 3	20.268	20.4069	0.158765	0.344826	-0.732008	0.502772	0.638087	-0.138942
Prkb	P0AEX5	KPPR_ECOLI	Probable phosphoribulokinase	18.0742	18.8469	0.619238	0.806042	-1.52042	0.182448	0.336088	-0.77271
Prlc	P27298	OPDA_ECOLI	Oligopeptidase A	22.727	22.4904	0.0717393	0.266267	1.71627	0.172949	0.327771	0.236641
Prma	P0A8T1	PRMA_ECOLI	Ribosomal protein L11 methyltransferase	20.0846	19.9718	0.214451	0.39469	0.502632	0.638208	0.745681	0.112888
Prmb	P39199	PRMB_ECOLI	50S ribosomal protein L3 glutamine methyltransferase	20.7749	20.788	0.133138	0.0565553	-0.181726	0.864535	0.909022	-0.0131435
Proa	P07004	PROA_ECOLI	Gamma-glutamyl phosphate reductase	22.6312	21.517	0.263286	0.306842	5.5116	0.00161481	0.0164086	1.11422
Prob	P0A7B5	PROB_ECOLI	Glutamate 5-kinase	21.7394	21.1039	0.687827	0.361469	1.63563	0.168735	0.322131	0.635462
Proc	P0A9L8	P5CR_ECOLI	Pyrroline-5-carboxylate reductase	19.9914	20.7303	0.388351	0.261016	-3.1583	0.023507	0.088573	-0.738911
Prop	P0C0L7	PROP_ECOLI	Proline/betaine transporter	18.1752	18.5042	0.38273	0.732829	-0.795906	0.465781	0.60379	-0.329009
Proq	P45577	PROQ_ECOLI	ProP effector	21.5964	21.7099	0.0976194	0.241714	-0.870835	0.433531	0.569959	-0.113506
Pros	P16659	SYP_ECOLI	Proline--tRNA ligase	24.1068	23.8616	0.045581	0.0940622	4.69186	0.00769028	0.0447222	0.245206
Prov	P14175	PROV_ECOLI	Glycine betaine/L-proline transport ATP-binding protein ProV	15.5911	17.8615	0.481998	1.33436	-3.20054	0.0357642	0.115392	-2.27038
Prpe	P77495	PRPE_ECOLI	Propionate--CoA ligase	21.8882	21.1366	0.245977	1.04764	1.39686	0.248321	0.407402	0.7516
Prr	P77674	ABDH_ECOLI	Gamma-aminobutyraldehyde dehydrogenase	17.7285	16.1752	0.717464	1.22972	2.18199	0.0828226	0.203503	1.55326
Prs	P0A717	KPRS_ECOLI	Ribose-phosphate pyrophosphokinase	24.1933	23.7537	0.0526236	0.0609731	10.9162	4.03641e-05	0.00144729	0.439603
Psd	P0A8K1	PSD_ECOLI	Phosphatidylserine decarboxylase proenzyme	21.5916	21.3051	0.112237	0.0869978	4.03519	0.00775184	0.0447222	0.286511
Pspa	P0AFM6	PSPA_ECOLI	Phage shock protein A	21.1081	19.5901	0.0726758	0.551038	5.46219	0.0110233	0.0562479	1.51797
Pspb	P0AFM9	PSPB_ECOLI	Phage shock protein B	18.8388	18.3032	0.646578	0.515524	1.29539	0.245032	0.404445	0.535606
Pspc	P0AFN2	PSPC_ECOLI	Phage shock protein C	12.7483	13.9506	1.87736	0.254098	-1.26929	0.291005	0.444956	-1.20232
Pssa	P23830	PSS_ECOLI	CDP-diacylglycerol--serine O-phosphatidyltransferase	19.9924	20.514	0.351418	0.206002	-2.56125	0.05209	0.149711	-0.52166
Pstb	P0AAH0	PSTB_ECOLI	Phosphate import ATP-binding protein PstB	13.5319	13.9506	2.77614	0.254098	-0.300372	0.783205	0.857226	-0.41868
Psts	P0AG82	PSTS_ECOLI	Phosphate-binding protein PstS	17.1257	16.2756	0.915017	1.32446	1.0562	0.33636	0.48648	0.850137
Pta	P0A9M8	PTA_ECOLI	Phosphate acetyltransferase	24.5566	24.5221	0.0891452	0.149646	0.39713	0.708007	0.797078	0.0345873
Pth	P0A7D1	PTH_ECOLI	Peptidyl-tRNA hydrolase	19.3556	17.294	0.466421	1.72943	2.30188	0.0936684	0.219862	2.06159
Ptra	P05458	PTRA_ECOLI	Protease 3	16.469	14.7029	1.7347	1.7321	1.44091	0.199687	0.355778	1.76613
Ptsg	P69786	PTGCB_ECOLI	PTS system glucose-specific EIICB component	20.0844	20.2238	0.136703	0.479537	-0.559043	0.610083	0.724622	-0.139381
Ptsh	P0AA04	PTHP_ECOLI	Phosphocarrier protein HPr	24.2681	24.6312	0.0247178	0.0755124	-9.13883	0.0012304	0.0137438	-0.363063
Ptsi	P08839	PT1_ECOLI	Phosphoenolpyruvate-protein phosphotransferase	25.6806	25.8713	0.0415147	0.0851282	-4.02576	0.0133469	0.0635938	-0.190643
Ptsn	P69829	PTSN_ECOLI	Nitrogen regulatory protein	20.1018	20.4242	0.304644	0.277677	-1.56423	0.169216	0.322658	-0.322392
Ptsp	P37177	PT1P_ECOLI	Phosphoenolpyruvate-protein phosphotransferase PtsP	16.976	17.9087	1.04898	0.681224	-1.49134	0.194424	0.350862	-0.932665
Pura	P0A7D4	PURA_ECOLI	Adenylosuccinate synthetase	24.2116	24.616	0.0833997	0.0291729	-9.15368	0.00109939	0.0127319	-0.404386
Purb	P0AB89	PUR8_ECOLI	Adenylosuccinate lyase	22.7464	23.0497	0.154173	0.186157	-2.50943	0.0472979	0.139502	-0.303277
Purc	P0A7D7	PUR7_ECOLI	Phosphoribosylaminoimidazole-succinocarboxamide synthase	22.7752	24.0724	0.33365	0.261692	-6.11823	0.00106871	0.0125613	-1.29717
Purd	P15640	PUR2_ECOLI	Phosphoribosylamine--glycine ligase	20.8677	22.5881	0.13854	0.141655	-17.3648	2.34865e-06	0.000212657	-1.72033
Pure	P0AG18	PURE_ECOLI	N5-carboxyaminoimidazole ribonucleotide mutase	19.2461	21.1945	0.273967	0.248736	-10.5308	4.57543e-05	0.00151824	-1.94839
Purf	P0AG16	PUR1_ECOLI	Amidophosphoribosyltransferase	21.352	21.1964	0.170367	1.21703	0.253278	0.815843	0.875016	0.155626
Purh	P15639	PUR9_ECOLI	Bifunctional purine biosynthesis protein PurH	22.9155	24.6638	0.359737	0.100278	-9.36307	0.00140361	0.0151417	-1.74833
Purk	P09029	PURK_ECOLI	N5-carboxyaminoimidazole ribonucleotide synthase	18.9535	21.1959	0.975953	0.341447	-4.33743	0.0143499	0.0657008	-2.24236
Purl	P15254	PUR4_ECOLI	Phosphoribosylformylglycinamidine synthase	23.4289	24.7988	0.271198	0.0465664	-9.95733	0.00168347	0.0168685	-1.36996
Purm	P08178	PUR5_ECOLI	Phosphoribosylformylglycinamidine cyclo-ligase	21.6838	23.0076	0.24064	0.108379	-10.0318	0.000449822	0.00745757	-1.32379
Purn	P08179	PUR3_ECOLI	Phosphoribosylglycinamide formyltransferase	16.9286	19.3553	1.19233	0.239463	-3.99082	0.0243745	0.0907561	-2.4267
Purr	P0ACP7	PURR_ECOLI	HTH-type transcriptional repressor PurR	21.296	21.2537	0.123056	0.145466	0.444594	0.672615	0.773262	0.0423551
Purt	P33221	PURT_ECOLI	Phosphoribosylglycinamide formyltransferase 2	21.7376	23.3142	0.402647	0.04799	-7.77603	0.00400347	0.028792	-1.57658
Puru	P37051	PURU_ECOLI	Formyltetrahydrofolate deformylase	21.6385	21.7469	0.0887833	0.0832784	-1.78168	0.125287	0.265716	-0.10844
Puta	P09546	PUTA_ECOLI	Bifunctional protein PutA	15.6438	16.7616	3.94815	1.46907	-0.530659	0.625034	0.734101	-1.11773
Putp	P07117	PUTP_ECOLI	Sodium/proline symporter	18.5405	15.7068	0.223467	1.37662	4.06382	0.0243635	0.0907561	2.83378
Pyka	P21599	KPYK2_ECOLI	Pyruvate kinase II	23.6391	23.6728	0.0301787	0.0473091	-1.20094	0.282614	0.439839	-0.0336955
Pykf	P0AD61	KPYK1_ECOLI	Pyruvate kinase I	24.2771	24.6613	0.045978	0.143391	-5.10335	0.00912846	0.049775	-0.384236
Pyrb	P0A786	PYRB_ECOLI	Aspartate carbamoyltransferase catalytic chain	19.8021	21.3664	0.233368	0.380544	-7.00826	0.000929262	0.0114343	-1.56425
Pyrc	P05020	PYRC_ECOLI	Dihydroorotase	20.7889	21.173	0.172043	0.162436	-3.2466	0.0176231	0.0734297	-0.384089
Pyrd	P0A7E1	PYRD_ECOLI	Dihydroorotate dehydrogenase (quinone)	18.9535	19.7667	0.678693	0.888102	-1.45503	0.199205	0.355778	-0.813173
Pyre	P0A7E3	PYRE_ECOLI	Orotate phosphoribosyltransferase	18.9667	20.7493	1.23394	0.635131	-2.56898	0.0555325	0.155777	-1.78262
Pyrf	P08244	PYRF_ECOLI	Orotidine 5'-phosphate decarboxylase	20.2276	20.1326	0.189703	0.250923	0.603899	0.569607	0.687984	0.0949819
Pyrg	P0A7E5	PYRG_ECOLI	CTP synthase	23.7598	23.311	0.1015	0.219722	3.70887	0.0187624	0.0766629	0.448834
Pyrh	P0A7E9	PYRH_ECOLI	Uridylate kinase	20.8165	20.9813	0.0944688	0.1049	-2.33497	0.0587055	0.160802	-0.164811
Pyri	P0A7F3	PYRI_ECOLI	Aspartate carbamoyltransferase regulatory chain	14.8606	20.1934	0.469335	0.176431	-21.2715	4.04322e-05	0.00144729	-5.33277
Qmca	P0AA53	QMCA_ECOLI	Protein QmcA	18.0955	17.958	0.935541	1.33694	0.168487	0.872365	0.911124	0.137465
Qora	P28304	QOR1_ECOLI	Quinone oxidoreductase 1	21.2786	21.3146	0.186948	0.236264	-0.238773	0.819635	0.876987	-0.0359688
Qorb	P39315	QOR2_ECOLI	Quinone oxidoreductase 2	15.9486	15.5372	1.91197	1.93596	0.30239	0.772565	0.852578	0.411395
Qseb	P52076	QSEB_ECOLI	Transcriptional regulatory protein QseB	17.3406	17.4472	0.285178	0.705974	-0.280002	0.793514	0.865093	-0.106596
Qsec	P40719	QSEC_ECOLI	Sensor protein QseC	12.7483	13.9506	1.87736	0.254098	-1.26929	0.291005	0.444956	-1.20232
Quea	P0A7F9	QUEA_ECOLI	S-adenosylmethionine:tRNA ribosyltransferase-isomerase	17.0875	19.7951	4.7924	1.59417	-1.07221	0.349244	0.499147	-2.70764
Quec	P77756	QUEC_ECOLI	7-cyano-7-deazaguanine synthase	18.9876	19.052	0.366874	0.651157	-0.172431	0.870231	0.909499	-0.0644373
Quee	P64554	QUEE_ECOLI	7-carboxy-7-deazaguanine synthase	18.065	17.5271	0.503377	1.52572	0.669636	0.543098	0.669136	0.537924
Quef	Q46920	QUEF_ECOLI	NADPH-dependent 7-cyano-7-deazaguanine reductase	19.0849	18.8655	0.463929	0.668695	0.5392	0.611448	0.724628	0.219419
Rada	P24554	RADA_ECOLI	DNA repair protein RadA	18.8608	18.6355	0.301214	0.746384	0.559717	0.605875	0.720191	0.22525
Raia	P0AD49	RAIA_ECOLI	Ribosome-associated inhibitor A	20.5011	20.0998	0.243887	0.314667	2.01598	0.0933541	0.219782	0.401296
Rapa	P60240	RAPA_ECOLI	RNA polymerase-associated protein RapA	18.6611	18.4449	0.253499	0.764668	0.536735	0.622467	0.732177	0.216195
Rara	P0AAZ4	RARA_ECOLI	Replication-associated recombination protein A	17.9295	17.6565	0.360775	0.555091	0.824979	0.445896	0.582571	0.273081
Ratb	P52119	RATB_ECOLI	UPF0125 protein RatB	17.3507	16.9811	0.652972	0.389419	0.972455	0.376397	0.519112	0.369667
Rava	P31473	RAVA_ECOLI	ATPase RavA	13.2488	14.5624	2.37256	1.07122	-1.00922	0.367738	0.513464	-1.31359
Rbfa	P0A7G2	RBFA_ECOLI	Ribosome-binding factor A	21.4614	20.6357	0.0493751	0.128831	11.9701	0.00033985	0.00602998	0.825754
Rbsb	P02925	RBSB_ECOLI	D-ribose-binding periplasmic protein	20.1218	20.424	0.132054	0.551213	-1.06622	0.357191	0.506055	-0.302173
Rcsf	P69411	RCSF_ECOLI	Outer membrane lipoprotein RcsF	18.1609	18.3077	0.901432	0.755896	-0.249487	0.811551	0.871971	-0.14675
Rdgb	P52061	RDGB_ECOLI	dITP/XTP pyrophosphatase	18.3479	16.2109	0.118395	2.34922	1.81697	0.16636	0.319533	2.13694
Rdgc	P36767	RDGC_ECOLI	Recombination-associated protein RdgC	18.7194	18.7907	0.496606	0.547348	-0.192917	0.853446	0.901528	-0.0712886
Rdoa	P0C0K3	RDOA_ECOLI	Protein RdoA	11.9983	15.6985	1.38547	1.83269	-3.22117	0.0200322	0.079479	-3.70023
Reca	P0A7G6	RECA_ECOLI	Protein RecA	22.6179	21.8199	0.0541647	0.482177	3.28938	0.0444643	0.13367	0.798019
Recc	P07648	RECC_ECOLI	RecBCD enzyme subunit RecC	16.9369	17.3074	1.68512	2.31872	-0.25846	0.805486	0.87053	-0.370422
Rela	P0AG20	RELA_ECOLI	GTP pyrophosphokinase	20.28	20.1938	0.225174	0.593912	0.271506	0.799952	0.869009	0.0862255
Rfaf	P37692	RFAF_ECOLI	ADP-heptose--LPS heptosyltransferase 2	15.2066	15.7389	3.64626	1.82032	-0.261236	0.805669	0.87053	-0.532319
Rfbb	P37759	RMLB1_ECOLI	dTDP-glucose 4,6-dehydratase 1	18.4987	19.4711	0.419069	0.295068	-3.79472	0.0110414	0.0562479	-0.972448
Rfbd	P37760	RMLD_ECOLI	dTDP-4-dehydrorhamnose reductase	11.9983	17.1425	1.38547	2.58107	-3.51215	0.0196011	0.0785541	-5.14427
Rffa	P27833	RFFA_ECOLI	dTDP-4-amino-4,6-dideoxygalactose transaminase	19.39	19.7347	0.491078	0.179512	-1.31858	0.261382	0.419011	-0.344716
Rffg	P27830	RMLB2_ECOLI	dTDP-glucose 4,6-dehydratase 2	12.7483	15.2007	1.87736	2.33875	-1.63551	0.155367	0.304357	-2.45248
Rhlb	P0A8J8	RHLB_ECOLI	ATP-dependent RNA helicase RhlB	21.557	21.4179	0.142403	0.252773	0.958981	0.383981	0.524937	0.139112
Rhle	P25888	RHLE_ECOLI	ATP-dependent RNA helicase RhlE	14.6645	14.7671	3.49531	0.349702	-0.0584455	0.957002	0.973562	-0.102652
Rho	P0AG30	RHO_ECOLI	Transcription termination factor Rho	24.6549	24.9054	0.120087	0.106541	-3.12108	0.0209428	0.0811658	-0.250523
Riba	P0A7I7	RIBA_ECOLI	GTP cyclohydrolase-2	19.4168	17.7822	0.113001	0.831093	3.89771	0.0280616	0.0988747	1.63458
Ribb	P0A7J0	RIBB_ECOLI	3,4-dihydroxy-2-butanone 4-phosphate synthase	18.4631	19.5862	0.421287	0.602785	-3.05431	0.0258166	0.0942209	-1.12309
Ribc	P0AFU8	RISA_ECOLI	Riboflavin synthase	21.3854	20.6552	0.105752	0.149006	7.9918	0.000340742	0.00602998	0.730127
Ribd	P25539	RIBD_ECOLI	Riboflavin biosynthesis protein RibD	19.419	18.65	0.506027	0.19099	2.84356	0.0490153	0.143493	0.768996
Ribe	P61714	RISB_ECOLI	6,7-dimethyl-8-ribityllumazine synthase	23.0588	22.8845	0.029995	0.0368097	7.34372	0.000391646	0.00677848	0.174352
Ribf	P0AG40	RIBF_ECOLI	Riboflavin biosynthesis protein RibF	19.3599	19.4447	0.510617	0.279043	-0.291546	0.7832	0.857226	-0.0848238
Rida	P0AF93	RIDA_ECOLI	Enamine/imine deaminase	22.0798	22.0486	0.0598194	0.142268	0.404303	0.706535	0.796132	0.0311985
Riha	P41409	RIHA_ECOLI	Pyrimidine-specific ribonucleoside hydrolase RihA	18.8256	19.0129	0.281637	0.227338	-1.03521	0.342171	0.491437	-0.187343
Rihc	P22564	RIHC_ECOLI	Non-specific ribonucleoside hydrolase RihC	11.9983	16.8876	1.38547	0.107818	-7.03675	0.00566851	0.0368922	-4.88932
Rimj	P0A948	RIMJ_ECOLI	Ribosomal-protein-alanine acetyltransferase	19.5029	19.3228	0.220572	0.316609	0.93342	0.390738	0.531671	0.180088
Rimm	P0A7X6	RIMM_ECOLI	Ribosome maturation factor RimM	18.4505	18.2618	0.185908	0.128075	1.67164	0.151885	0.298669	0.188689
Rimo	P0AEI4	RIMO_ECOLI	Ribosomal protein S12 methylthiotransferase RimO	18.6448	18.5235	0.501642	0.304536	0.41342	0.696609	0.789892	0.121307
Rimp	P0A8A8	RIMP_ECOLI	Ribosome maturation factor RimP	21.1076	20.4039	0.0972772	0.265939	4.97022	0.00879909	0.0487978	0.703712
Rlma	P36999	RLMA_ECOLI	23S rRNA (guanine(745)-N(1))-methyltransferase	16.1757	16.15	1.46723	1.65789	0.0232694	0.982201	0.989109	0.0257581
Rlmb	P63177	RLMB_ECOLI	23S rRNA (guanosine-2'-O-)-methyltransferase RlmB	19.2197	19.3315	0.319818	0.20668	-0.58689	0.582139	0.698833	-0.111741
Rlme	P0C0R7	RLME_ECOLI	Ribosomal RNA large subunit methyltransferase E	18.0532	17.3107	0.68321	1.32303	0.997396	0.369205	0.514599	0.742573
Rlmf	P75782	RLMF_ECOLI	Ribosomal RNA large subunit methyltransferase F	12.4384	13.8077	1.98796	1.64948	-1.06011	0.331214	0.482128	-1.36922
Rlmi	P75876	RLMI_ECOLI	Ribosomal RNA large subunit methyltransferase I	18.4546	19.9062	0.85068	0.686787	-2.65529	0.0393742	0.122558	-1.45153
Rlmj	P37634	RLMJ_ECOLI	Ribosomal RNA large subunit methyltransferase J	18.6876	19.0397	0.492102	0.440668	-1.0661	0.327858	0.478126	-0.352118
Rlml	P75864	RLMKL_ECOLI	Ribosomal RNA large subunit methyltransferase K/L	18.2477	17.8309	0.408351	0.751096	0.975085	0.377659	0.520031	0.416812
Rlmm	P0ADR6	RLMM_ECOLI	Ribosomal RNA large subunit methyltransferase M	18.6239	19.2084	0.100774	0.147131	-6.55422	0.000984489	0.0118364	-0.584418
Rlmn	P36979	RLMN_ECOLI	Dual-specificity RNA methyltransferase RlmN	18.5529	18.9285	0.652093	0.481251	-0.92698	0.392663	0.532988	-0.375635
Rlpa	P10100	RLPA_ECOLI	Rare lipoprotein A	16.9593	15.0286	0.928506	0.838518	3.08653	0.02177	0.0836285	1.93077
Rlub	P37765	RLUB_ECOLI	Ribosomal large subunit pseudouridine synthase B	18.8265	18.5536	0.28726	0.311194	1.28874	0.245235	0.404445	0.272896
Rluc	P0AA39	RLUC_ECOLI	Ribosomal large subunit pseudouridine synthase C	15.5133	17.2085	3.75887	1.12139	-0.864306	0.442181	0.578915	-1.69515
Rlud	P33643	RLUD_ECOLI	Ribosomal large subunit pseudouridine synthase D	17.6679	18.3481	0.913386	0.777265	-1.13438	0.300965	0.456667	-0.680256
Rluf	P32684	RLUF_ECOLI	Ribosomal large subunit pseudouridine synthase F	17.2027	17.5849	0.349135	0.928337	-0.770811	0.485586	0.619269	-0.382252
Rmf	P0AFW2	RMF_ECOLI	Ribosome modulation factor	19.184	19.9567	0.220088	0.672125	-2.18508	0.101017	0.229252	-0.77269
Rmla1	P37744	RMLA1_ECOLI	Glucose-1-phosphate thymidylyltransferase 1	20.0873	20.7674	0.289693	0.150731	-4.16478	0.0109317	0.0562479	-0.680026
Rmla2	P61887	RMLA2_ECOLI	Glucose-1-phosphate thymidylyltransferase 2	15.8701	16.0543	0.443898	0.898356	-0.367792	0.730112	0.81787	-0.184271
Rna	P21338	RNI_ECOLI	Ribonuclease I	14.3536	15.9971	1.38616	1.51408	-1.60128	0.160816	0.313083	-1.64353
Rnb	P30850	RNB_ECOLI	Exoribonuclease 2	22.7171	22.2764	0.0548019	0.133955	6.09026	0.00374545	0.027936	0.440727
Rnc	P0A7Y0	RNC_ECOLI	Ribonuclease 3	19.8109	19.7225	0.0854495	0.236845	0.702119	0.523543	0.656513	0.0883926
Rne	P21513	RNE_ECOLI	Ribonuclease E	23.1075	22.8101	0.0617055	0.0799943	5.88616	0.00133031	0.0145502	0.297333
Rng	P0A9J0	RNG_ECOLI	Ribonuclease G	19.1306	20.2052	0.471838	0.180579	-4.25415	0.0141468	0.0655327	-1.07463
Rnk	P0AFW4	RNK_ECOLI	Regulator of nucleoside diphosphate kinase	20.4477	19.878	0.320824	0.161997	3.17062	0.0292842	0.101146	0.569766
Rnpa	P0A7Y8	RNPA_ECOLI	Ribonuclease P protein component	15.1221	17.7499	3.44446	1.01535	-1.46358	0.226491	0.386902	-2.62785
Rnr	P21499	RNR_ECOLI	Ribonuclease R	22.3543	22.4166	0.169442	0.0575221	-0.696365	0.527639	0.659058	-0.0623037
Rnt	P30014	RNT_ECOLI	Ribonuclease T	17.602	17.4382	0.693241	0.729031	0.32565	0.755773	0.83827	0.163805
Rob	P0ACI0	ROB_ECOLI	Right origin-binding protein	20.3276	20.2225	0.140095	0.544919	0.373573	0.730853	0.818119	0.105094
Rodz	P27434	RODZ_ECOLI	Cytoskeleton protein RodZ	21.4378	21.3216	0.207899	0.287484	0.655488	0.538751	0.664995	0.116277
Rof	P0AFW8	ROF_ECOLI	Protein rof	19.3377	18.8219	0.0204527	0.288197	3.57005	0.0369478	0.117088	0.515734
Rpe	P0AG07	RPE_ECOLI	Ribulose-phosphate 3-epimerase	21.686	21.7468	0.0431126	0.280597	-0.42826	0.696137	0.789892	-0.0607892
Rph	P0CG19	RNPH_ECOLI	Inactive ribonuclease PH	18.9958	19.1313	0.316436	0.54477	-0.430293	0.685549	0.78242	-0.135543
Rpia	P0A7Z0	RPIA_ECOLI	Ribose-5-phosphate isomerase A	22.9128	22.4654	0.0655101	0.257241	3.37056	0.0361333	0.115906	0.447359
Rpla	P0A7L0	RL1_ECOLI	50S ribosomal protein L1	24.4979	24.8245	0.0628638	0.192347	-3.22748	0.0367863	0.117088	-0.326555
Rplb	P60422	RL2_ECOLI	50S ribosomal protein L2	24.8058	24.9788	0.0545344	0.103407	-2.96036	0.0353983	0.114717	-0.173041
Rplc	P60438	RL3_ECOLI	50S ribosomal protein L3	23.8615	24.1555	0.0947316	0.0397017	-5.72375	0.004534	0.0314525	-0.293956
Rpld	P60723	RL4_ECOLI	50S ribosomal protein L4	24.3721	24.6799	0.100341	0.281305	-2.06103	0.112948	0.248547	-0.307779
Rple	P62399	RL5_ECOLI	50S ribosomal protein L5	24.9723	25.0487	0.229823	0.44231	-0.306364	0.77296	0.852578	-0.0763542
Rplf	P0AG55	RL6_ECOLI	50S ribosomal protein L6	24.867	25.0362	0.0514081	0.158951	-2.02602	0.120053	0.258663	-0.169231
Rpli	P0A7R1	RL9_ECOLI	50S ribosomal protein L9	24.8748	25.0321	0.0699594	0.16146	-1.78837	0.146686	0.292819	-0.157345
Rplj	P0A7J3	RL10_ECOLI	50S ribosomal protein L10	24.2543	24.5068	0.0751221	0.0448606	-5.77256	0.002347	0.020767	-0.252542
Rplk	P0A7J7	RL11_ECOLI	50S ribosomal protein L11	23.7573	24.0231	0.0663468	0.160302	-3.06372	0.0375404	0.118489	-0.265763
Rpll	P0A7K2	RL7_ECOLI	50S ribosomal protein L7/L12	24.6896	24.792	0.130558	0.0747458	-1.3617	0.234004	0.393476	-0.102428
Rplm	P0AA10	RL13_ECOLI	50S ribosomal protein L13	23.7782	23.7285	0.107689	0.39506	0.242685	0.822003	0.877187	0.0496866
Rpln	P0ADY3	RL14_ECOLI	50S ribosomal protein L14	23.2821	23.1523	0.0527367	0.34589	0.741832	0.509791	0.644916	0.129779
Rplo	P02413	RL15_ECOLI	50S ribosomal protein L15	23.8054	23.9998	0.0761129	0.087895	-3.34365	0.0160206	0.0695854	-0.194383
Rplp	P0ADY7	RL16_ECOLI	50S ribosomal protein L16	23.2178	23.6184	0.109659	0.0617113	-6.36755	0.00173505	0.0168685	-0.400616
Rplq	P0AG44	RL17_ECOLI	50S ribosomal protein L17	23.7431	23.8866	0.0170053	0.173502	-1.64605	0.196594	0.353063	-0.143481
Rplr	P0C018	RL18_ECOLI	50S ribosomal protein L18	23.1738	23.3253	0.173263	0.436361	-0.64513	0.554631	0.676641	-0.151445
Rpls	P0A7K6	RL19_ECOLI	50S ribosomal protein L19	23.6388	23.7755	0.0422273	0.122922	-2.10434	0.108787	0.241736	-0.136754
Rplt	P0A7L3	RL20_ECOLI	50S ribosomal protein L20	22.9096	23.2066	0.132668	0.260575	-2.03167	0.104781	0.234418	-0.297034
Rplu	P0AG48	RL21_ECOLI	50S ribosomal protein L21	22.8509	23.1346	0.0715018	0.057455	-6.18469	0.000975391	0.0118172	-0.283647
Rplv	P61175	RL22_ECOLI	50S ribosomal protein L22	23.6316	23.6714	0.0678712	0.319107	-0.244323	0.821516	0.877187	-0.0398546
Rplw	P0ADZ0	RL23_ECOLI	50S ribosomal protein L23	19.8509	20.263	0.190129	0.12996	-3.578	0.0144032	0.0657539	-0.412008
Rplx	P60624	RL24_ECOLI	50S ribosomal protein L24	23.1103	23.2725	0.0642799	0.286251	-1.10591	0.342768	0.491437	-0.162225
Rply	P68919	RL25_ECOLI	50S ribosomal protein L25	23.725	23.9192	0.0411479	0.196497	-1.9349	0.141017	0.285845	-0.194224
Rpma	P0A7L8	RL27_ECOLI	50S ribosomal protein L27	21.8363	22.2577	0.10569	0.202938	-3.68359	0.017066	0.0728427	-0.421423
Rpmb	P0A7M2	RL28_ECOLI	50S ribosomal protein L28	22.4925	22.888	0.12836	0.235818	-2.94645	0.0351273	0.11434	-0.395546
Rpmc	P0A7M6	RL29_ECOLI	50S ribosomal protein L29	22.4289	22.9394	0.0359552	0.157927	-6.30445	0.00597489	0.0382538	-0.51056
Rpmd	P0AG51	RL30_ECOLI	50S ribosomal protein L30	22.4228	22.8503	0.14181	0.421467	-1.92281	0.13322	0.274873	-0.427523
Rpme	P0A7M9	RL31_ECOLI	50S ribosomal protein L31	13.937	20.4184	2.66319	0.255504	-4.84514	0.0160809	0.0695854	-6.4814
Rpmf	P0A7N4	RL32_ECOLI	50S ribosomal protein L32	20.0143	19.287	0.532072	0.643103	1.74257	0.133774	0.275058	0.72724
Rpmg	P0A7N9	RL33_ECOLI	50S ribosomal protein L33	20.2991	20.6505	0.300162	0.618277	-1.02266	0.360053	0.507195	-0.351429
Rpmh	P0A7P5	RL34_ECOLI	50S ribosomal protein L34	16.6083	18.4737	2.76878	0.947963	-1.27477	0.276673	0.433592	-1.86534
Rpmi	P0A7Q1	RL35_ECOLI	50S ribosomal protein L35	17.1066	16.3946	0.050664	0.0798406	15.0591	2.07556e-05	0.000883516	0.711987
Rpoa	P0A7Z4	RPOA_ECOLI	DNA-directed RNA polymerase subunit alpha	24.8299	24.6146	0.0634911	0.0472747	5.44004	0.00206254	0.0191088	0.215312
Rpob	P0A8V2	RPOB_ECOLI	DNA-directed RNA polymerase subunit beta	26.0809	25.7211	0.0289158	0.0724733	9.22058	0.000833675	0.0104209	0.359735
Rpoc	P0A8T7	RPOC_ECOLI	DNA-directed RNA polymerase subunit beta'	26.1202	25.7108	0.0203153	0.0884562	9.02093	0.00191318	0.0180434	0.409366
Rpod	P00579	RPOD_ECOLI	RNA polymerase sigma factor RpoD	22.4263	21.9644	0.0559367	0.0815242	9.34291	0.000170254	0.00383071	0.461863
Rpoe	P0AGB6	RPOE_ECOLI	ECF RNA polymerase sigma-E factor	18.1821	18.8663	0.729169	0.374358	-1.66963	0.162635	0.313142	-0.684257
Rpon	P24255	RP54_ECOLI	RNA polymerase sigma-54 factor	18.8263	18.4735	0.245345	0.382698	1.55198	0.180127	0.334369	0.352758
Rpos	P13445	RPOS_ECOLI	RNA polymerase sigma factor RpoS	13.187	16.6295	2.16683	1.84977	-2.41666	0.0531071	0.151528	-3.44253
Rpoz	P0A800	RPOZ_ECOLI	DNA-directed RNA polymerase subunit omega	22.054	21.9719	0.0884164	0.235557	0.652725	0.551042	0.673306	0.0821142
Rpsa	P0AG67	RS1_ECOLI	30S ribosomal protein S1	25.6224	25.8531	0.0143872	0.092504	-4.92771	0.0143227	0.0657008	-0.230657
Rpsb	P0A7V0	RS2_ECOLI	30S ribosomal protein S2	24.3018	24.2718	0.0405627	0.1805	0.323843	0.765499	0.846672	0.0299557
Rpsc	P0A7V3	RS3_ECOLI	30S ribosomal protein S3	24.6265	24.8475	0.0655434	0.0848114	-4.12374	0.00706657	0.0423188	-0.221005
Rpsd	P0A7V8	RS4_ECOLI	30S ribosomal protein S4	24.8431	24.9413	0.059664	0.273007	-0.70281	0.528729	0.659341	-0.0982002
Rpse	P0A7W1	RS5_ECOLI	30S ribosomal protein S5	24.4177	24.5873	0.0567223	0.162612	-1.96987	0.125513	0.265716	-0.169626
Rpsf	P02358	RS6_ECOLI	30S ribosomal protein S6	24.0795	24.1001	0.0357101	0.0810796	-0.464812	0.665563	0.767958	-0.0205901
Rpsg	P02359	RS7_ECOLI	30S ribosomal protein S7	24.599	24.8606	0.0642459	0.213436	-2.34716	0.0872684	0.209205	-0.261586
Rpsh	P0A7W7	RS8_ECOLI	30S ribosomal protein S8	23.5417	23.7892	0.0749472	0.218618	-2.14113	0.104618	0.234386	-0.247417
Rpsi	P0A7X3	RS9_ECOLI	30S ribosomal protein S9	23.7507	23.8849	0.0804047	0.1465	-1.60615	0.173421	0.327771	-0.134205
Rpsj	P0A7R5	RS10_ECOLI	30S ribosomal protein S10	24.1568	24.4291	0.0654609	0.119249	-4.00234	0.0118868	0.0586328	-0.272229
Rpsk	P0A7R9	RS11_ECOLI	30S ribosomal protein S11	23.3938	23.561	0.0708087	0.188989	-1.65718	0.176056	0.330106	-0.167224
Rpsl	P0A7S3	RS12_ECOLI	30S ribosomal protein S12	22.2667	22.3453	0.288562	0.198999	-0.448487	0.67146	0.772741	-0.0786031
Rpsm	P0A7S9	RS13_ECOLI	30S ribosomal protein S13	23.6264	23.817	0.0367765	0.211528	-1.7756	0.16863	0.322131	-0.190612
Rpsn	P0AG59	RS14_ECOLI	30S ribosomal protein S14	21.6309	21.7674	0.0784187	0.237824	-1.0899	0.342514	0.491437	-0.136466
Rpso	P0ADZ4	RS15_ECOLI	30S ribosomal protein S15	22.4365	22.3658	0.134707	0.244792	0.505456	0.636205	0.744524	0.0706143
Rpsp	P0A7T3	RS16_ECOLI	30S ribosomal protein S16	22.7003	23.1161	0.132438	0.234015	-3.09319	0.0290283	0.100483	-0.415867
Rpsq	P0AG63	RS17_ECOLI	30S ribosomal protein S17	22.2251	22.4647	0.0670074	0.227915	-2.0177	0.12346	0.263125	-0.239663
Rpsr	P0A7T7	RS18_ECOLI	30S ribosomal protein S18	22.4844	22.4688	0.0621807	0.40297	0.0766281	0.943539	0.96561	0.0156221
Rpss	P0A7U3	RS19_ECOLI	30S ribosomal protein S19	22.632	22.6538	0.0635472	0.129904	-0.300784	0.77739	0.853828	-0.0217489
Rpst	P0A7U7	RS20_ECOLI	30S ribosomal protein S20	22.0211	22.2633	0.128478	0.691678	-0.6885	0.537657	0.664165	-0.242183
Rpsu	P68679	RS21_ECOLI	30S ribosomal protein S21	22.665	23.0411	0.120723	0.4474	-1.62324	0.191422	0.347739	-0.376106
Rraa	P0A8R0	RRAA_ECOLI	Regulator of ribonuclease activity A	22.5249	21.8209	0.0777988	0.397689	3.47478	0.0358265	0.115392	0.704039
Rrab	P0AF90	RRAB_ECOLI	Regulator of ribonuclease activity B	19.2436	18.6311	0.131516	0.130353	6.61453	0.000575051	0.0087696	0.612411
Rsd	P0AFX4	RSD_ECOLI	Regulator of sigma D	18.6135	17.7014	0.139193	0.383702	4.46921	0.0126258	0.0613757	0.912096
Rseb	P0AFX9	RSEB_ECOLI	Sigma-E factor regulatory protein RseB	17.8177	16.2495	0.658008	0.745346	3.1546	0.0201087	0.079576	1.56821
Rsep	P0AEH1	RSEP_ECOLI	Regulator of sigma-E protease RseP	17.5273	17.3958	0.697257	0.510761	0.30442	0.771994	0.852578	0.131558
Rsfs	P0AAT6	IOJAP_ECOLI	Ribosomal silencing factor RsfS	19.3271	18.978	0.281296	0.371131	1.49902	0.188061	0.343615	0.349039
Rsga	P39286	RSGA_ECOLI	Putative ribosome biogenesis GTPase RsgA	16.8328	16.7428	0.806833	0.631573	0.17563	0.866685	0.909022	0.0899777
Rsma	P06992	RSMA_ECOLI	Ribosomal RNA small subunit methyltransferase A	19.3547	20.0069	0.548534	0.384618	-1.94712	0.105047	0.234679	-0.652226
Rsmb	P36929	RSMB_ECOLI	Ribosomal RNA small subunit methyltransferase B	19.1072	19.4501	0.349942	0.650586	-0.928105	0.399421	0.53702	-0.342809
Rsmc	P39406	RSMC_ECOLI	Ribosomal RNA small subunit methyltransferase C	14.1038	19.5261	2.77376	0.364564	-3.87643	0.0285966	0.0998214	-5.42238
Rsme	P0AGL7	RSME_ECOLI	Ribosomal RNA small subunit methyltransferase E	15.8409	18.2003	3.97318	1.1109	-1.14378	0.325509	0.477743	-2.35937
Rsmg	P0A6U5	RSMG_ECOLI	Ribosomal RNA small subunit methyltransferase G	19.7472	19.4456	0.274578	0.141167	1.95376	0.114767	0.251402	0.301603
Rsmh	P60390	RSMH_ECOLI	Ribosomal RNA small subunit methyltransferase H	19.923	20.141	0.299313	0.294596	-1.03809	0.33925	0.489752	-0.217984
Rsmi	P67087	RSMI_ECOLI	Ribosomal RNA small subunit methyltransferase I	21.2314	21.2087	0.135434	0.139271	0.233386	0.823226	0.877254	0.0226693
Rsta	P52108	RSTA_ECOLI	Transcriptional regulatory protein RstA	21.1035	19.6123	0.184143	0.641393	4.46941	0.0150362	0.0670878	1.49123
Rsua	P0AA43	RSUA_ECOLI	Ribosomal small subunit pseudouridine synthase A	21.1656	20.2023	0.271116	0.493211	3.4232	0.0209743	0.0811658	0.963315
Ruta	P75898	RUTA_ECOLI	Pyrimidine monooxygenase RutA	14.7714	18.5069	3.2344	2.78118	-1.75143	0.131542	0.272603	-3.73556
Rutb	P75897	RUTB_ECOLI	Peroxyureidoacrylate/ureidoacrylate amidohydrolase RutB	14.7586	18.6003	3.2896	3.87013	-1.51267	0.182387	0.336088	-3.84165
Rutc	P0AFQ5	RUTC_ECOLI	Putative aminoacrylate peracid reductase RutC	14.1038	18.5079	2.77376	3.80935	-1.86923	0.115396	0.251731	-4.4041
Rute	P75894	RUTE_ECOLI	Probable malonic semialdehyde reductase RutE	14.9284	18.7936	3.32103	3.70778	-1.553	0.172002	0.326591	-3.86514
Ruva	P0A809	RUVA_ECOLI	Holliday junction ATP-dependent DNA helicase RuvA	18.5612	17.8485	0.167113	0.624625	2.20449	0.1035	0.232212	0.712703
Ruvb	P0A812	RUVB_ECOLI	Holliday junction ATP-dependent DNA helicase RuvB	19.6922	20.0112	0.806885	0.571988	-0.645048	0.545269	0.66915	-0.318995
Sad	P76149	SAD_ECOLI	Succinate semialdehyde dehydrogenase [NAD(P)+] Sad	20.1347	18.1077	0.601082	0.942508	3.62656	0.0146338	0.066041	2.027
Sbcb	P04995	EX1_ECOLI	Exodeoxyribonuclease I	18.3305	18.0602	0.120877	0.395284	1.30776	0.26908	0.424483	0.270283
Sbp	P0AG78	SUBI_ECOLI	Sulfate-binding protein	16.097	16.4543	1.54553	1.04217	-0.383306	0.716496	0.804335	-0.357257
Sdaa	P16095	SDHL_ECOLI	L-serine dehydratase 1	19.9687	15.5355	0.363958	0.254098	19.9744	3.05539e-06	0.000240612	4.43314
Sdha	P0AC41	SDHA_ECOLI	Succinate dehydrogenase flavoprotein subunit	23.8987	23.3795	0.0347014	0.139841	7.2069	0.00369969	0.027936	0.519192
Sdhb	P07014	SDHB_ECOLI	Succinate dehydrogenase iron-sulfur subunit	22.7122	22.267	0.0411769	0.064419	11.6439	7.22124e-05	0.00210619	0.445117
Sdhc	P69054	DHSC_ECOLI	Succinate dehydrogenase cytochrome b556 subunit	18.0847	17.2896	0.251197	0.181006	5.13614	0.00284319	0.0232773	0.795118
Sdhd	P0AC44	DHSD_ECOLI	Succinate dehydrogenase hydrophobic membrane anchor subunit	18.9963	17.9773	0.18605	0.287029	5.95837	0.00172844	0.0168685	1.01904
Seca	P10408	SECA_ECOLI	Protein translocase subunit SecA	23.8836	23.4954	0.181944	0.150294	3.29016	0.0174817	0.0734297	0.388223
Secb	P0AG86	SECB_ECOLI	Protein-export protein SecB	21.873	21.861	0.136701	0.202285	0.0988071	0.924942	0.953393	0.0120616
Secd	P0AG90	SECD_ECOLI	Protein translocase subunit SecD	23.3233	23.2366	0.0557881	0.114925	1.35625	0.241302	0.400054	0.0866306
Secf	P0AG93	SECF_ECOLI	Protein translocase subunit SecF	18.5252	18.7365	0.717827	0.523434	-0.475798	0.652564	0.755726	-0.21135
Secg	P0AG99	SECG_ECOLI	Protein-export membrane protein SecG	17.1978	17.2794	0.10593	0.140803	-0.926791	0.39241	0.532988	-0.0816508
Secy	P0AGA2	SECY_ECOLI	Protein translocase subunit SecY	20.2586	20.5499	0.138528	0.182442	-2.54267	0.0467093	0.138806	-0.291231
Sela	P0A821	SELA_ECOLI	L-seryl-tRNA(Sec) selenium transferase	18.0605	15.3962	0.656362	0.291579	7.41931	0.00153752	0.016037	2.66432
Selb	P14081	SELB_ECOLI	Selenocysteine-specific elongation factor	20.0759	18.8956	0.341703	1.08356	2.0777	0.11421	0.250529	1.1803
Seld	P16456	SELD_ECOLI	Selenide, water dikinase	21.5836	21.0067	0.0631497	0.107772	9.23725	0.000295431	0.00560607	0.576914
Seqa	P0AFY8	SEQA_ECOLI	Negative modulator of initiation of replication	21.2808	20.4725	0.181325	0.269342	4.97868	0.00364046	0.027932	0.808266
Sera	P0A9T0	SERA_ECOLI	D-3-phosphoglycerate dehydrogenase	24.272	25.0465	0.149661	0.064946	-9.49444	0.000615619	0.00897777	-0.774485
Serb	P0AGB0	SERB_ECOLI	Phosphoserine phosphatase	19.3882	20.3614	0.776271	0.313632	-2.32497	0.0814598	0.201531	-0.973272
Serc	P23721	SERC_ECOLI	Phosphoserine aminotransferase	24.7305	25.0909	0.0697471	0.0721692	-7.18253	0.000370095	0.00647666	-0.360436
Sers	P0A8L1	SYS_ECOLI	Serine--tRNA ligase	24.0845	23.5958	0.0671499	0.164364	5.50487	0.00541185	0.0355153	0.4887
Sfsa	P0A823	SFSA_ECOLI	Sugar fermentation stimulation protein A	14.152	15.4166	3.29524	1.75593	-0.677393	0.53087	0.660443	-1.26465
Shia	P76350	SHIA_ECOLI	Shikimate transporter	11.9983	12.9506	1.38547	0.254098	-1.35218	0.263911	0.419011	-0.952321
Sixa	P76502	SIXA_ECOLI	Phosphohistidine phosphatase SixA	17.1755	16.0199	0.184747	1.55908	1.47205	0.235007	0.394024	1.15556
Skp	P0AEU7	SKP_ECOLI	Chaperone protein Skp	23.9454	23.5654	0.0888048	0.0577345	7.17551	0.00072099	0.00954251	0.380024
Slma	P0C093	SLMA_ECOLI	Nucleoid occlusion factor SlmA	17.1518	16.8912	0.959547	0.803204	0.416502	0.691966	0.786892	0.260594
Slp	P37194	SLP_ECOLI	Outer membrane protein slp	21.6669	20.4848	0.486935	1.46286	1.53342	0.206473	0.361965	1.1821
Slt	P0AGC3	SLT_ECOLI	Soluble lytic murein transglycosylase	15.3382	17.0004	3.90415	1.4785	-0.796325	0.472133	0.6091	-1.66222
Slya	P0A8W2	SLYA_ECOLI	Transcriptional regulator SlyA	18.3814	18.8982	1.14192	1.01666	-0.676101	0.524491	0.656657	-0.516852
Slyb	P0A905	SLYB_ECOLI	Outer membrane lipoprotein SlyB	20.198	19.5818	0.109571	0.596928	2.03058	0.129489	0.270126	0.61618
Slyd	P0A9K9	SLYD_ECOLI	FKBP-type peptidyl-prolyl cis-trans isomerase SlyD	22.9686	22.4888	0.0587225	0.0639073	11.0564	3.418e-05	0.00133043	0.479793
Smpb	P0A832	SSRP_ECOLI	SsrA-binding protein	20.1763	19.5473	0.143578	0.134028	6.40551	0.000695373	0.00939017	0.629062
Soda	P00448	SODM_ECOLI	Superoxide dismutase [Mn]	23.0436	23.6852	0.331123	0.0375066	-3.85092	0.0295571	0.101511	-0.641641
Sodb	P0AGD3	SODF_ECOLI	Superoxide dismutase [Fe]	22.8184	23.9504	0.216487	0.692337	-3.12111	0.0412549	0.125923	-1.13202
Sodc	P0AGD1	SODC_ECOLI	Superoxide dismutase [Cu-Zn]	14.3745	16.0959	3.04414	0.540948	-1.11352	0.342301	0.491437	-1.72141
Sohb	P0AG14	SOHB_ECOLI	Probable protease SohB	20.8124	20.5796	0.0304072	0.181223	2.53355	0.0807084	0.200498	0.232778
Sola	P40874	MTOX_ECOLI	N-methyl-L-tryptophan oxidase	21.983	21.7324	0.0782329	0.163411	2.76617	0.0465555	0.138611	0.250577
Spea	P21170	SPEA_ECOLI	Biosynthetic arginine decarboxylase	22.9109	22.2712	0.137326	0.137427	6.58558	0.000588544	0.00882817	0.639723
Speb	P60651	SPEB_ECOLI	Agmatinase	20.7123	20.0733	0.0221991	1.07375	1.19001	0.319569	0.474383	0.639019
Spec	P21169	DCOR_ECOLI	Ornithine decarboxylase, constitutive	19.3687	18.8309	0.669793	0.489385	1.29659	0.246572	0.405084	0.537782
Sped	P0A7F6	SPED_ECOLI	S-adenosylmethionine decarboxylase proenzyme	19.1814	19.6369	0.315734	0.196811	-2.4488	0.0577706	0.159468	-0.45554
Spee	P09158	SPEE_ECOLI	Spermidine synthase	20.7696	20.9429	0.130078	0.202021	-1.44252	0.207388	0.36293	-0.173301
Speg	P0A951	ATDA_ECOLI	Spermidine N(1)-acetyltransferase	16.7027	15.3229	0.559576	0.809021	2.80546	0.0351368	0.11434	1.37985
Spot	P0AG24	SPOT_ECOLI	Bifunctional (p)ppGpp synthase/hydrolase SpoT	17.9789	18.3807	0.595385	0.715365	-0.86338	0.422141	0.557779	-0.40178
Sppa	P08395	SPPA_ECOLI	Protease 4	17.9568	18.76	0.835499	0.602284	-1.55955	0.174764	0.328465	-0.803132
Spy	P77754	SPY_ECOLI	Spheroplast protein Y	12.7483	15.0303	1.87736	1.99912	-1.66422	0.14732	0.292966	-2.28201
Sra	P68191	SRA_ECOLI	Stationary-phase-induced ribosome-associated protein	19.5692	18.8734	0.316381	0.255356	3.42286	0.0150913	0.0671401	0.695827
Srmb	P21507	SRMB_ECOLI	ATP-dependent RNA helicase SrmB	20.1674	20.617	0.225189	0.169923	-3.18726	0.0208913	0.0811658	-0.449574
Ssb	P0AGE0	SSB_ECOLI	Single-stranded DNA-binding protein	22.1488	22.057	0.126148	0.0443191	1.37266	0.246607	0.405084	0.0917666
Ssea	P31142	THTM_ECOLI	3-mercaptopyruvate sulfurtransferase	20.7555	20.427	0.14534	0.469539	1.33682	0.260107	0.419011	0.328536
Sspa	P0ACA3	SSPA_ECOLI	Stringent starvation protein A	23.772	23.4501	0.103493	0.0152632	6.15363	0.00761775	0.044602	0.321873
Sspb	P0AFZ3	SSPB_ECOLI	Stringent starvation protein B	21.1505	21.094	0.168249	0.501312	0.213765	0.842082	0.8914	0.0565186
Sstt	P0AGE4	SSTT_ECOLI	Serine/threonine transporter SstT	11.9983	12.9506	1.38547	0.254098	-1.35218	0.263911	0.419011	-0.952321
Stha	P27306	STHA_ECOLI	Soluble pyridine nucleotide transhydrogenase	21.454	20.9527	0.18964	0.746752	1.30139	0.274612	0.430791	0.501333
Stpa	P0ACG1	STPA_ECOLI	DNA-binding protein StpA	22.0465	23.1107	0.129085	0.0601781	-14.9443	7.85167e-05	0.00216954	-1.06421
Suca	P0AFG3	ODO1_ECOLI	2-oxoglutarate dehydrogenase E1 component	24.11	23.4327	0.102304	0.124869	8.39095	0.000190381	0.00416457	0.677259
Sucb	P0AFG6	ODO2_ECOLI	Dihydrolipoyllysine-residue succinyltransferase component of 2-oxoglutarate dehydrogenase complex	23.9107	23.5303	0.0516004	0.13229	5.35826	0.0063219	0.0399879	0.38043
Succ	P0A836	SUCC_ECOLI	Succinyl-CoA ligase [ADP-forming] subunit beta	25.0133	24.5477	0.0885051	0.0787312	7.85994	0.000239845	0.00472196	0.465527
Sucd	P0AGE9	SUCD_ECOLI	Succinyl-CoA ligase [ADP-forming] subunit alpha	24.0994	23.6917	0.0679662	0.168018	4.49918	0.0111067	0.0562479	0.407726
Sufa	P77667	SUFA_ECOLI	Protein SufA	11.9983	12.9506	1.38547	0.254098	-1.35218	0.263911	0.419011	-0.952321
Sufb	P77522	SUFB_ECOLI	FeS cluster assembly protein SufB	20.0306	17.4437	0.149277	0.598386	8.38921	0.00225715	0.0203144	2.58692
Sufc	P77499	SUFC_ECOLI	Probable ATP-dependent transporter SufC	22.0831	20.0214	0.536977	1.14099	3.26982	0.0280121	0.0988747	2.06168
Sufd	P77689	SUFD_ECOLI	FeS cluster assembly protein SufD	20.8445	17.9823	0.47772	2.21302	2.52845	0.0784275	0.197637	2.86221
Sufe	P76194	SUFE_ECOLI	Cysteine desulfuration protein SufE	15.4346	15.3244	3.71958	1.37368	0.0556014	0.958456	0.973562	0.110233
Sufs	P77444	SUFS_ECOLI	Cysteine desulfurase	21.2139	20.1447	0.25022	0.877512	2.3433	0.0887699	0.211517	1.06912
Suhb	P0ADG4	SUHB_ECOLI	Inositol-1-monophosphatase	20.5444	21.0192	0.11736	0.116041	-5.75442	0.00120017	0.0135019	-0.474861
Sura	P0ABZ6	SURA_ECOLI	Chaperone SurA	22.671	20.9268	0.155536	1.00887	3.41727	0.0390551	0.121815	1.74416
Sure	P0A840	SURE_ECOLI	5'/3'-nucleotidase SurE	16.8584	17.9402	1.93127	0.78966	-1.037	0.358637	0.506141	-1.08184
Tala	P0A867	TALA_ECOLI	Transaldolase A	19.1217	20.4828	0.512232	0.599669	-3.45177	0.0141361	0.0655327	-1.36114
Talb	P0A870	TALB_ECOLI	Transaldolase B	23.5593	23.605	0.0387307	0.0541864	-1.37249	0.223887	0.385345	-0.0457073
Tas	P0A9T4	TAS_ECOLI	Protein tas	21.441	21.3261	0.256268	0.229555	0.66806	0.529229	0.659443	0.114922
Tata	P69428	TATA_ECOLI	Sec-independent protein translocase protein TatA	18.8075	19.2791	0.128244	0.126811	-5.22969	0.00195853	0.0183612	-0.471598
Tate	P0A843	TATE_ECOLI	Sec-independent protein translocase protein TatE	11.9983	12.9506	1.38547	0.254098	-1.35218	0.263911	0.419011	-0.952321
Taua	Q47537	TAUA_ECOLI	Taurine-binding periplasmic protein	16.2085	16.2826	1.79801	0.657031	-0.0774079	0.942215	0.964882	-0.0740908
Taud	P37610	TAUD_ECOLI	Alpha-ketoglutarate-dependent taurine dioxygenase	18.8596	18.3506	0.408924	0.512662	1.55237	0.173979	0.327771	0.509002
Tcda	Q46927	TCDA_ECOLI	tRNA threonylcarbamoyladenosine dehydratase	15.5499	15.7349	3.91378	2.26163	-0.0818205	0.938089	0.962535	-0.184925
Tdcf	P0AGL2	TDCF_ECOLI	Putative reactive intermediate deaminase TdcF	21.3881	21.3053	0.145057	0.273757	0.534631	0.617916	0.730011	0.082818
Tdh	P07913	TDH_ECOLI	L-threonine 3-dehydrogenase	22.2166	21.511	0.0898946	0.148119	8.14467	0.000477001	0.00774512	0.705588
Tdk	P23331	KITH_ECOLI	Thymidine kinase	16.2125	18.9717	4.16601	0.479381	-1.31596	0.277577	0.434145	-2.75924
Tehb	P25397	TEHB_ECOLI	Tellurite methyltransferase	17.8389	18.1688	0.651259	0.300409	-0.919796	0.407174	0.542096	-0.329842
Tesa	P0ADA1	TESA_ECOLI	Acyl-CoA thioesterase I	19.8903	19.1046	0.675028	0.312707	2.11223	0.098456	0.225718	0.785687
Tesb	P0AGG2	TESB_ECOLI	Acyl-CoA thioesterase 2	20.9211	18.8084	0.174724	1.55381	2.70233	0.071669	0.185562	2.11269
Tgt	P0A847	TGT_ECOLI	Queuine tRNA-ribosyltransferase	18.8131	19.5267	0.310027	0.478077	-2.50476	0.0528244	0.150995	-0.713608
Thid	P76422	THID_ECOLI	Hydroxymethylpyrimidine/phosphomethylpyrimidine kinase	16.788	15.5531	0.487813	1.59842	1.47781	0.222114	0.383585	1.23485
Thii	P77718	THII_ECOLI	tRNA sulfurtransferase	19.9843	19.6165	0.231487	0.378291	1.65872	0.158417	0.309563	0.367818
Thil	P0AGG0	THIL_ECOLI	Thiamine-monophosphate kinase	18.8277	18.7479	0.423149	0.459201	0.25551	0.806918	0.871073	0.079775
Thra	P00561	AK1H_ECOLI	Bifunctional aspartokinase/homoserine dehydrogenase 1	23.5231	23.9317	0.145433	0.100246	-4.62688	0.00486407	0.0330026	-0.408635
Thrb	P00547	KHSE_ECOLI	Homoserine kinase	20.1164	20.7029	0.284853	0.13937	-3.6985	0.0179201	0.0740791	-0.586434
Thrc	P00934	THRC_ECOLI	Threonine synthase	22.4845	22.9887	0.135537	0.0795864	-6.4167	0.00152862	0.016037	-0.504275
Thrs	P0A8M3	SYT_ECOLI	Threonine--tRNA ligase	23.8039	23.5296	0.0905336	0.122236	3.60772	0.0129597	0.0622303	0.274388
Thya	P0A884	TYSY_ECOLI	Thymidylate synthase	20.1279	20.5528	0.35214	0.314913	-1.79889	0.122751	0.262552	-0.424908
Tig	P0A850	TIG_ECOLI	Trigger factor	25.6047	25.4575	0.0431249	0.0221756	6.07403	0.00254524	0.0217867	0.147272
Tkta	P27302	TKT1_ECOLI	Transketolase 1	24.7441	24.1505	0.0971437	0.0336548	11.5495	0.000483296	0.00776726	0.593691
Tktb	P33570	TKT2_ECOLI	Transketolase 2	18.5878	19.4002	0.193301	0.839035	-1.887	0.146747	0.292819	-0.812368
Tldd	P0AGG8	TLDD_ECOLI	Protein TldD	21.3744	21.6106	0.281839	0.268034	-1.21476	0.270199	0.425138	-0.236236
Tmk	P0A720	KTHY_ECOLI	Thymidylate kinase	19.0094	19.5493	3.37891	3.11972	-0.234787	0.822229	0.877187	-0.539879
Tola	P19934	TOLA_ECOLI	Protein TolA	18.4758	15.5969	0.482418	2.11986	2.64834	0.0695297	0.181909	2.87882
Tolb	P0A855	TOLB_ECOLI	Protein TolB	22.6191	21.3151	0.0419367	0.721118	3.61059	0.0360877	0.115906	1.30403
Tolc	P02930	TOLC_ECOLI	Outer membrane protein TolC	19.4726	17.6048	1.34385	0.428303	2.64845	0.0636103	0.170385	1.86776
Tolq	P0ABU9	TOLQ_ECOLI	Protein TolQ	17.7995	19.0985	0.620519	0.772341	-2.62226	0.0411823	0.125923	-1.29898
Tolr	P0ABV6	TOLR_ECOLI	Protein TolR	11.9983	12.9506	1.38547	0.254098	-1.35218	0.263911	0.419011	-0.952321
Tonb	P02929	TONB_ECOLI	Protein TonB	15.1975	13.9506	3.49009	0.254098	0.71268	0.526979	0.659058	1.24695
Topa	P06612	TOP1_ECOLI	DNA topoisomerase 1	21.6423	21.4186	0.0575149	0.248233	1.75569	0.168462	0.322131	0.223683
Tpia	P0A858	TPIS_ECOLI	Triosephosphate isomerase	23.1212	23.5335	0.0851201	0.139225	-5.05345	0.0039935	0.028792	-0.41232
Tpx	P0A862	TPX_ECOLI	Thiol peroxidase	23.4629	23.2887	0.108628	0.242312	1.31197	0.25726	0.41858	0.174195
Treb	P36672	PTTBC_ECOLI	PTS system trehalose-specific EIIBC component	18.4562	14.5355	0.162423	0.254098	26.0015	1.27914e-06	0.000125916	3.9207
Trec	P28904	TREC_ECOLI	Trehalose-6-phosphate hydrolase	19.3172	15.7579	0.224425	0.254098	20.9975	8.89444e-07	0.000113524	3.55925
Trer	P36673	TRER_ECOLI	HTH-type transcriptional regulator TreR	14.3003	16.6967	3.74684	0.411433	-1.27151	0.291269	0.444956	-2.39639
Trka	P0AGI8	TRKA_ECOLI	Trk system potassium uptake protein TrkA	16.4412	17.7684	1.1387	0.67102	-2.00836	0.102503	0.231292	-1.32723
Trmb	P0A8I5	TRMB_ECOLI	tRNA (guanine-N(7)-)-methyltransferase	18.9192	18.8763	0.0878306	0.267475	0.30456	0.777311	0.853828	0.0428708
Trmh	P0AGJ2	TRMH_ECOLI	tRNA (guanosine(18)-2'-O)-methyltransferase	12.7483	16.6597	1.87736	0.581423	-3.98047	0.0204352	0.080279	-3.91148
Trmj	P0AE01	TRMJ_ECOLI	tRNA (cytidine/uridine-2'-O-)-methyltransferase TrmJ	20.7819	19.676	0.269559	0.744749	2.79257	0.0525563	0.150502	1.1059
Trml	P0AGJ7	TRML_ECOLI	tRNA (cytidine(34)-2'-O)-methyltransferase	11.9983	14.6571	1.38547	2.19011	-2.05192	0.0946358	0.22049	-2.65881
Trpa	P0A877	TRPA_ECOLI	Tryptophan synthase alpha chain	21.9264	22.5953	0.236502	0.262524	-3.78579	0.00930342	0.0505272	-0.668844
Trpb	P0A879	TRPB_ECOLI	Tryptophan synthase beta chain	22.2584	23.0218	0.330367	0.484858	-2.60223	0.0455845	0.136493	-0.763377
Trpc	P00909	TRPC_ECOLI	Tryptophan biosynthesis protein TrpCF	21.1283	22.1018	0.515928	0.254244	-3.38511	0.0240621	0.0900187	-0.973508
Trpe	P00895	TRPE_ECOLI	Anthranilate synthase component 1	20.9288	22.3267	0.659853	0.642596	-3.03558	0.0229528	0.0871101	-1.39796
Trpgd	P00904	TRPGD_ECOLI	Bifunctional protein TrpGD	20.0652	21.4059	0.565106	0.413337	-3.82981	0.0102373	0.0541065	-1.3407
Trpr	P0A881	TRPR_ECOLI	Trp operon repressor	19.024	19.1852	0.205341	0.431379	-0.674591	0.534529	0.663372	-0.161146
Trps	P00954	SYW_ECOLI	Tryptophan--tRNA ligase	22.7424	22.8365	0.13607	0.109712	-1.07728	0.324521	0.477683	-0.094149
Trua	P07649	TRUA_ECOLI	tRNA pseudouridine synthase A	19.815	18.8129	0.280584	1.00984	1.91219	0.13945	0.28396	1.00208
Trub	P60340	TRUB_ECOLI	tRNA pseudouridine synthase B	18.6001	17.6712	0.372614	0.420107	3.30824	0.0165823	0.0715539	0.92886
Trud	Q57261	TRUD_ECOLI	tRNA pseudouridine synthase D	19.0858	19.3917	0.600624	0.383405	-0.858647	0.429059	0.564552	-0.305921
Trxa	P0AA25	THIO_ECOLI	Thioredoxin-1	22.6395	23.0638	0.0535908	0.248722	-3.33535	0.0390581	0.121815	-0.424307
Trxb	P0A9P4	TRXB_ECOLI	Thioredoxin reductase	22.9881	22.794	0.114075	0.0536673	3.07857	0.033947	0.111621	0.194055
Trxc	P0AGG4	THIO2_ECOLI	Thioredoxin-2	16.0886	18.267	2.07115	0.603633	-2.01952	0.12342	0.263125	-2.17837
Tryp_pig	P00761	TRYP_PIG	Trypsin	25.4522	24.9936	0.313912	0.557466	1.43361	0.214348	0.372225	0.458592
Tsab	P76256	TSAB_ECOLI	tRNA threonylcarbamoyladenosine biosynthesis protein TsaB	17.6655	17.9174	0.512616	0.91044	-0.482156	0.651181	0.75468	-0.251886
Tsac	P45748	TSAC_ECOLI	Threonylcarbamoyl-AMP synthase	20.0859	20.2346	0.451187	0.339482	-0.527021	0.618486	0.730011	-0.148788
Tsad	P05852	TSAD_ECOLI	tRNA N6-adenosine threonylcarbamoyltransferase	17.5006	16.095	0.779666	1.09851	2.08682	0.087027	0.208944	1.40555
Tsae	P0AF67	TSAE_ECOLI	tRNA threonylcarbamoyladenosine biosynthesis protein TsaE	17.9909	18.1107	0.907872	1.05246	-0.172403	0.868907	0.909499	-0.119814
Tsf	P0A6P1	EFTS_ECOLI	Elongation factor Ts	25.7394	25.4545	0.0337963	0.0405622	10.7903	4.62702e-05	0.00151824	0.284847
Tsx	P0A927	TSX_ECOLI	Nucleoside-specific channel-forming protein tsx	19.3558	20.9819	0.715175	0.255824	-4.2817	0.0146892	0.0661014	-1.62609
Tufa;tufb	P0CE47;P0CE48	EFTU1_ECOLI;EFTU2_ECOLI	Elongation factor Tu 1	28.5074	28.4725	0.0187232	0.0587163	1.13327	0.326816	0.477934	0.0349214
Tusb	P45530	TUSB_ECOLI	Protein TusB	13.1827	15.8719	2.23953	0.438595	-2.35679	0.0934946	0.219782	-2.68918
Typa	P32132	TYPA_ECOLI	GTP-binding protein TypA/BipA	22.1989	23.314	0.0607098	0.0957498	-19.6703	5.47564e-06	0.000363541	-1.11505
Tyra	P07023	TYRA_ECOLI	T-protein	18.9631	22.4295	1.85265	0.268943	-3.70327	0.031886	0.106852	-3.46639
Tyrb	P04693	TYRB_ECOLI	Aromatic-amino-acid aminotransferase	23.3948	23.2903	0.0422862	0.0523485	3.10643	0.022167	0.0847403	0.104522
Tyrr	P07604	TYRR_ECOLI	Transcriptional regulatory protein TyrR	20.5903	19.9486	0.29243	1.01958	1.2101	0.301768	0.457224	0.641767
Tyrs	P0AGJ9	SYY_ECOLI	Tyrosine--tRNA ligase	22.6299	22.7273	0.0299054	0.0729611	-2.47054	0.0692165	0.181391	-0.0974038
Ubib	P0A6A0	UBIB_ECOLI	Probable protein kinase UbiB	16.587	17.2721	0.372737	0.67384	-1.77927	0.139332	0.28396	-0.685073
Ubid	P0AAB4	UBID_ECOLI	3-octaprenyl-4-hydroxybenzoate carboxy-lyase	20.1111	19.9442	0.108592	0.208872	1.41825	0.221345	0.382677	0.166938
Ubie	P0A887	UBIE_ECOLI	Ubiquinone/menaquinone biosynthesis C-methyltransferase UbiE	20.8264	20.7611	0.0487688	0.197522	0.642262	0.561813	0.682872	0.0653351
Ubif	P75728	UBIF_ECOLI	2-octaprenyl-3-methyl-6-methoxy-1,4-benzoquinol hydroxylase	19.6771	19.0028	0.187575	0.224899	4.60496	0.00398187	0.028792	0.674292
Ubig	P17993	UBIG_ECOLI	Ubiquinone biosynthesis O-methyltransferase	19.9364	19.208	0.382021	0.606049	2.03356	0.0970079	0.2237	0.728425
Ubih	P25534	UBIH_ECOLI	2-octaprenyl-6-methoxyphenol hydroxylase	17.7285	15.8675	0.864527	1.71217	1.94043	0.117304	0.254833	1.86093
Ubii	P25535	UBII_ECOLI	2-octaprenylphenol hydroxylase	20.6397	20.1631	0.242129	0.570353	1.53817	0.198012	0.3548	0.47654
Udk	P0A8F4	URK_ECOLI	Uridine kinase	20.2153	19.2751	0.107781	0.442102	4.13233	0.0206457	0.0808879	0.940209
Udp	P12758	UDP_ECOLI	Uridine phosphorylase	21.9563	22.6021	0.0162554	0.140489	-9.13225	0.00249506	0.0217867	-0.64577
Ugd	P76373	UDG_ECOLI	UDP-glucose 6-dehydrogenase	22.4788	22.1608	0.114078	0.345633	1.7473	0.162424	0.313118	0.317985
Ugpq	P10908	UGPQ_ECOLI	Glycerophosphoryl diester phosphodiesterase	19.7094	19.736	0.0216261	0.121792	-0.430915	0.69401	0.788079	-0.0266514
Uhpt	P0AGC0	UHPT_ECOLI	Hexose phosphate transport protein	14.7496	14.2994	1.13779	0.928877	0.612995	0.563247	0.683974	0.450183
Ung	P12295	UNG_ECOLI	Uracil-DNA glycosylase	13.9292	13.8648	3.06545	1.66989	0.0369418	0.972069	0.981599	0.0644778
Upp	P0A8F0	UPP_ECOLI	Uracil phosphoribosyltransferase	21.7045	22.0506	0.112073	0.0858483	-4.90234	0.00324596	0.025817	-0.346044
Uppp	P60932	UPPP_ECOLI	Undecaprenyl-diphosphatase	16.9988	16.4092	0.732736	1.53754	0.69234	0.524337	0.656657	0.589601
Usg	P08390	USG_ECOLI	USG-1 protein	23.0901	22.3469	0.0750364	0.078782	13.6609	9.73842e-06	0.000509229	0.743144
Usha	P07024	USHA_ECOLI	Protein UshA	20.2858	18.6705	0.25944	1.39585	2.27543	0.101673	0.230248	1.61528
Uspa	P0AED0	USPA_ECOLI	Universal stress protein A	22.5314	22.9924	0.140003	0.057663	-6.09013	0.00370781	0.027936	-0.461063
Uspc	P46888	USPC_ECOLI	Universal stress protein C	13.83	12.9506	4.53566	0.254098	0.387158	0.724321	0.81254	0.879386
Uspd	P0AAB8	USPD_ECOLI	Universal stress protein D	20.6426	20.138	0.272823	0.0978188	3.48188	0.0279749	0.0988747	0.504575
Uspe	P0AAC0	USPE_ECOLI	Universal stress protein E	21.6041	21.1948	0.0386371	0.461257	1.76866	0.173831	0.327771	0.409332
Uspf	P37903	USPF_ECOLI	Universal stress protein F	20.1078	20.2388	0.101933	0.218148	-1.08833	0.334275	0.484345	-0.131028
Uspg	P39177	USPG_ECOLI	Universal stress protein G	17.837	17.1251	1.38842	1.71612	0.644972	0.543805	0.669136	0.711867
Uup	P43672	UUP_ECOLI	ABC transporter ATP-binding protein uup	19.0227	19.3515	0.364319	1.07628	-0.578876	0.596254	0.711479	-0.32888
Uvra	P0A698	UVRA_ECOLI	UvrABC system protein A	19.5069	20.0502	0.46447	0.17769	-2.18492	0.0966987	0.223576	-0.543279
Uvrb	P0A8F8	UVRB_ECOLI	UvrABC system protein B	22.5602	21.1915	0.111709	0.382194	6.87465	0.00373868	0.027936	1.36869
Uvrd	P03018	UVRD_ECOLI	DNA helicase II	19.0951	17.8441	0.213647	0.330173	6.36186	0.00128244	0.0141248	1.25096
Uxua	P24215	UXUA_ECOLI	Mannonate dehydratase	11.9983	12.9506	1.38547	0.254098	-1.35218	0.263911	0.419011	-0.952321
Vals	P07118	SYV_ECOLI	Valine--tRNA ligase	24.0669	23.9807	0.0437909	0.251975	0.67368	0.546238	0.669365	0.0861476
Waaa	P0AC75	KDTA_ECOLI	3-deoxy-D-manno-octulosonic acid transferase	13.5287	14.9222	2.56461	1.03279	-1.00807	0.371146	0.515481	-1.39354
Wecb	P27828	WECB_ECOLI	UDP-N-acetylglucosamine 2-epimerase	14.9647	16.8021	3.37804	0.244109	-1.08501	0.356582	0.506055	-1.83738
Wrba	P0A8G6	NQOR_ECOLI	NAD(P)H dehydrogenase (quinone)	20.093	21.2653	0.171954	0.312092	-6.58017	0.00157844	0.0161431	-1.17235
Wzc	P76387	WZC_ECOLI	Tyrosine-protein kinase wzc	19.0795	18.8429	0.24084	0.419161	0.978662	0.374586	0.517594	0.236555
Wzzb	P76372	WZZB_ECOLI	Chain length determinant protein	19.6857	19.6182	0.611734	0.802982	0.133705	0.898306	0.932037	0.0674846
Wzze	P0AG00	WZZE_ECOLI	Lipopolysaccharide biosynthesis protein WzzE	18.8357	19.0103	0.171056	0.181624	-1.3996	0.211325	0.367775	-0.174596
Xerd	P0A8P8	XERD_ECOLI	Tyrosine recombinase XerD	16.7846	17.2061	2.26886	2.14554	-0.269978	0.79625	0.866087	-0.421525
Xseb	P0A8G9	EX7S_ECOLI	Exodeoxyribonuclease 7 small subunit	19.7346	19.952	0.313045	0.176339	-1.21046	0.283097	0.440156	-0.217456
Xtha	P09030	EX3_ECOLI	Exodeoxyribonuclease III	20.3913	20.0146	0.258559	0.429642	1.50273	0.194143	0.350862	0.376766
Yaaa	P0A8I3	YAAA_ECOLI	UPF0246 protein YaaA	19.6284	18.9156	0.438725	0.390738	2.42643	0.0519532	0.149657	0.712762
Yadg	P36879	YADG_ECOLI	Uncharacterized ABC transporter ATP-binding protein YadG	21.1177	20.5108	0.488399	0.246646	2.21816	0.0841506	0.206306	0.606829
Yaeh	P62768	YAEH_ECOLI	UPF0325 protein YaeH	21.9673	21.745	0.0477268	0.121028	3.41723	0.0278122	0.0988747	0.222288
Yaep	P0A8K5	YAEP_ECOLI	UPF0253 protein YaeP	17.5319	17.5002	0.180499	0.160113	0.262812	0.801608	0.869009	0.0317056
Yafd	P0A8U2	YAFD_ECOLI	UPF0294 protein YafD	15.689	17.1927	4.06195	1.27923	-0.706188	0.523193	0.656513	-1.50369
Yafv	Q47679	YAFV_ECOLI	Hydrolase YafV	14.7111	13.9506	1.23438	0.254098	1.20699	0.307801	0.463467	0.760561
Yagu	P0AAA1	YAGU_ECOLI	Inner membrane protein YagU	21.9932	22.2419	0.144134	0.345604	-1.3284	0.254558	0.41504	-0.248712
Yahj	P77554	YAHJ_ECOLI	Uncharacterized protein YahJ	16.6567	16.3102	0.599616	0.682613	0.762862	0.474922	0.610613	0.346557
Yahk	P75691	YAHK_ECOLI	Aldehyde reductase YahK	19.369	20.0884	0.357713	0.470582	-2.43387	0.0538089	0.152977	-0.719338
Yaho	P75694	YAHO_ECOLI	Uncharacterized protein YahO	19.3227	18.6421	0.229038	1.02286	1.2986	0.27738	0.434145	0.68059
Yaia	P0AAN5	YAIA_ECOLI	Uncharacterized protein YaiA	12.7483	13.9506	1.87736	0.254098	-1.26929	0.291005	0.444956	-1.20232
Yaie	P0C037	YAIE_ECOLI	UPF0345 protein YaiE	19.988	19.5373	0.124164	0.205686	3.75166	0.0136179	0.0642163	0.45068
Yail	P51024	YAIL_ECOLI	Uncharacterized protein YaiL	17.0518	14.5623	0.672349	1.45187	3.1118	0.0331966	0.110073	2.48943
Yajc	P0ADZ7	YAJC_ECOLI	UPF0092 membrane protein YajC	22.258	22.0754	0.0454477	0.0472806	5.568	0.00142962	0.0153174	0.182579
Yajg	P0ADA5	YAJG_ECOLI	Uncharacterized lipoprotein YajG	20.7764	20.8315	0.0404091	0.159374	-0.670439	0.545517	0.66915	-0.0551157
Yajl	Q46948	YAJL_ECOLI	Chaperone protein YajL	19.0459	19.5099	0.292517	0.263858	-2.35563	0.0570647	0.159074	-0.463987
Yajo	P77735	YAJO_ECOLI	Uncharacterized oxidoreductase YajO	18.1861	18.4633	0.626754	0.650337	-0.613808	0.561906	0.682872	-0.277194
Yajq	P0A8E7	YAJQ_ECOLI	UPF0234 protein YajQ	22.8606	22.9188	0.0756067	0.101226	-0.920877	0.395361	0.533829	-0.0581743
Ybab	P0A8B5	YBAB_ECOLI	Nucleoid-associated protein YbaB	21.8597	21.7094	0.0821552	0.0641559	2.88406	0.0297819	0.10175	0.150314
Ybak	P0AAR3	YBAK_ECOLI	Cys-tRNA(Pro)/Cys-tRNA(Cys) deacylase YbaK	20.5072	20.6682	0.199568	0.299279	-0.895418	0.409896	0.54434	-0.161048
Ybay	P77717	YBAY_ECOLI	Uncharacterized lipoprotein YbaY	18.3609	17.4776	0.436658	1.99755	0.863953	0.446083	0.582571	0.88327
Ybbn	P77395	YBBN_ECOLI	Uncharacterized protein YbbN	22.0799	21.4715	0.117798	0.244099	4.48884	0.0091091	0.049775	0.608319
Ybbo	P0AFP4	YBBO_ECOLI	Uncharacterized oxidoreductase YbbO	18.1571	18.5436	0.592956	0.242461	-1.20674	0.294389	0.448417	-0.386526
Ybcj	P0AAS7	YBCJ_ECOLI	Uncharacterized protein YbcJ	18.8454	18.4541	0.45628	0.497062	1.15989	0.290466	0.444956	0.391306
Ybdh	P45579	YBDH_ECOLI	Uncharacterized oxidoreductase YbdH	19.1378	19.4079	0.277767	0.256572	-1.42891	0.203258	0.35849	-0.270158
Ybdl	P77806	YBDL_ECOLI	Methionine aminotransferase	15.1216	18.5397	1.74582	0.204102	-3.8893	0.0287053	0.0998214	-3.41812
Ybed	P0A8J4	YBED_ECOLI	UPF0250 protein YbeD	19.869	18.6234	0.138564	1.03567	2.38415	0.0942624	0.220272	1.2456
Ybel	P0AAT9	YBEL_ECOLI	Uncharacterized protein YbeL	18.6445	19.4234	0.306925	0.0966536	-4.84129	0.0109798	0.0562479	-0.778924
Ybem	P39874	YBEM_ECOLI	Putative hydrolase YbeM	15.4536	15.6064	1.95303	2.13562	-0.105602	0.919367	0.950757	-0.152806
Ybey	P0A898	YBEY_ECOLI	Endoribonuclease YbeY	16.5231	16.3202	1.64457	1.70317	0.171401	0.86955	0.909499	0.202902
Ybez	P0A9K3	PHOL_ECOLI	PhoH-like protein	22.8567	22.3474	0.0331766	0.260452	3.87995	0.028632	0.0998214	0.509352
Ybfe	P0AAU7	YBFE_ECOLI	Uncharacterized protein YbfE	17.9106	16.2899	0.781078	2.43602	1.26709	0.280686	0.437271	1.62073
Ybff	P75736	YBFF_ECOLI	Esterase YbfF	19.2461	19.0263	0.375069	0.497249	0.705796	0.508696	0.644049	0.2198
Ybgf	P45955	YBGF_ECOLI	Uncharacterized protein YbgF	20.47	17.0303	0.139833	1.66109	4.12701	0.0251073	0.0923926	3.43978
[truncated: 250 more rows]

## Sheet: p-val_Sig_UP.E2_S3vsBC
Protein	Protein.Group	Protein.Names	Protein.Description	log2_mean_bap1_bioHMatBCbioKan_C4	log2_mean_Bap1	log2_std_bap1_bioHMatBCbioKan_C4	log2_std_Bap1	t-test_stat	p-value	p_adjusted(BH)	log2_Fold_change_A/B	Significance
[truncated: 127 more rows]

[truncated: 11 more sheets: p-val_Sig_DOWN.E2_S3vsBC, Full t-test outputE1_S2vsE2_S3, E2_S3vsBC_up_COGS, E2_S3vsBC_down_COGs, Summary data_COGS, E1_S2vsBC_up_COGs, E1_s2vsBC_down_COGs, E1_S2vsE2_S3_up_COGS, E1_S2vsE2_S3_down_COGS, p-val_Sig_UP.E1_S2vsE2_S3, p-val_Sig_DOWN.E1_S2vsE2_S3]
