# Supplementary material for: Engineering controllable alteration of malonyl-CoA levels to enhance polyketide production
Source: Nat Chem Biol. 2025 Jun 11;21(8):1214–25. doi: 10.1038/s41589-025-01911-6 (PMC12303837; doi:10.1038/s41589-025-01911-6)
Supplement: Supplementary file 4 — Full ALE amino acid mutations list per strain and absence–presence mutation matrix of frameshift and stop codon mutations. [file 41589_2025_1911_MOESM4_ESM.xlsx]

## Sheet: AA mutations
Condition	20mM 2 weeks + 1mM 2weeks	20mM 2 weeks + 1mM 2weeks	20mM 2 weeks + 1mM 2weeks	20mM 4 weeks	20mM 4 weeks	20mM 4 weeks	20mM 4 weeks	20mM 4 weeks	20mM 4 weeks	20mM 2 weeks + 1mM 2weeks	20mM 2 weeks + 1mM 2weeks	20mM 2 weeks + 1mM 2weeks	20mM 2 weeks + 1mM 2weeks	20mM 2 weeks + 1mM 2weeks	20mM 2 weeks	20mM 2 weeks	20mM 2 weeks	1mM 1 week	1mM 1 week	1mM 1 week	1mM 1 week	1mM 1 week	1mM 1 week
Strain	E2_S1	E2_S2	E2_S3	E2_S4	E2_S5	E2_S6	E2_S7	E2_S8	E2_S9	E2_S10	E2_S11	E2_S12	E2_S13	E2_S14	E2_S15	E2_S16	E2_S17	E1_1	E1_2	E1_3	E1_4	E1_5	E1_6
	"aaeA CDS (p-hydroxybenzoic acid efflux system component)":p.Arg42Cys	"aaeA CDS (p-hydroxybenzoic acid efflux system component)":p.Arg42Cys	"aaeA CDS (p-hydroxybenzoic acid efflux system component)":p.Arg42Cys	"aaeA CDS (p-hydroxybenzoic acid efflux system component)":p.Arg42Cys	"A CDS (DNA packaging protein)":p.Gly65Asp	"aaeA CDS (p-hydroxybenzoic acid efflux system component)":p.Arg42Cys	"aaeA CDS (p-hydroxybenzoic acid efflux system component)":p.Arg42Cys	"A CDS (DNA packaging protein)":p.Gly65Asp	"1 CDS (T7 DNA-directed RNA polymerase)":p.Val574Ile	"aaeA CDS (p-hydroxybenzoic acid efflux system component)":p.Arg42Cys	"aaeA CDS (p-hydroxybenzoic acid efflux system component)":p.Arg42Cys	"aaeA CDS (p-hydroxybenzoic acid efflux system component)":p.Arg42Cys	"aaeA CDS (p-hydroxybenzoic acid efflux system component)":p.Arg42Cys	"aaeA CDS (p-hydroxybenzoic acid efflux system component)":p.Arg42Cys	"A CDS (DNA packaging protein)":p.Gly65Asp	"A CDS (DNA packaging protein)":p.Gly65Asp	"A CDS (DNA packaging protein)":p.Gly65Asp	alkA CDS (3-methyl-adenine DNA glycosylase II):p.Thr211Ala	alkA CDS (3-methyl-adenine DNA glycosylase II):p.Thr211Ala	alkA CDS (3-methyl-adenine DNA glycosylase II):p.Thr211Ala	agaD CDS (N-acetylgalactosamine-specific enzyme IID component of PTS):p.Lys43Arg	alkA CDS (3-methyl-adenine DNA glycosylase II):p.Thr211Ala	alkA CDS (3-methyl-adenine DNA glycosylase II):p.Thr211Ala
	"aaeA CDS (p-hydroxybenzoic acid efflux system component)":p.Ile265Thr	"abgT CDS (p-aminobenzoyl-glutamate transporter; membrane protein)":p.Lys367Glu	"abgR CDS (putative DNA-binding transcriptional regulator of abgABT operon)":p.Leu253fs	"abgT CDS (p-aminobenzoyl-glutamate transporter; membrane protein)":p.Lys367Glu	"acnB CDS (aconitate hydratase 2; aconitase B; 2-methyl-cis-aconitate hydratase)":p.Tyr841Cys	"aaeR CDS (transcriptional regulator for aaeXAB operon)":p.Pro132Leu	"abgA CDS (p-aminobenzoyl-glutamate hydrolase, A subunit)":p.His130Tyr	"accD CDS (acetyl-CoA carboxylase, beta (carboxyltransferase) subunit)":p.Gly205Ser	"A CDS (DNA packaging protein)":p.Gly65Asp	"abgR CDS (putative DNA-binding transcriptional regulator of abgABT operon)":p.Leu253fs	"abgR CDS (putative DNA-binding transcriptional regulator of abgABT operon)":p.Leu253fs	"abgR CDS (putative DNA-binding transcriptional regulator of abgABT operon)":p.Leu253fs	"aat CDS (leucyl/phenylalanyl-tRNA-protein transferase)":p.Leu26Pro	"aat CDS (leucyl/phenylalanyl-tRNA-protein transferase)":p.Leu26Pro	"acnB CDS (aconitate hydratase 2; aconitase B; 2-methyl-cis-aconitate hydratase)":p.Tyr841Cys	"acnB CDS (aconitate hydratase 2; aconitase B; 2-methyl-cis-aconitate hydratase)":p.Tyr841Cys	"acnB CDS (aconitate hydratase 2; aconitase B; 2-methyl-cis-aconitate hydratase)":p.Tyr841Cys	apbE CDS (putative thiamine-synthetic flavin transferase lipoprotein):p.Ser210Pro	allD CDS (ureidoglycolate dehydrogenase):p.Gly222Glu	allD CDS (ureidoglycolate dehydrogenase):p.Gly222Glu	alkA CDS (3-methyl-adenine DNA glycosylase II):p.Thr211Ala	ftsP CDS (septal ring component that protects the divisome from stress; multicopy suppressor of ftsI(Ts)):p.Glu166Gly	allD CDS (ureidoglycolate dehydrogenase):p.Gly222Glu
	"abgR CDS (putative DNA-binding transcriptional regulator of abgABT operon)":p.Leu253fs	"acpH CDS (acyl carrier protein (ACP) phosphodiesterase; ACP hydrolyase)":p.Trp64Arg	"abgT CDS (p-aminobenzoyl-glutamate transporter; membrane protein)":p.Lys367Glu	"aldA CDS (aldehyde dehydrogenase A, NAD-linked)":p.Gly94fs	"actP CDS (acetate transporter)":p.Gly374Ser	"abgT CDS (p-aminobenzoyl-glutamate transporter; membrane protein)":p.Lys367Glu	"abgT CDS (p-aminobenzoyl-glutamate transporter; membrane protein)":p.Lys367Glu	"acnB CDS (aconitate hydratase 2; aconitase B; 2-methyl-cis-aconitate hydratase)":p.Tyr841Cys	"aaeB CDS (p-hydroxybenzoic acid efflux system component)":p.Ile84Asn	"abgT CDS (p-aminobenzoyl-glutamate transporter; membrane protein)":p.Lys367Glu	"abgT CDS (p-aminobenzoyl-glutamate transporter; membrane protein)":p.Lys367Glu	"abgT CDS (p-aminobenzoyl-glutamate transporter; membrane protein)":p.Lys367Glu	"abgR CDS (putative DNA-binding transcriptional regulator of abgABT operon)":p.Leu253fs	"abgR CDS (putative DNA-binding transcriptional regulator of abgABT operon)":p.Leu253fs	"alsA CDS (D-allose ABC transporter ATPase)":p.Asp441Gly	"alsA CDS (D-allose ABC transporter ATPase)":p.Asp441Gly	"alsA CDS (D-allose ABC transporter ATPase)":p.Asp441Gly	argI CDS (ornithine carbamoyltransferase 1):p.Ala41Thr	ECD_02817 CDS (KpsU protein):p.Gly19Ser	arsB CDS (arsenite/antimonite transporter):p.Val13Ala	betT CDS (choline transporter of high affinity):p.Gly301Val	galP CDS (D-galactose transporter):p.Ile342Thr	cycA CDS (D-alanine/D-serine/glycine transporter):p.Gly179Asp
	"abgT CDS (p-aminobenzoyl-glutamate transporter; membrane protein)":p.Lys367Glu	"allE CDS (S-ureidoglycine aminohydrolase)":p.Thr100Ile	"accA CDS (acetyl-CoA carboxylase, carboxytransferase, alpha subunit)":p.Val193Ala	"allE CDS (S-ureidoglycine aminohydrolase)":p.Thr100Ile	"agaV CDS (N-acetylgalactosamine-specific enzyme IIB component of PTS)":p.Gly16Ser	"accD CDS (acetyl-CoA carboxylase, beta (carboxyltransferase) subunit)":p.Ser196Tyr	"aegA CDS (putative oxidoreductase, FeS binding subunit/NAD/FAD-binding subunit)":p.Ile42Val	"agaE CDS (PTS system, N-acetylgalactosamine-specific IID component)":p.Tyr27His	"accD CDS (acetyl-CoA carboxylase, beta (carboxyltransferase) subunit)":p.Gly205Ser	"accA CDS (acetyl-CoA carboxylase, carboxytransferase, alpha subunit)":p.Val193Ala	"accA CDS (acetyl-CoA carboxylase, carboxytransferase, alpha subunit)":p.Val193Ala	"accA CDS (acetyl-CoA carboxylase, carboxytransferase, alpha subunit)":p.Val193Ala	"abgT CDS (p-aminobenzoyl-glutamate transporter; membrane protein)":p.Lys367Glu	"abgT CDS (p-aminobenzoyl-glutamate transporter; membrane protein)":p.Lys367Glu	"anmK CDS (anhydro-N-acetylmuramic acid kinase)":p.Ile25Thr	"anmK CDS (anhydro-N-acetylmuramic acid kinase)":p.Ile25Thr	"anmK CDS (anhydro-N-acetylmuramic acid kinase)":p.Ile25Thr	cpsG CDS (phosphomannomutase):p.Leu4fs	ECD_03713 CDS (hypothetical protein):p.Gly45fs	ECD_00840 CDS (hypothetical protein):p.Leu135fs	ECD_00832 CDS (putative capsid portal protein):p.Gly300fs	gltP CDS (glutamate/aspartate:proton symporter):p.Met114Lys	ddpD CDS (D,D-dipeptide ABC transporter ATPase):p.Arg162His
	"accA CDS (acetyl-CoA carboxylase, carboxytransferase, alpha subunit)":p.Ser285Leu	"ampE CDS (ampicillin resistance inner membrane protein; putative signaling protein in beta-lactamase regulation)":p.Thr70Ser	"acnA CDS (aconitate hydratase 1; aconitase A)":p.Pro785Ser	"alsB CDS (D-allose ABC transporter periplasmic binding protein)":p.Ala232Thr	"alaA CDS (glutamate-pyruvate aminotransferase; glutamic-pyruvic transaminase (GPT); alanine transaminase)":p.Pro374Leu	"aceK CDS (isocitrate dehydrogenase kinase/phosphatase)":p.Tyr474Ser	"allE CDS (S-ureidoglycine aminohydrolase)":p.Thr100Ile	"alsA CDS (D-allose ABC transporter ATPase)":p.Asp441Gly	"acnB CDS (aconitate hydratase 2; aconitase B; 2-methyl-cis-aconitate hydratase)":p.Ala138Val	"acnA CDS (aconitate hydratase 1; aconitase A)":p.Pro785Ser	"acrB CDS (multidrug efflux system protein)":p.Thr56Ala	"acnA CDS (aconitate hydratase 1; aconitase A)":p.Pro785Ser	"accA CDS (acetyl-CoA carboxylase, carboxytransferase, alpha subunit)":p.Val193Ala	"accA CDS (acetyl-CoA carboxylase, carboxytransferase, alpha subunit)":p.Val193Ala	"apaH CDS (diadenosine tetraphosphatase)":p.Ile240Val	"apaH CDS (diadenosine tetraphosphatase)":p.Ile240Val	"apaH CDS (diadenosine tetraphosphatase)":p.Ile240Val	curA CDS (curcumin/dihydrocurcumin reductase, NADPH-dependent):p.Val177Ala	ECD_03721 CDS (hypothetical protein):p.Arg319His	ECD_02817 CDS (KpsU protein):p.Gly19Ser	ECD_03531 CDS (hypothetical protein):p.Leu1076Phe	hupB CDS (HU, DNA-binding transcriptional regulator, beta subunit):p.Lys3Thr	ECD_02817 CDS (KpsU protein):p.Gly19Ser
	"accA CDS (acetyl-CoA carboxylase, carboxytransferase, alpha subunit)":p.Val193Ala	"anmK CDS (anhydro-N-acetylmuramic acid kinase)":p.Gly142Arg	"acrF CDS (multidrug efflux system protein)":p.Ala308Val	"amiC CDS (N-acetylmuramoyl-L-alanine amidase)":p.Val37Met	"allC CDS (allantoate amidohydrolase)":p.Gly128Ser	"acpT CDS (4'-phosphopantetheinyl transferase)":p.Trp130*	"ampE CDS (ampicillin resistance inner membrane protein; putative signaling protein in beta-lactamase regulation)":p.Arg142Cys	"anmK CDS (anhydro-N-acetylmuramic acid kinase)":p.Ile25Thr	"acnB CDS (aconitate hydratase 2; aconitase B; 2-methyl-cis-aconitate hydratase)":p.Tyr841Cys	"acrF CDS (multidrug efflux system protein)":p.Ala308Val	"acrS CDS (acrAB operon transcriptional repressor)":p.Glu75Gly	"acrF CDS (multidrug efflux system protein)":p.Ala308Val	"acnA CDS (aconitate hydratase 1; aconitase A)":p.Pro785Ser	"acnA CDS (aconitate hydratase 1; aconitase A)":p.Pro785Ser	"araF CDS (L-arabinose ABC transporter periplasmic binding protein)":p.Ala50Thr	"araF CDS (L-arabinose ABC transporter periplasmic binding protein)":p.Ala50Thr	"araF CDS (L-arabinose ABC transporter periplasmic binding protein)":p.Ala50Thr	dinG CDS (ATP-dependent DNA helicase):p.Ser645Asn	fadI CDS (beta-ketoacyl-CoA thiolase, anaerobic, subunit):p.Trp321*	ECD_03713 CDS (hypothetical protein):p.Gly45fs	ECD_03533 CDS (hypothetical protein):p.Glu26Lys	hyaB CDS (hydrogenase 1, large subunit):p.Ala425Val	ECD_03713 CDS (hypothetical protein):p.Gly45fs
	"adiC CDS (arginine:agmatine antiporter)":p.Cys238Tyr	"araE CDS (arabinose transporter)":p.Pro199Leu	"adhE CDS (fused acetaldehyde-CoA dehydrogenase/iron-dependent alcohol dehydrogenase/pyruvate-formate lyase deactivase)":p.Phe513Leu	"araE CDS (arabinose transporter)":p.Pro199Leu	"alsA CDS (D-allose ABC transporter ATPase)":p.Asp441Gly	"ada CDS (fused DNA-binding transcriptional dual regulator/O6-methylguanine-DNA methyltransferase)":p.Ser53Tyr	"aqpZ CDS (aquaporin Z)":p.Arg189Cys	"araF CDS (L-arabinose ABC transporter periplasmic binding protein)":p.Ala50Thr	"adiA CDS (arginine decarboxylase)":p.Trp563*	"adhE CDS (fused acetaldehyde-CoA dehydrogenase/iron-dependent alcohol dehydrogenase/pyruvate-formate lyase deactivase)":p.Phe513Leu	"adiC CDS (arginine:agmatine antiporter)":p.Cys238Tyr	"adhE CDS (fused acetaldehyde-CoA dehydrogenase/iron-dependent alcohol dehydrogenase/pyruvate-formate lyase deactivase)":p.Phe513Leu	"adhE CDS (fused acetaldehyde-CoA dehydrogenase/iron-dependent alcohol dehydrogenase/pyruvate-formate lyase deactivase)":p.Phe513Leu	"acrF CDS (multidrug efflux system protein)":p.Ala308Val	"argK CDS (membrane ATPase/protein kinase)":p.Ala38Thr	"argK CDS (membrane ATPase/protein kinase)":p.Ala38Thr	"argK CDS (membrane ATPase/protein kinase)":p.Ala38Thr	djlC CDS (J domain-containing HscC co-chaperone; Hsc56):p.Lys219fs	ftsP CDS (septal ring component that protects the divisome from stress; multicopy suppressor of ftsI(Ts)):p.Glu166Gly	ECD_03721 CDS (hypothetical protein):p.Arg319His	evgS CDS (hybrid sensory histidine kinase in two-component regulatory system with EvgA):p.Arg578fs	lac operator	ECD_03721 CDS (hypothetical protein):p.Arg319His
	"agaR CDS (transcriptional repressor of the aga regulon)":p.Glu263Val	"arcB CDS (aerobic respiration control sensor histidine protein kinase, cognate to two-component response regulators ArcA and RssB)":p.Thr420Ala	"adiC CDS (arginine:agmatine antiporter)":p.Cys238Tyr	"arcB CDS (aerobic respiration control sensor histidine protein kinase, cognate to two-component response regulators ArcA and RssB)":p.Thr420Ala	"anmK CDS (anhydro-N-acetylmuramic acid kinase)":p.Ile25Thr	"adiY CDS (adi system transcriptional activator)":p.Ser48Tyr	"araE CDS (arabinose transporter)":p.Pro199Leu	"argK CDS (membrane ATPase/protein kinase)":p.Ala38Thr	"alsA CDS (D-allose ABC transporter ATPase)":p.Asp441Gly	"adiC CDS (arginine:agmatine antiporter)":p.Cys238Tyr	"agaR CDS (transcriptional repressor of the aga regulon)":p.Glu263Val	"adiC CDS (arginine:agmatine antiporter)":p.Cys238Tyr	"adiC CDS (arginine:agmatine antiporter)":p.Cys238Tyr	"adhE CDS (fused acetaldehyde-CoA dehydrogenase/iron-dependent alcohol dehydrogenase/pyruvate-formate lyase deactivase)":p.Phe513Leu	"artQ CDS (arginine ABC transporter permease)":p.Ala126Val	"artQ CDS (arginine ABC transporter permease)":p.Ala126Val	"artQ CDS (arginine ABC transporter permease)":p.Ala126Val	dtpD CDS (dipeptide and tripeptide permease D):p.Ala444Val	galP CDS (D-galactose transporter):p.Ile342Thr	fadI CDS (beta-ketoacyl-CoA thiolase, anaerobic, subunit):p.Trp321*	fadK CDS (short chain acyl-CoA synthetase, anaerobic):p.Arg538Trp	ompA CDS (outer membrane protein A (3a;II*;G;d)):p.His52Tyr	ecpC CDS (ECP production outer membrane protein):p.Ala429fs
	"aldA CDS (aldehyde dehydrogenase A, NAD-linked)":p.Gly94fs	"aroF CDS (3-deoxy-D-arabino-heptulosonate-7-phosphate synthase, tyrosine-repressible)":p.Ala205Thr	"agaR CDS (transcriptional repressor of the aga regulon)":p.Glu263Val	"argI CDS (ornithine carbamoyltransferase 1)":p.Ala240Thr	"araF CDS (L-arabinose ABC transporter periplasmic binding protein)":p.Ala50Thr	"aes CDS (acetyl esterase)":p.Gly167Asp	"arcB CDS (aerobic respiration control sensor histidine protein kinase, cognate to two-component response regulators ArcA and RssB)":p.Thr420Ala	"artQ CDS (arginine ABC transporter permease)":p.Ala126Val	"anmK CDS (anhydro-N-acetylmuramic acid kinase)":p.Ile25Thr	"agaR CDS (transcriptional repressor of the aga regulon)":p.Glu263Val	"ahpC CDS (alkyl hydroperoxide reductase, C22 subunit)":p.Asp126Asn	"agaR CDS (transcriptional repressor of the aga regulon)":p.Glu263Val	"agaR CDS (transcriptional repressor of the aga regulon)":p.Glu263Val	"adiC CDS (arginine:agmatine antiporter)":p.Cys238Tyr	"aspC CDS (aspartate aminotransferase, PLP-dependent)":p.Leu228Pro	"aspC CDS (aspartate aminotransferase, PLP-dependent)":p.Leu228Pro	"aspC CDS (aspartate aminotransferase, PLP-dependent)":p.Leu228Pro	ECD_00025 CDS (hypothetical protein):p.Phe66fs	gltP CDS (glutamate/aspartate:proton symporter):p.Met114Lys	ftsP CDS (septal ring component that protects the divisome from stress; multicopy suppressor of ftsI(Ts)):p.Glu166Gly	flhA CDS (putative flagellar export pore protein):p.Leu628Ser	opgB CDS (OPG periplasmic biosynthetic phosphoglycerol transferases I (membrane-bound) and II (soluble)):p.Val216Met	fadI CDS (beta-ketoacyl-CoA thiolase, anaerobic, subunit):p.Trp321*
	"allE CDS (S-ureidoglycine aminohydrolase)":p.Thr100Ile	"aroM CDS (AroM family protein)":p.Asn162Asp	"aldA CDS (aldehyde dehydrogenase A, NAD-linked)":p.Gly94fs	"aroM CDS (AroM family protein)":p.Asn162Asp	"argK CDS (membrane ATPase/protein kinase)":p.Ala38Thr	"allE CDS (S-ureidoglycine aminohydrolase)":p.Thr100Ile	"argC CDS (N-acetyl-gamma-glutamylphosphate reductase, NAD(P)-binding)":p.Asp74Gly	"aspC CDS (aspartate aminotransferase, PLP-dependent)":p.Leu228Pro	"araF CDS (L-arabinose ABC transporter periplasmic binding protein)":p.Ala50Thr	"aldA CDS (aldehyde dehydrogenase A, NAD-linked)":p.Gly94fs	"aldA CDS (aldehyde dehydrogenase A, NAD-linked)":p.Gly94fs	"aldA CDS (aldehyde dehydrogenase A, NAD-linked)":p.Gly94fs	"aldA CDS (aldehyde dehydrogenase A, NAD-linked)":p.Gly94fs	"agaR CDS (transcriptional repressor of the aga regulon)":p.Glu263Val	"aspS CDS (aspartyl-tRNA synthetase)":p.Ile160Thr	"aspS CDS (aspartyl-tRNA synthetase)":p.Ile160Thr	"aspS CDS (aspartyl-tRNA synthetase)":p.Ile160Thr	emrD CDS (multidrug efflux system protein):p.Met84Ile	hupB CDS (HU, DNA-binding transcriptional regulator, beta subunit):p.Lys3Thr	galP CDS (D-galactose transporter):p.Ile342Thr	ftsP CDS (septal ring component that protects the divisome from stress; multicopy suppressor of ftsI(Ts)):p.Glu166Gly	potI CDS (putrescine ABC transporter permease):p.Ile188Thr	folM CDS (dihydromonapterin reductase, NADPH-dependent; dihydrofolate reductase isozyme):p.Gly209Asp
	"ampG CDS (muropeptide transporter)":p.Ile273Thr	"aslB CDS (putative AslA-specific sulfatase-maturating enzyme)":p.Ser399Asn	"allE CDS (S-ureidoglycine aminohydrolase)":p.Thr100Ile	"atoB CDS (acetyl-CoA acetyltransferase)":p.Lys329fs	"artQ CDS (arginine ABC transporter permease)":p.Ala126Val	"araE CDS (arabinose transporter)":p.Pro199Leu	"aroM CDS (AroM family protein)":p.Asn162Asp	"bcsE CDS (cellulose production protein)":p.Val234Ala	"arcA CDS (response regulator in two-component regulatory system with ArcB or CpxA)":p.Tyr137His	"allE CDS (S-ureidoglycine aminohydrolase)":p.Thr100Ile	"allE CDS (S-ureidoglycine aminohydrolase)":p.Thr100Ile	"allE CDS (S-ureidoglycine aminohydrolase)":p.Thr100Ile	"allE CDS (S-ureidoglycine aminohydrolase)":p.Thr100Ile	"aldA CDS (aldehyde dehydrogenase A, NAD-linked)":p.Gly94fs	"bcsE CDS (cellulose production protein)":p.Val234Ala	"bcsE CDS (cellulose production protein)":p.Val234Ala	"bcsE CDS (cellulose production protein)":p.Val234Ala	fadL CDS (long-chain fatty acid outer membrane transporter):p.Asn235fs	hyaB CDS (hydrogenase 1, large subunit):p.Ala425Val	gltP CDS (glutamate/aspartate:proton symporter):p.Met114Lys	galP CDS (D-galactose transporter):p.Ile342Thr	pqqL CDS (putative periplasmic M16 family zinc metalloendopeptidase):p.Leu364Ser	ftsP CDS (septal ring component that protects the divisome from stress; multicopy suppressor of ftsI(Ts)):p.Glu166Gly
	"amtB CDS (ammonium transporter)":p.Ala201Val	"atoB CDS (acetyl-CoA acetyltransferase)":p.Lys329fs	"ampG CDS (muropeptide transporter)":p.Ile273Thr	"atoS CDS (sensory histidine kinase in two-component regulatory system with AtoC)":p.Gln549fs	"asnA CDS (asparagine synthetase A)":p.Asp85Asn	"arcB CDS (aerobic respiration control sensor histidine protein kinase, cognate to two-component response regulators ArcA and RssB)":p.Thr420Ala	"aslA CDS (putative Ser-type periplasmic non-aryl sulfatase)":p.Gly180Val	"bcsZ CDS (endo-1,4-D-glucanase)":p.Asp78Gly	"argK CDS (membrane ATPase/protein kinase)":p.Ala38Thr	"ampG CDS (muropeptide transporter)":p.Ile273Thr	"ampG CDS (muropeptide transporter)":p.Ile273Thr	"ampG CDS (muropeptide transporter)":p.Ile273Thr	"ampG CDS (muropeptide transporter)":p.Ile273Thr	"allE CDS (S-ureidoglycine aminohydrolase)":p.Thr100Ile	"bcsZ CDS (endo-1,4-D-glucanase)":p.Asp78Gly	"bcsZ CDS (endo-1,4-D-glucanase)":p.Asp78Gly	"bcsZ CDS (endo-1,4-D-glucanase)":p.Asp78Gly	fdoH CDS (formate dehydrogenase-O, Fe-S subunit):p.Ala44Thr	L CDS (tail component):p.Ala148Thr	hupB CDS (HU, DNA-binding transcriptional regulator, beta subunit):p.Lys3Thr	gltP CDS (glutamate/aspartate:proton symporter):p.Met114Lys	rimM CDS (ribosome maturation factor):p.Phe48Leu	galP CDS (D-galactose transporter):p.Ile342Thr
	"araE CDS (arabinose transporter)":p.Pro199Leu	"atoS CDS (sensory histidine kinase in two-component regulatory system with AtoC)":p.Leu225Phe	"amtB CDS (ammonium transporter)":p.Ala201Val	"atoS CDS (sensory histidine kinase in two-component regulatory system with AtoC)":p.Leu225Phe	"aspC CDS (aspartate aminotransferase, PLP-dependent)":p.Leu228Pro	"aroM CDS (AroM family protein)":p.Asn162Asp	"atoB CDS (acetyl-CoA acetyltransferase)":p.Lys329fs	"brnQ CDS (branched-chain amino acid transport system 2 carrier protein; LIV-II transport system for Ile, Leu, and Val)":p.Ala98Val	"artQ CDS (arginine ABC transporter permease)":p.Ala126Val	"amtB CDS (ammonium transporter)":p.Ala201Val	"amtB CDS (ammonium transporter)":p.Ala201Val	"amtB CDS (ammonium transporter)":p.Ala201Val	"araE CDS (arabinose transporter)":p.Pro199Leu	"ampG CDS (muropeptide transporter)":p.Ile273Thr	"brnQ CDS (branched-chain amino acid transport system 2 carrier protein; LIV-II transport system for Ile, Leu, and Val)":p.Ala98Val	"brnQ CDS (branched-chain amino acid transport system 2 carrier protein; LIV-II transport system for Ile, Leu, and Val)":p.Ala98Val	"brnQ CDS (branched-chain amino acid transport system 2 carrier protein; LIV-II transport system for Ile, Leu, and Val)":p.Ala98Val	fepA CDS (ferrienterobactin outer membrane transporter):p.Ala564Thr	mcrB CDS (5-methylcytosine-specific restriction enzyme McrBC, subunit McrB):p.Lys273fs	hyaB CDS (hydrogenase 1, large subunit):p.Ala425Val	hupB CDS (HU, DNA-binding transcriptional regulator, beta subunit):p.Lys3Thr	rlmN CDS (dual specificity 23S rRNA m(2)A2503, tRNA m(2)A37 methyltransferase, SAM-dependent):p.Lys267Arg	gltP CDS (glutamate/aspartate:proton symporter):p.Met114Lys
	"arcB CDS (aerobic respiration control sensor histidine protein kinase, cognate to two-component response regulators ArcA and RssB)":p.Thr420Ala	"atpD CDS (F1 sector of membrane-bound ATP synthase, beta subunit)":p.Gly103Cys	"araE CDS (arabinose transporter)":p.Pro199Leu	"atpA CDS (F1 sector of membrane-bound ATP synthase, alpha subunit)":p.Ala480Val	"bcsE CDS (cellulose production protein)":p.Val234Ala	"artM CDS (arginine ABC transporter permease)":p.Arg209His	"atoS CDS (sensory histidine kinase in two-component regulatory system with AtoC)":p.Leu225Phe	"btuE CDS (glutathione peroxidase)":p.Ser124Gly	"aspC CDS (aspartate aminotransferase, PLP-dependent)":p.Leu228Pro	"araE CDS (arabinose transporter)":p.Pro199Leu	"araE CDS (arabinose transporter)":p.Pro199Leu	"araE CDS (arabinose transporter)":p.Pro199Leu	"argH CDS (argininosuccinate lyase)":p.Tyr373His	"amtB CDS (ammonium transporter)":p.Ala201Val	"btuE CDS (glutathione peroxidase)":p.Ser124Gly	"btuE CDS (glutathione peroxidase)":p.Ser124Gly	"btuE CDS (glutathione peroxidase)":p.Ser124Gly	ftsP CDS (septal ring component that protects the divisome from stress; multicopy suppressor of ftsI(Ts)):p.Glu166Gly	ompA CDS (outer membrane protein A (3a;II*;G;d)):p.His52Tyr	mcrB CDS (5-methylcytosine-specific restriction enzyme McrBC, subunit McrB):p.Lys273fs	hyaB CDS (hydrogenase 1, large subunit):p.Ala425Val	rutF CDS (flavin:NADH reductase):p.Val59Ala	hupB CDS (HU, DNA-binding transcriptional regulator, beta subunit):p.Lys3Thr
	"argI CDS (ornithine carbamoyltransferase 1)":p.Ala240Thr	"baeS CDS (sensory histidine kinase in two-component regulatory system with BaeR)":p.Asp75Gly	"arcB CDS (aerobic respiration control sensor histidine protein kinase, cognate to two-component response regulators ArcA and RssB)":p.Thr420Ala	"atpD CDS (F1 sector of membrane-bound ATP synthase, beta subunit)":p.Gly103Cys	"bcsZ CDS (endo-1,4-D-glucanase)":p.Asp78Gly	"asnA CDS (asparagine synthetase A)":p.Val242Ile	"atpD CDS (F1 sector of membrane-bound ATP synthase, beta subunit)":p.Gly103Cys	"curA CDS (curcumin/dihydrocurcumin reductase, NADPH-dependent)":p.Glu312Lys	"bcsE CDS (cellulose production protein)":p.Val234Ala	"arcB CDS (aerobic respiration control sensor histidine protein kinase, cognate to two-component response regulators ArcA and RssB)":p.Arg729Cys	"arcB CDS (aerobic respiration control sensor histidine protein kinase, cognate to two-component response regulators ArcA and RssB)":p.Thr420Ala	"arcB CDS (aerobic respiration control sensor histidine protein kinase, cognate to two-component response regulators ArcA and RssB)":p.Thr420Ala	"argI CDS (ornithine carbamoyltransferase 1)":p.Ala240Thr	"araE CDS (arabinose transporter)":p.Pro199Leu	"chbR CDS (repressor of chb operon for N,N'-diacetylchitobiose utilization)":p.Gln172Arg	"chbR CDS (repressor of chb operon for N,N'-diacetylchitobiose utilization)":p.Gln172Arg	"chbR CDS (repressor of chb operon for N,N'-diacetylchitobiose utilization)":p.Gln172Arg	galP CDS (D-galactose transporter):p.Ile342Thr	opgB CDS (OPG periplasmic biosynthetic phosphoglycerol transferases I (membrane-bound) and II (soluble)):p.Val216Met	ompA CDS (outer membrane protein A (3a;II*;G;d)):p.His52Tyr	lac operator	ssuE CDS (NAD(P)H-dependent FMN reductase):p.Trp169Cys	hyaB CDS (hydrogenase 1, large subunit):p.Ala425Val
	"aroM CDS (AroM family protein)":p.Asn162Asp	"bcr CDS (bicyclomycin/cysteine/sulfonamide efflux transporter)":p.Met229Ile	"argH CDS (argininosuccinate lyase)":p.Tyr373His	"bacA CDS (undecaprenyl pyrophosphate phosphatase)":p.Ala267Thr	"betT CDS (choline transporter of high affinity)":p.Thr478Met	"asnC CDS (transcriptional activator of asnA; autorepressor)":p.Glu137*	"bamA CDS (BamABCDE complex OM biogenesis outer membrane pore-forming assembly factor)":p.Pro92Ser	"cyoD CDS (cytochrome o ubiquinol oxidase subunit IV)":p.Phe65Leu	"bcsZ CDS (endo-1,4-D-glucanase)":p.Asp78Gly	"arcB CDS (aerobic respiration control sensor histidine protein kinase, cognate to two-component response regulators ArcA and RssB)":p.Thr420Ala	"argI CDS (ornithine carbamoyltransferase 1)":p.Ala240Thr	"argH CDS (argininosuccinate lyase)":p.Tyr373His	"aroM CDS (AroM family protein)":p.Asn162Asp	"arcB CDS (aerobic respiration control sensor histidine protein kinase, cognate to two-component response regulators ArcA and RssB)":p.Thr420Ala	"cpdA CDS (3',5' cAMP phosphodiesterase)":p.Ser111Pro	"cpdA CDS (3',5' cAMP phosphodiesterase)":p.Ser111Pro	"cpdA CDS (3',5' cAMP phosphodiesterase)":p.Ser111Pro	gltP CDS (glutamate/aspartate:proton symporter):p.Met114Lys	potI CDS (putrescine ABC transporter permease):p.Ile188Thr	opgB CDS (OPG periplasmic biosynthetic phosphoglycerol transferases I (membrane-bound) and II (soluble)):p.Val216Met	ligA CDS (DNA ligase, NAD(+)-dependent):p.Ala599Thr	tolA CDS (membrane anchored protein in TolA-TolQ-TolR complex):p.Val1Met	lac operator
	"atoB CDS (acetyl-CoA acetyltransferase)":p.Lys329fs	"bcsC CDS (cellulose synthase subunit)":p.Ala592Thr	"argI CDS (ornithine carbamoyltransferase 1)":p.Ala240Thr	"bamB CDS (BamABCDE complex OM biogenesis lipoprotein)":p.Asp353Gly	"betT CDS (choline transporter of high affinity)":p.Tyr121His	"astE CDS (succinylglutamate desuccinylase)":p.Ala149Val	"bcsC CDS (cellulose synthase subunit)":p.Ala592Thr	"cytR CDS (Anti-activator for CytR-CRP nucleoside utilization regulon)":p.Gly192Asp	"brnQ CDS (branched-chain amino acid transport system 2 carrier protein; LIV-II transport system for Ile, Leu, and Val)":p.Ala98Val	"argH CDS (argininosuccinate lyase)":p.Tyr373His	"aroL CDS (shikimate kinase II)":p.Ala169Thr	"argI CDS (ornithine carbamoyltransferase 1)":p.Ala240Thr	"aroP CDS (aromatic amino acid transporter)":p.Asn351Asp	"argH CDS (argininosuccinate lyase)":p.Tyr373His	"cusA CDS (copper/silver efflux system, membrane component)":p.Arg13fs	"cusA CDS (copper/silver efflux system, membrane component)":p.Arg13fs	"cusA CDS (copper/silver efflux system, membrane component)":p.Arg13fs	hsdR CDS (endonuclease R Type I restriction enzyme):p.Glu140Lys	pqqL CDS (putative periplasmic M16 family zinc metalloendopeptidase):p.Leu364Ser	potI CDS (putrescine ABC transporter permease):p.Ile188Thr	nrdD CDS (anaerobic ribonucleoside-triphosphate reductase):p.Val564Ala	ycbJ CDS (protein kinase-like domain protein):p.Val154Met	mazG CDS (nucleoside triphosphate pyrophosphohydrolase):p.Pro164Ser
	"atoS CDS (sensory histidine kinase in two-component regulatory system with AtoC)":p.Leu225Phe	"bcsC CDS (cellulose synthase subunit)":p.Gln466Arg	"aroM CDS (AroM family protein)":p.Asn162Asp	"bcsC CDS (cellulose synthase subunit)":p.Ala592Thr	"bglF CDS (fused beta-glucoside-specific PTS enzymes: IIA component/IIB component/IIC component)":p.Ile120Phe	"atoB CDS (acetyl-CoA acetyltransferase)":p.Gly136Val	"bdcA CDS (c-di-GMP-binding biofilm dispersal mediator protein)":p.Val174Ala	"dauA CDS (C4-dicarboxylic acid transporter)":p.Ala471Thr	"btuE CDS (glutathione peroxidase)":p.Ser124Gly	"argI CDS (ornithine carbamoyltransferase 1)":p.Ala240Thr	"aroM CDS (AroM family protein)":p.Asn162Asp	"aroM CDS (AroM family protein)":p.Asn162Asp	"ascF CDS (cellobiose/arbutin/salicin-specific PTS enzymes, IIB and IC components)":p.Leu408Phe	"argI CDS (ornithine carbamoyltransferase 1)":p.Ala240Thr	"cyoD CDS (cytochrome o ubiquinol oxidase subunit IV)":p.Phe65Leu	"cyoD CDS (cytochrome o ubiquinol oxidase subunit IV)":p.Phe65Leu	"cyoD CDS (cytochrome o ubiquinol oxidase subunit IV)":p.Phe65Leu	hupB CDS (HU, DNA-binding transcriptional regulator, beta subunit):p.Lys3Thr	recX CDS (regulatory protein for RecA):p.Asp16Glu	pqqL CDS (putative periplasmic M16 family zinc metalloendopeptidase):p.Leu364Ser	nupG CDS (nucleoside transporter):p.Met229Ile	ydcP CDS (putative peptidase):p.Gly460Ser	mcrB CDS (5-methylcytosine-specific restriction enzyme McrBC, subunit McrB):p.Lys273fs
	"atpD CDS (F1 sector of membrane-bound ATP synthase, beta subunit)":p.Gly103Cys	"bcsG CDS (DUF3260 family cellulose production inner membrane protein)":p.Met10Thr	"aroP CDS (aromatic amino acid transporter)":p.Asn351Asp	"bdcA CDS (c-di-GMP-binding biofilm dispersal mediator protein)":p.Val174Ala	"brnQ CDS (branched-chain amino acid transport system 2 carrier protein; LIV-II transport system for Ile, Leu, and Val)":p.Ala98Val	"atoB CDS (acetyl-CoA acetyltransferase)":p.Lys329fs	"betA CDS (choline dehydrogenase, a flavoprotein)":p.Ser263Thr	"degQ CDS (serine endoprotease, periplasmic)":p.Val397Ala	"cheZ CDS (chemotaxis regulator, protein phosphatase for CheY)":p.Val59Ala	"argP CDS (transcriptional regulator for arginine transport and DNA replication genes; replication initiation inhibitor)":p.Val35Gly	"ascB CDS (cryptic 6-phospho-beta-glucosidase)":p.Met236Ile	"aroP CDS (aromatic amino acid transporter)":p.Asn351Asp	"ascF CDS (cellobiose/arbutin/salicin-specific PTS enzymes, IIB and IC components)":p.Pro243Leu	"aroM CDS (AroM family protein)":p.Asn162Asp	"cytR CDS (Anti-activator for CytR-CRP nucleoside utilization regulon)":p.Gly192Asp	"cytR CDS (Anti-activator for CytR-CRP nucleoside utilization regulon)":p.Gly192Asp	"cytR CDS (Anti-activator for CytR-CRP nucleoside utilization regulon)":p.Gly192Asp	hyaB CDS (hydrogenase 1, large subunit):p.Ala425Val	rimM CDS (ribosome maturation factor):p.Phe48Leu	ratA CDS (toxic UPF0083 family protein inhibitor of 70S ribosome formation):p.Asp120Gly	nusA CDS (transcription termination/antitermination L factor):p.Ile150Thr	yggN CDS (DUF2884 family putative periplasmic protein):p.Glu89Gly	mreB CDS (cell wall structural complex MreBCD, actin-like component MreB):p.Asn240Ser
	"B CDS (capsid component)":p.Trp393fs	"bdcA CDS (c-di-GMP-binding biofilm dispersal mediator protein)":p.Val174Ala	"ascF CDS (cellobiose/arbutin/salicin-specific PTS enzymes, IIB and IC components)":p.Leu408Phe	"bet CDS (bet)":p.Asp217Gly	"btuE CDS (glutathione peroxidase)":p.Ser124Gly	"atoD CDS (acetyl-CoA:acetoacetyl-CoA transferase, alpha subunit)":p.Arg145Cys	"betT CDS (choline transporter of high affinity)":p.Asp504Asn	"dgoK CDS (2-oxo-3-deoxygalactonate kinase)":p.Ser285Asn	"cpsB CDS (mannose-1-phosphate guanyltransferase)":p.Val57Glu	"aroM CDS (AroM family protein)":p.Asn162Asp	"atoB CDS (acetyl-CoA acetyltransferase)":p.Lys329fs	"ascF CDS (cellobiose/arbutin/salicin-specific PTS enzymes, IIB and IC components)":p.Leu408Phe	"atoB CDS (acetyl-CoA acetyltransferase)":p.Leu21Pro	"aroP CDS (aromatic amino acid transporter)":p.Asn351Asp	"dauA CDS (C4-dicarboxylic acid transporter)":p.Ala471Thr	"dauA CDS (C4-dicarboxylic acid transporter)":p.Ala471Thr	"dauA CDS (C4-dicarboxylic acid transporter)":p.Ala471Thr	mltA CDS (membrane-bound lytic murein transglycosylase A):p.Gln133*	rlmN CDS (dual specificity 23S rRNA m(2)A2503, tRNA m(2)A37 methyltransferase, SAM-dependent):p.Lys267Arg	recX CDS (regulatory protein for RecA):p.Asp16Glu	ompA CDS (outer membrane protein A (3a;II*;G;d)):p.His52Tyr	yhgA CDS (transposase_31 family protein):p.Val282Leu	ompA CDS (outer membrane protein A (3a;II*;G;d)):p.His52Tyr
	"bcsC CDS (cellulose synthase subunit)":p.Ala592Thr	"betT CDS (choline transporter of high affinity)":p.Asp504Asn	"ascF CDS (cellobiose/arbutin/salicin-specific PTS enzymes, IIB and IC components)":p.Pro243Leu	"betT CDS (choline transporter of high affinity)":p.Asp504Asn	"cyoD CDS (cytochrome o ubiquinol oxidase subunit IV)":p.Phe65Leu	"atoS CDS (sensory histidine kinase in two-component regulatory system with AtoC)":p.Leu225Phe	"bglF CDS (fused beta-glucoside-specific PTS enzymes: IIA component/IIB component/IIC component)":p.Asp349Asn	"dinF CDS (oxidative stress resistance protein; putative MATE family efflux pump; UV and mitomycin C inducible protein)":p.Thr359Ala	"cyoD CDS (cytochrome o ubiquinol oxidase subunit IV)":p.Phe65Leu	"aroP CDS (aromatic amino acid transporter)":p.Asn351Asp	"atoS CDS (sensory histidine kinase in two-component regulatory system with AtoC)":p.Leu225Phe	"ascF CDS (cellobiose/arbutin/salicin-specific PTS enzymes, IIB and IC components)":p.Pro243Leu	"atoB CDS (acetyl-CoA acetyltransferase)":p.Lys329fs	"ascF CDS (cellobiose/arbutin/salicin-specific PTS enzymes, IIB and IC components)":p.Leu408Phe	"degQ CDS (serine endoprotease, periplasmic)":p.Val397Ala	"degQ CDS (serine endoprotease, periplasmic)":p.Val397Ala	"degQ CDS (serine endoprotease, periplasmic)":p.Val397Ala	ompA CDS (outer membrane protein A (3a;II*;G;d)):p.His52Tyr	rutF CDS (flavin:NADH reductase):p.Val59Ala	rimM CDS (ribosome maturation factor):p.Phe48Leu	opgB CDS (OPG periplasmic biosynthetic phosphoglycerol transferases I (membrane-bound) and II (soluble)):p.Val216Met	yihL CDS (putative DNA-binding transcriptional regulator):p.Ile220Val	opgB CDS (OPG periplasmic biosynthetic phosphoglycerol transferases I (membrane-bound) and II (soluble)):p.Val216Met
	"bdcA CDS (c-di-GMP-binding biofilm dispersal mediator protein)":p.Val174Ala	"C CDS (capsid component)":p.Thr105Ile	"atoB CDS (acetyl-CoA acetyltransferase)":p.Leu21Pro	"bluR CDS (repressor of blue light-responsive genes)":p.Glu181Gly	"cytR CDS (Anti-activator for CytR-CRP nucleoside utilization regulon)":p.Gly192Asp	"atpD CDS (F1 sector of membrane-bound ATP synthase, beta subunit)":p.Gly103Cys	"C CDS (capsid component)":p.Thr105Ile	"dnaG CDS (DNA primase)":p.*582Arg	"cytR CDS (Anti-activator for CytR-CRP nucleoside utilization regulon)":p.Gly192Asp	"ascF CDS (cellobiose/arbutin/salicin-specific PTS enzymes, IIB and IC components)":p.Leu408Phe	"atpD CDS (F1 sector of membrane-bound ATP synthase, beta subunit)":p.Gly103Cys	"atoB CDS (acetyl-CoA acetyltransferase)":p.Leu21Pro	"atoS CDS (sensory histidine kinase in two-component regulatory system with AtoC)":p.Leu225Phe	"ascF CDS (cellobiose/arbutin/salicin-specific PTS enzymes, IIB and IC components)":p.Pro243Leu	"dgoK CDS (2-oxo-3-deoxygalactonate kinase)":p.Ser285Asn	"dgoK CDS (2-oxo-3-deoxygalactonate kinase)":p.Ser285Asn	"dgoK CDS (2-oxo-3-deoxygalactonate kinase)":p.Ser285Asn	opgB CDS (OPG periplasmic biosynthetic phosphoglycerol transferases I (membrane-bound) and II (soluble)):p.Val216Met	ssuE CDS (NAD(P)H-dependent FMN reductase):p.Trp169Cys	rlmN CDS (dual specificity 23S rRNA m(2)A2503, tRNA m(2)A37 methyltransferase, SAM-dependent):p.Lys267Arg	oxc CDS (oxalyl CoA decarboxylase, ThDP-dependent):p.Val94Ile	yjiM CDS (putative 2-hydroxyglutaryl-CoA dehydratase):p.Thr41Ala	potI CDS (putrescine ABC transporter permease):p.Ile188Thr
	"bet CDS (bet)":p.Asp217Gly	"caiA CDS (crotonobetaine reductase subunit II, FAD-binding)":p.Gly229Ser	"atoB CDS (acetyl-CoA acetyltransferase)":p.Lys329fs	"C CDS (capsid component)":p.Thr105Ile	"dauA CDS (C4-dicarboxylic acid transporter)":p.Ala471Thr	"atpD CDS (F1 sector of membrane-bound ATP synthase, beta subunit)":p.Ser420Tyr	"cadB CDS (putative lysine/cadaverine transporter)":p.Tyr73fs	"dsbG CDS (thiol:disulfide interchange protein, periplasmic)":p.Met249Ile	"dauA CDS (C4-dicarboxylic acid transporter)":p.Ala471Thr	"ascF CDS (cellobiose/arbutin/salicin-specific PTS enzymes, IIB and IC components)":p.Pro243Leu	"bcsC CDS (cellulose synthase subunit)":p.Ala592Thr	"atoB CDS (acetyl-CoA acetyltransferase)":p.Lys329fs	"atpA CDS (F1 sector of membrane-bound ATP synthase, alpha subunit)":p.Thr227Ala	"atoB CDS (acetyl-CoA acetyltransferase)":p.Leu21Pro	"dinF CDS (oxidative stress resistance protein; putative MATE family efflux pump; UV and mitomycin C inducible protein)":p.Thr359Ala	"dinF CDS (oxidative stress resistance protein; putative MATE family efflux pump; UV and mitomycin C inducible protein)":p.Thr359Ala	"dinF CDS (oxidative stress resistance protein; putative MATE family efflux pump; UV and mitomycin C inducible protein)":p.Thr359Ala	paoB CDS (PaoABC aldehyde oxidoreductase, FAD-containing subunit):p.His195Arg	stpA CDS (DNA binding protein, nucleoid-associated):p.Ile58fs	rutF CDS (flavin:NADH reductase):p.Val59Ala	patA CDS (putrescine:2-oxoglutaric acid aminotransferase, PLP-dependent):p.Glu83Gly		pqqL CDS (putative periplasmic M16 family zinc metalloendopeptidase):p.Leu364Ser
	"betA CDS (choline dehydrogenase, a flavoprotein)":p.Gly185Ser	"clcA CDS (H(+)/Cl(-) exchange transporter)":p.Gln456*	"atoS CDS (sensory histidine kinase in two-component regulatory system with AtoC)":p.Leu225Phe	"caiA CDS (crotonobetaine reductase subunit II, FAD-binding)":p.Gly229Ser	"dcp CDS (dipeptidyl carboxypeptidase II)":p.Ala81Val	"bax CDS (putative glucosaminidase)":p.Thr166Met	"caiA CDS (crotonobetaine reductase subunit II, FAD-binding)":p.Gly229Ser	"dsdA CDS (D-serine dehydratase)":p.Ala389Thr	"degQ CDS (serine endoprotease, periplasmic)":p.Val397Ala	"atoB CDS (acetyl-CoA acetyltransferase)":p.Leu21Pro	"bdcA CDS (c-di-GMP-binding biofilm dispersal mediator protein)":p.Val174Ala	"atoS CDS (sensory histidine kinase in two-component regulatory system with AtoC)":p.Leu225Phe	"atpD CDS (F1 sector of membrane-bound ATP synthase, beta subunit)":p.Gly103Cys	"atoB CDS (acetyl-CoA acetyltransferase)":p.Lys329fs	"dnaG CDS (DNA primase)":p.*582Arg	"dnaG CDS (DNA primase)":p.*582Arg	"dnaG CDS (DNA primase)":p.*582Arg	pepD CDS (aminoacyl-histidine dipeptidase (peptidase D)):p.Leu478Pro	talA CDS (transaldolase A):p.Glu144Gly	ssuE CDS (NAD(P)H-dependent FMN reductase):p.Trp169Cys	potI CDS (putrescine ABC transporter permease):p.Ile188Thr		recX CDS (regulatory protein for RecA):p.Asp16Glu
	"betT CDS (choline transporter of high affinity)":p.Asp504Asn	"clpA CDS (ATPase and specificity subunit of ClpA-ClpP ATP-dependent serine protease, chaperone activity)":p.Leu680Pro	"atpA CDS (F1 sector of membrane-bound ATP synthase, alpha subunit)":p.Thr227Ala	"caiD CDS (carnitinyl-CoA dehydratase)":p.Val156Ala	"degQ CDS (serine endoprotease, periplasmic)":p.Val397Ala	"bcsA CDS (cellulose synthase, catalytic subunit)":p.Ala60Thr	"clpA CDS (ATPase and specificity subunit of ClpA-ClpP ATP-dependent serine protease, chaperone activity)":p.Leu680Pro	"dtpB CDS (dipeptide and tripeptide permease B)":p.Trp478*	"dgkA CDS (diacylglycerol kinase)":p.Asp50Asn	"atoB CDS (acetyl-CoA acetyltransferase)":p.Lys329fs	"bet CDS (bet)":p.Asp217Gly	"atpA CDS (F1 sector of membrane-bound ATP synthase, alpha subunit)":p.Thr227Ala	"barA CDS (hybrid sensory histidine kinase, in two-component regulatory system with UvrY)":p.Asn679Ser	"atoS CDS (sensory histidine kinase in two-component regulatory system with AtoC)":p.Leu225Phe	"dsbG CDS (thiol:disulfide interchange protein, periplasmic)":p.Met249Ile	"dsbG CDS (thiol:disulfide interchange protein, periplasmic)":p.Met249Ile	"dsbG CDS (thiol:disulfide interchange protein, periplasmic)":p.Met249Ile	potI CDS (putrescine ABC transporter permease):p.Ile188Thr	tolA CDS (membrane anchored protein in TolA-TolQ-TolR complex):p.Val1Met	stpA CDS (DNA binding protein, nucleoid-associated):p.Ile58fs	pqqL CDS (putative periplasmic M16 family zinc metalloendopeptidase):p.Leu364Ser		rimM CDS (ribosome maturation factor):p.Phe48Leu
	"C CDS (capsid component)":p.Ala333Val	"cmoB CDS (tRNA (cmo5U34)-carboxymethyltransferase, carboxy-SAM-dependent)":p.Ala273Thr	"atpD CDS (F1 sector of membrane-bound ATP synthase, beta subunit)":p.Gly103Cys	"caiT CDS (putative transporter)":p.Ile20Met	"dgoK CDS (2-oxo-3-deoxygalactonate kinase)":p.Ser285Asn	"bcsC CDS (cellulose synthase subunit)":p.Ala592Thr	"cmk CDS (cytidylate kinase)":p.Gln102Arg	"ECD_00831 CDS (retron EC86 RNA-directed DNA polymerase-like protein)":p.Ala196fs	"dgoK CDS (2-oxo-3-deoxygalactonate kinase)":p.Ser285Asn	"atoS CDS (sensory histidine kinase in two-component regulatory system with AtoC)":p.Leu225Phe	"betT CDS (choline transporter of high affinity)":p.Asp504Asn	"atpD CDS (F1 sector of membrane-bound ATP synthase, beta subunit)":p.Gly103Cys	"bcr CDS (bicyclomycin/cysteine/sulfonamide efflux transporter)":p.Phe182Leu	"atpA CDS (F1 sector of membrane-bound ATP synthase, alpha subunit)":p.Thr227Ala	"dsdA CDS (D-serine dehydratase)":p.Ala389Thr	"dsdA CDS (D-serine dehydratase)":p.Ala389Thr	"dsdA CDS (D-serine dehydratase)":p.Ala389Thr	pqqL CDS (putative periplasmic M16 family zinc metalloendopeptidase):p.Leu364Ser	yafS CDS (putative S-adenosyl-L-methionine-dependent methyltransferase):p.Trp16fs	talA CDS (transaldolase A):p.Glu144Gly	rimM CDS (ribosome maturation factor):p.Phe48Leu		rlmN CDS (dual specificity 23S rRNA m(2)A2503, tRNA m(2)A37 methyltransferase, SAM-dependent):p.Lys267Arg
	"C CDS (capsid component)":p.Thr105Ile	"cobS CDS (cobalamin synthase)":p.Ala145Val	"barA CDS (hybrid sensory histidine kinase, in two-component regulatory system with UvrY)":p.Asn679Ser	"cdd CDS (cytidine/deoxycytidine deaminase)":p.Glu36Gly	"dinF CDS (oxidative stress resistance protein; putative MATE family efflux pump; UV and mitomycin C inducible protein)":p.Thr359Ala	"bdcA CDS (c-di-GMP-binding biofilm dispersal mediator protein)":p.Val174Ala	"cobS CDS (cobalamin synthase)":p.Ala145Val	"ECD_02652 CDS (hypothetical protein)":p.Thr478Ala	"dinF CDS (oxidative stress resistance protein; putative MATE family efflux pump; UV and mitomycin C inducible protein)":p.Thr359Ala	"atpA CDS (F1 sector of membrane-bound ATP synthase, alpha subunit)":p.Thr227Ala	"btuF CDS (vitamin B12 ABC transporter periplasmic binding protein)":p.Ala37Thr	"barA CDS (hybrid sensory histidine kinase, in two-component regulatory system with UvrY)":p.Asn679Ser	"bcsC CDS (cellulose synthase subunit)":p.Ala592Thr	"atpD CDS (F1 sector of membrane-bound ATP synthase, beta subunit)":p.Gly103Cys	"ECD_00831 CDS (retron EC86 RNA-directed DNA polymerase-like protein)":p.Ala196fs	"ECD_00831 CDS (retron EC86 RNA-directed DNA polymerase-like protein)":p.Ala196fs	"ECD_00831 CDS (retron EC86 RNA-directed DNA polymerase-like protein)":p.Ala196fs	purB CDS (adenylosuccinate lyase):p.Phe229Leu	ycbJ CDS (protein kinase-like domain protein):p.Val154Met	tktB CDS (transketolase 2, thiamine triphosphate-binding):p.His509Asn	rlmN CDS (dual specificity 23S rRNA m(2)A2503, tRNA m(2)A37 methyltransferase, SAM-dependent):p.Lys267Arg		rutF CDS (flavin:NADH reductase):p.Val59Ala
	"cadB CDS (putative lysine/cadaverine transporter)":p.Ser144Asn	"cspE CDS (constitutive cold shock family transcription antitermination protein; negative regulator of cspA transcription; RNA melting protein; ssDNA-binding protein)":p.Thr38Ile	"bcr CDS (bicyclomycin/cysteine/sulfonamide efflux transporter)":p.Phe182Leu	"cheA CDS (fused chemotactic sensory histidine kinase in two-component regulatory system with CheB and CheY: sensory histidine kinase/signal sensing protein)":p.His48Arg	"djlC CDS (J domain-containing HscC co-chaperone; Hsc56)":p.Leu68Pro	"betT CDS (choline transporter of high affinity)":p.Asp504Asn	"cusS CDS (copper-sensing histidine kinase in two-component regulatory system with CusR)":p.Leu127Pro	"ECD_02818 CDS (Capsule polysaccharide export protein KpsC)":p.Gly79Ser	"dnaG CDS (DNA primase)":p.*582Arg	"atpD CDS (F1 sector of membrane-bound ATP synthase, beta subunit)":p.Gly103Cys	"C CDS (capsid component)":p.Thr105Ile	"bcr CDS (bicyclomycin/cysteine/sulfonamide efflux transporter)":p.Phe182Leu	"bdcA CDS (c-di-GMP-binding biofilm dispersal mediator protein)":p.Val174Ala	"barA CDS (hybrid sensory histidine kinase, in two-component regulatory system with UvrY)":p.Asn679Ser	"ECD_00833 CDS (Terminase, ATPase subunit)":p.Asn501Ser	"ECD_00833 CDS (Terminase, ATPase subunit)":p.Asn501Ser	"ECD_00833 CDS (Terminase, ATPase subunit)":p.Asn501Ser	rimM CDS (ribosome maturation factor):p.Phe48Leu	ycjN CDS (putative ABC sugar transporter periplasmic binding protein):p.Met227Val	tolA CDS (membrane anchored protein in TolA-TolQ-TolR complex):p.Val1Met	rlpA CDS (septal ring protein, suppressor of prc, minor lipoprotein):p.Ser356Leu		ssuE CDS (NAD(P)H-dependent FMN reductase):p.Trp169Cys
	"caiA CDS (crotonobetaine reductase subunit II, FAD-binding)":p.Gly229Ser	"cusS CDS (copper-sensing histidine kinase in two-component regulatory system with CusR)":p.Leu127Pro	"bcsC CDS (cellulose synthase subunit)":p.Ala592Thr	"clpA CDS (ATPase and specificity subunit of ClpA-ClpP ATP-dependent serine protease, chaperone activity)":p.Leu680Pro	"dmlR CDS (transcriptional activator of dmlA)":p.Gln238*	"bglH CDS (carbohydrate-specific outer membrane porin, cryptic)":p.Trp337*	"dacB CDS (D-alanyl-D-alanine carboxypeptidase)":p.*478Trp	"ECD_02820 CDS (hypothetical protein)":p.Ile49Phe	"dsbG CDS (thiol:disulfide interchange protein, periplasmic)":p.Met249Ile	"barA CDS (hybrid sensory histidine kinase, in two-component regulatory system with UvrY)":p.Asn679Ser	"caiA CDS (crotonobetaine reductase subunit II, FAD-binding)":p.Gly229Ser	"bcsC CDS (cellulose synthase subunit)":p.Ala592Thr	"bet CDS (bet)":p.Asp217Gly	"bcr CDS (bicyclomycin/cysteine/sulfonamide efflux transporter)":p.Phe182Leu	"ECD_02652 CDS (hypothetical protein)":p.Thr478Ala	"ECD_02652 CDS (hypothetical protein)":p.Thr478Ala	"ECD_02652 CDS (hypothetical protein)":p.Thr478Ala	rlmN CDS (dual specificity 23S rRNA m(2)A2503, tRNA m(2)A37 methyltransferase, SAM-dependent):p.Lys267Arg	ydcP CDS (putative peptidase):p.Gly460Ser	yafS CDS (putative S-adenosyl-L-methionine-dependent methyltransferase):p.Trp16fs	rluF CDS (23S rRNA pseudouridine(2604) synthase):p.Val46Ala		stpA CDS (DNA binding protein, nucleoid-associated):p.Ile58fs
	"clpA CDS (ATPase and specificity subunit of ClpA-ClpP ATP-dependent serine protease, chaperone activity)":p.Leu680Pro	"cysM CDS (cysteine synthase B (O-acetylserine sulfhydrolase B))":p.Thr289Ala	"bdcA CDS (c-di-GMP-binding biofilm dispersal mediator protein)":p.Val174Ala	"cobS CDS (cobalamin synthase)":p.Ala145Val	"dnaG CDS (DNA primase)":p.*582Arg	"bhsA CDS (biofilm, cell surface and signaling protein)":p.Thr29Met	"dcp CDS (dipeptidyl carboxypeptidase II)":p.Arg264Cys	"ECD_02831 CDS (putative type II secretion protein GspK)":p.Phe73fs	"dsdA CDS (D-serine dehydratase)":p.Ala389Thr	"bcr CDS (bicyclomycin/cysteine/sulfonamide efflux transporter)":p.Phe182Leu	"caiC CDS (putative crotonobetaine/carnitine-CoA ligase)":p.Ala351Thr	"bdcA CDS (c-di-GMP-binding biofilm dispersal mediator protein)":p.Val174Ala	"betA CDS (choline dehydrogenase, a flavoprotein)":p.Phe463Leu	"bcsC CDS (cellulose synthase subunit)":p.Ala592Thr	"ECD_02817 CDS (KpsU protein)":p.Ala243Thr	"ECD_02817 CDS (KpsU protein)":p.Ala243Thr	"ECD_02817 CDS (KpsU protein)":p.Ala243Thr	rsmD CDS (16S rRNA m(2)G966 methyltransferase, SAM-dependent):p.Leu141Ser	yebF CDS (extracellular Colicin M immunity family protein):p.Lys28fs	ycbJ CDS (protein kinase-like domain protein):p.Val154Met	rutF CDS (flavin:NADH reductase):p.Val59Ala		talA CDS (transaldolase A):p.Glu144Gly
	"cobS CDS (cobalamin synthase)":p.Ala145Val	"dacB CDS (D-alanyl-D-alanine carboxypeptidase)":p.*478Trp	"bet CDS (bet)":p.Asp217Gly	"cpsG CDS (phosphomannomutase)":p.Asn278fs	"dsbG CDS (thiol:disulfide interchange protein, periplasmic)":p.Met249Ile	"bluF CDS (anti-repressor for YcgE, blue light-responsive; FAD-binding; inactive c-di-GMP phosphodiesterase-like EAL domain protein)":p.Ile349Met	"dcp CDS (dipeptidyl carboxypeptidase II)":p.Leu276Phe	"ECD_03436 CDS (putative regulatory protein)":p.Gln247*	"ECD_00831 CDS (retron EC86 RNA-directed DNA polymerase-like protein)":p.Ala196fs	"bcsC CDS (cellulose synthase subunit)":p.Ala592Thr	"clpA CDS (ATPase and specificity subunit of ClpA-ClpP ATP-dependent serine protease, chaperone activity)":p.Leu680Pro	"bet CDS (bet)":p.Asp217Gly	"betT CDS (choline transporter of high affinity)":p.Asp504Asn	"bdcA CDS (c-di-GMP-binding biofilm dispersal mediator protein)":p.Val174Ala	"ECD_02818 CDS (Capsule polysaccharide export protein KpsC)":p.Gly79Ser	"ECD_02818 CDS (Capsule polysaccharide export protein KpsC)":p.Gly79Ser	"ECD_02818 CDS (Capsule polysaccharide export protein KpsC)":p.Gly79Ser	rutF CDS (flavin:NADH reductase):p.Val59Ala	yggN CDS (DUF2884 family putative periplasmic protein):p.Glu89Gly	ycjN CDS (putative ABC sugar transporter periplasmic binding protein):p.Met227Val	ssuE CDS (NAD(P)H-dependent FMN reductase):p.Trp169Cys		tolA CDS (membrane anchored protein in TolA-TolQ-TolR complex):p.Val1Met
	"cpsG CDS (phosphomannomutase)":p.Asn278fs	"dcp CDS (dipeptidyl carboxypeptidase II)":p.Arg264Cys	"betA CDS (choline dehydrogenase, a flavoprotein)":p.Phe463Leu	"cpxA CDS (sensory histidine kinase in two-component regulatory system with CpxR)":p.Leu178Pro	"dsdA CDS (D-serine dehydratase)":p.Ala389Thr	"C CDS (capsid component)":p.Thr105Ile	"ddpA CDS (D,D-dipeptide ABC transporter periplasmic binding protein)":p.Pro355Ser	"ECD_03721 CDS (hypothetical protein)":p.Glu175Lys	"ECD_00833 CDS (Terminase, ATPase subunit)":p.Glu131Lys	"bcsZ CDS (endo-1,4-D-glucanase)":p.Thr200Met	"cobS CDS (cobalamin synthase)":p.Ala145Val	"betA CDS (choline dehydrogenase, a flavoprotein)":p.Phe463Leu	"C CDS (capsid component)":p.Thr105Ile	"bepA CDS (OM protein maintenance and assembly metalloprotease and chaperone, periplasmic)":p.Asp347Glu	"ECD_02820 CDS (hypothetical protein)":p.Ile49Phe	"ECD_02820 CDS (hypothetical protein)":p.Ile49Phe	"ECD_02820 CDS (hypothetical protein)":p.Ile49Phe	ssuE CDS (NAD(P)H-dependent FMN reductase):p.Trp169Cys	yhgA CDS (transposase_31 family protein):p.Val282Leu	ydcP CDS (putative peptidase):p.Gly460Ser	thiD CDS (hydroxy-methylpyrimidine kinase and hydroxy-phosphomethylpyrimidine kinase):p.Val71Met		yafS CDS (putative S-adenosyl-L-methionine-dependent methyltransferase):p.Trp16fs
	"cusA CDS (copper/silver efflux system, membrane component)":p.Pro1032fs	"dcp CDS (dipeptidyl carboxypeptidase II)":p.Leu276Phe	"betT CDS (choline transporter of high affinity)":p.Asp504Asn	"cra CDS (transcriptional repressor-activator for carbon metabolism)":p.Gln27Arg	"ea8.5 CDS (ea8.5)":p.Tyr34Cys	"caiA CDS (crotonobetaine reductase subunit II, FAD-binding)":p.Gly229Ser	"def CDS (peptide deformylase)":p.Glu43Gly	"ECD_03723 CDS (hypothetical protein)":p.His213Tyr	"ECD_02652 CDS (hypothetical protein)":p.Thr478Ala	"bdcA CDS (c-di-GMP-binding biofilm dispersal mediator protein)":p.Val174Ala	"cpsG CDS (phosphomannomutase)":p.Asn278fs	"betT CDS (choline transporter of high affinity)":p.Asp504Asn	"caiA CDS (crotonobetaine reductase subunit II, FAD-binding)":p.Gly229Ser	"bet CDS (bet)":p.Asp217Gly	"ECD_02831 CDS (putative type II secretion protein GspK)":p.Phe73fs	"ECD_02831 CDS (putative type II secretion protein GspK)":p.Phe73fs	"ECD_02831 CDS (putative type II secretion protein GspK)":p.Phe73fs	tolA CDS (membrane anchored protein in TolA-TolQ-TolR complex):p.Val1Met	yiaU CDS (putative DNA-binding transcriptional regulator):p.Gln318Arg	yegH CDS (inner membrane protein):p.Val253Ala	tolA CDS (membrane anchored protein in TolA-TolQ-TolR complex):p.Val1Met		ycbJ CDS (protein kinase-like domain protein):p.Val154Met
	"cusC CDS (copper/silver efflux system, outer membrane component)":p.Met284Val	"def CDS (peptide deformylase)":p.Glu43Gly	"C CDS (capsid component)":p.Thr105Ile	"cusS CDS (copper-sensing histidine kinase in two-component regulatory system with CusR)":p.Leu127Pro	"eamA CDS (cysteine and O-acetyl-L-serine efflux system)":p.Ala260Pro	"caiC CDS (putative crotonobetaine/carnitine-CoA ligase)":p.Glu473Lys	"dmsB CDS (dimethyl sulfoxide reductase, anaerobic, subunit B)":p.Ala43Val	"ecpC CDS (ECP production outer membrane protein)":p.Trp829Arg	"ECD_02818 CDS (Capsule polysaccharide export protein KpsC)":p.Gly79Ser	"bet CDS (bet)":p.Asp217Gly	"cusS CDS (copper-sensing histidine kinase in two-component regulatory system with CusR)":p.Leu127Pro	"C CDS (capsid component)":p.Thr105Ile	"cfa CDS (cyclopropane fatty acyl phospholipid synthase, SAM-dependent)":p.Pro243Leu	"betA CDS (choline dehydrogenase, a flavoprotein)":p.Phe463Leu	"ECD_03436 CDS (putative regulatory protein)":p.Gln247*	"ECD_03436 CDS (putative regulatory protein)":p.Gln247*	"ECD_03436 CDS (putative regulatory protein)":p.Gln247*	ulaR CDS (transcriptional repressor for the L-ascorbate utilization divergent operon):p.Met1?	yihL CDS (putative DNA-binding transcriptional regulator):p.Ile220Val	yggN CDS (DUF2884 family putative periplasmic protein):p.Glu89Gly	treA CDS (periplasmic trehalase):p.Met12fs		ycjN CDS (putative ABC sugar transporter periplasmic binding protein):p.Met227Val
	"cusS CDS (copper-sensing histidine kinase in two-component regulatory system with CusR)":p.Leu127Pro	"dkgA CDS (2,5-diketo-D-gluconate reductase A)":p.Gln10fs	"caiA CDS (crotonobetaine reductase subunit II, FAD-binding)":p.Gly229Ser	"cysI CDS (sulfite reductase, beta subunit, NAD(P)-binding, heme-binding)":p.Glu163Lys	"ECD_00831 CDS (retron EC86 RNA-directed DNA polymerase-like protein)":p.Ala196fs	"cbl CDS (ssuEADCB/tauABCD operon transcriptional activator)":p.Arg105Cys	"dnaE CDS (DNA polymerase III alpha subunit)":p.Ala577Thr	"efeB CDS (deferrrochelatase, periplasmic)":p.Tyr402fs	"ECD_02820 CDS (hypothetical protein)":p.Ile49Phe	"betA CDS (choline dehydrogenase, a flavoprotein)":p.Phe463Leu	"cyaA CDS (adenylate cyclase)":p.Lys776Glu	"caiA CDS (crotonobetaine reductase subunit II, FAD-binding)":p.Gly229Ser	"clpA CDS (ATPase and specificity subunit of ClpA-ClpP ATP-dependent serine protease, chaperone activity)":p.Leu680Pro	"betT CDS (choline transporter of high affinity)":p.Asp504Asn	"ECD_03721 CDS (hypothetical protein)":p.Glu175Lys	"ECD_03721 CDS (hypothetical protein)":p.Glu175Lys	"ECD_03721 CDS (hypothetical protein)":p.Glu175Lys	uxaA CDS (altronate hydrolase):p.Phe282Leu	yihW CDS (putative transcriptional regulator for sulfoquinovose utilization):p.Asp260Gly	yhgA CDS (transposase_31 family protein):p.Val282Leu	uvrA CDS (ATPase and DNA damage recognition protein of nucleotide excision repair excinuclease UvrABC):p.Glu441Lys		ydcP CDS (putative peptidase):p.Gly460Ser
	"cynX CDS (putative cyanate transporter)":p.Glu151*	"dmsB CDS (dimethyl sulfoxide reductase, anaerobic, subunit B)":p.Ala43Val	"cfa CDS (cyclopropane fatty acyl phospholipid synthase, SAM-dependent)":p.Pro243Leu	"dacB CDS (D-alanyl-D-alanine carboxypeptidase)":p.*478Trp	"ECD_01528 CDS (antitermination protein Q-like protein from lambdoid prophage DLP12)":p.Asn64fs	"chbC CDS (N,N'-diacetylchitobiose-specific enzyme IIC component of PTS)":p.Ser151Tyr	"dnaK CDS (chaperone Hsp70, with co-chaperone DnaJ)":p.Lys637fs	"elfA CDS (laminin-binding fimbrin subunit)":p.Ser71Pro	"ECD_02831 CDS (putative type II secretion protein GspK)":p.Phe73fs	"betT CDS (choline transporter of high affinity)":p.Asp504Asn	"dacB CDS (D-alanyl-D-alanine carboxypeptidase)":p.*478Trp	"cfa CDS (cyclopropane fatty acyl phospholipid synthase, SAM-dependent)":p.Pro243Leu	"coaA CDS (pantothenate kinase)":p.Tyr262Cys	"C CDS (capsid component)":p.Thr105Ile	"ECD_03723 CDS (hypothetical protein)":p.His213Tyr	"ECD_03723 CDS (hypothetical protein)":p.His213Tyr	"ECD_03723 CDS (hypothetical protein)":p.His213Tyr	xylA CDS (D-xylose isomerase):p.Glu375Lys	yjhC CDS (GFO/IDH/MOCA family putative oxidoreductase NAD(P)-dependent):p.Gly300fs	yiaU CDS (putative DNA-binding transcriptional regulator):p.Gln318Arg	xdhA CDS (xanthine dehydrogenase, molybdenum binding subunit):p.Gly588Arg		yggN CDS (DUF2884 family putative periplasmic protein):p.Glu89Gly
	"cyoA CDS (cytochrome o ubiquinol oxidase subunit II)":p.Gly214Asp	"dosC CDS (diguanylate cyclase, cold- and stationary phase-induced oxygen-dependent biofilm regulator)":p.Arg307Cys	"clpA CDS (ATPase and specificity subunit of ClpA-ClpP ATP-dependent serine protease, chaperone activity)":p.Leu680Pro	"dacB CDS (D-alanyl-D-alanine carboxypeptidase)":p.Pro294Leu	"ECD_02509 CDS (Fels-2 prophage protein)":p.Ala101Val	"cheA CDS (fused chemotactic sensory histidine kinase in two-component regulatory system with CheB and CheY: sensory histidine kinase/signal sensing protein)":p.Ser469Tyr	"dosC CDS (diguanylate cyclase, cold- and stationary phase-induced oxygen-dependent biofilm regulator)":p.His237Tyr	"eutH CDS (ethanolamine transporter)":p.Gly255Asp	"ECD_03436 CDS (putative regulatory protein)":p.Gln247*	"C CDS (capsid component)":p.Thr105Ile	"dcp CDS (dipeptidyl carboxypeptidase II)":p.Arg264Cys	"citF CDS (citrate lyase, citrate-ACP transferase (alpha) subunit)":p.Gly392Ser	"cpsG CDS (phosphomannomutase)":p.Asn278fs	"caiA CDS (crotonobetaine reductase subunit II, FAD-binding)":p.Gly229Ser	"ECD_10033 CDS (putative envelope protein)":p.Pro33Leu	"ECD_10033 CDS (putative envelope protein)":p.Pro33Leu	"ECD_10033 CDS (putative envelope protein)":p.Pro33Leu	yaiT CDS (hypothetical protein):p.Trp968*	yjiM CDS (putative 2-hydroxyglutaryl-CoA dehydratase):p.Thr41Ala	yihL CDS (putative DNA-binding transcriptional regulator):p.Ile220Val	xdhA CDS (xanthine dehydrogenase, molybdenum binding subunit):p.Ile65Thr		yhgA CDS (transposase_31 family protein):p.Val282Leu
	"dacB CDS (D-alanyl-D-alanine carboxypeptidase)":p.*478Trp	"ECD_00265 CDS (hypothetical protein)":p.Thr16Ala	"coaA CDS (pantothenate kinase)":p.Tyr262Cys	"dcp CDS (dipeptidyl carboxypeptidase II)":p.Arg264Cys	"ECD_02652 CDS (hypothetical protein)":p.Thr478Ala	"citF CDS (citrate lyase, citrate-ACP transferase (alpha) subunit)":p.Cys184Tyr	"dsbD CDS (thiol:disulfide interchange protein and activator of DsbC)":p.Val104Ala	"fadB CDS (fused 3-hydroxybutyryl-CoA epimerase/delta(3)-cis-delta(2)-trans-enoyl-CoA isomerase/enoyl-CoA hydratase/3-hydroxyacyl-CoA dehydrogenase)":p.Phe667Leu	"ECD_03721 CDS (hypothetical protein)":p.Glu175Lys	"caiA CDS (crotonobetaine reductase subunit II, FAD-binding)":p.Gly229Ser	"dcp CDS (dipeptidyl carboxypeptidase II)":p.Leu276Phe	"clpA CDS (ATPase and specificity subunit of ClpA-ClpP ATP-dependent serine protease, chaperone activity)":p.Leu680Pro	"creC CDS (sensory histidine kinase in two-component regulatory system with CreB or PhoB)":p.Gln397*	"cfa CDS (cyclopropane fatty acyl phospholipid synthase, SAM-dependent)":p.Pro243Leu	"ecpC CDS (ECP production outer membrane protein)":p.Trp829Arg	"ecpC CDS (ECP production outer membrane protein)":p.Trp829Arg	"ecpC CDS (ECP production outer membrane protein)":p.Trp829Arg	ycbJ CDS (protein kinase-like domain protein):p.Val154Met	yrhA CDS (hypothetical protein):p.Val52Ala	yihW CDS (putative transcriptional regulator for sulfoquinovose utilization):p.Asp260Gly	ybjH CDS (uncharacterized protein):p.Val79Ala		yiaU CDS (putative DNA-binding transcriptional regulator):p.Gln318Arg
	"dcp CDS (dipeptidyl carboxypeptidase II)":p.Arg264Cys	"ECD_00489 CDS (hypothetical protein)":p.Thr31Ala	"cobS CDS (cobalamin synthase)":p.Ala145Val	"dcp CDS (dipeptidyl carboxypeptidase II)":p.Leu276Phe	"ECD_02818 CDS (Capsule polysaccharide export protein KpsC)":p.Gly79Ser	"clpA CDS (ATPase and specificity subunit of ClpA-ClpP ATP-dependent serine protease, chaperone activity)":p.Ala163Val	"dsbG CDS (thiol:disulfide interchange protein, periplasmic)":p.Glu102Lys	"fadJ CDS (enoyl-CoA hydratase/epimerase and isomerase/3-hydroxyacyl-CoA dehydrogenase)":p.Gly160Asp	"ECD_03723 CDS (hypothetical protein)":p.His213Tyr	"cfa CDS (cyclopropane fatty acyl phospholipid synthase, SAM-dependent)":p.Pro243Leu	"def CDS (peptide deformylase)":p.Glu43Gly	"coaA CDS (pantothenate kinase)":p.Tyr262Cys	"cusS CDS (copper-sensing histidine kinase in two-component regulatory system with CusR)":p.Leu127Pro	"clpA CDS (ATPase and specificity subunit of ClpA-ClpP ATP-dependent serine protease, chaperone activity)":p.Leu680Pro	"efeB CDS (deferrrochelatase, periplasmic)":p.Tyr402fs	"efeB CDS (deferrrochelatase, periplasmic)":p.Tyr402fs	"efeB CDS (deferrrochelatase, periplasmic)":p.Tyr402fs	ycgZ CDS (RcsB connector protein for regulation of biofilm and acid-resistance):p.Gln66Arg	lac operator	yjhC CDS (GFO/IDH/MOCA family putative oxidoreductase NAD(P)-dependent):p.Gly300fs	ybjN CDS (negative regulator of motility; multicopy suppressor of coaA(Ts)):p.Met108Ile		yihL CDS (putative DNA-binding transcriptional regulator):p.Ile220Val
	"dcp CDS (dipeptidyl carboxypeptidase II)":p.Leu276Phe	"ECD_00827 CDS (Prophage protein)":p.[Glu8Gly]	"cpsG CDS (phosphomannomutase)":p.Asn278fs	"def CDS (peptide deformylase)":p.Glu43Gly	"ECD_02820 CDS (hypothetical protein)":p.Ile49Phe	"clpA CDS (ATPase and specificity subunit of ClpA-ClpP ATP-dependent serine protease, chaperone activity)":p.Leu680Pro	"ebgA CDS (evolved beta-D-galactosidase, alpha subunit)":p.Thr587Met	"fadK CDS (short chain acyl-CoA synthetase, anaerobic)":p.Thr357Ala	"ecpC CDS (ECP production outer membrane protein)":p.Trp829Arg	"clpA CDS (ATPase and specificity subunit of ClpA-ClpP ATP-dependent serine protease, chaperone activity)":p.Leu680Pro	"deoA CDS (thymidine phosphorylase)":p.Ala169Val	"cobS CDS (cobalamin synthase)":p.Ala145Val	"cysB CDS (N-acetylserine-responsive cysteine regulon transcriptional activator; autorepressor)":p.Ser245Asn	"coaA CDS (pantothenate kinase)":p.Tyr262Cys	"eptA CDS (lipid A phosphoethanolamine transferase)":p.Thr127Met	"eptA CDS (lipid A phosphoethanolamine transferase)":p.Thr127Met	"eptA CDS (lipid A phosphoethanolamine transferase)":p.Thr127Met	ychF CDS (catalase inhibitor protein; ATPase, K+-dependent, ribosome-associated):p.Glu251Lys		yjiM CDS (putative 2-hydroxyglutaryl-CoA dehydratase):p.Thr41Ala	ycbJ CDS (protein kinase-like domain protein):p.Val154Met		yihW CDS (putative transcriptional regulator for sulfoquinovose utilization):p.Asp260Gly
	"def CDS (peptide deformylase)":p.Glu43Gly	"ECD_00830 CDS (hypothetical protein)":p.Gln231Leu	"creC CDS (sensory histidine kinase in two-component regulatory system with CreB or PhoB)":p.Gln397*	"degP CDS (serine endoprotease (protease Do), membrane-associated)":p.Met49Ile	"ECD_02831 CDS (putative type II secretion protein GspK)":p.Phe73fs	"clpB CDS (protein disaggregation chaperone)":p.Arg320His	"ECD_00830 CDS (hypothetical protein)":p.Gln231Leu	"fimD CDS (fimbrial usher outer membrane porin protein; FimCD chaperone-usher)":p.Gly471Asp	"efeB CDS (deferrrochelatase, periplasmic)":p.Tyr402fs	"coaA CDS (pantothenate kinase)":p.Tyr262Cys	"dmlR CDS (transcriptional activator of dmlA)":p.Phe202fs	"cpsG CDS (phosphomannomutase)":p.Asn278fs	"cysD CDS (sulfate adenylyltransferase, subunit 2)":p.Val42Ala	"cobS CDS (cobalamin synthase)":p.Ala145Val	"eptC CDS (LPS heptose I phosphoethanolamine transferase)":p.Asp461Gly	"eptC CDS (LPS heptose I phosphoethanolamine transferase)":p.Asp461Gly	"eptC CDS (LPS heptose I phosphoethanolamine transferase)":p.Asp461Gly	ydbH CDS (putative membrane-anchored protein, function unknown):p.Asn719Ser		lac operator	ydcP CDS (putative peptidase):p.Gly460Ser		yjhC CDS (GFO/IDH/MOCA family putative oxidoreductase NAD(P)-dependent):p.Gly300fs
	"dmlR CDS (transcriptional activator of dmlA)":p.Phe202fs	"ECD_00830 CDS (hypothetical protein)":p.Tyr218His	"cusS CDS (copper-sensing histidine kinase in two-component regulatory system with CusR)":p.Leu127Pro	"dinF CDS (oxidative stress resistance protein; putative MATE family efflux pump; UV and mitomycin C inducible protein)":p.Thr219Ile	"ECD_03436 CDS (putative regulatory protein)":p.Gln247*	"clpX CDS (ATPase and specificity subunit of ClpX-ClpP ATP-dependent serine protease)":p.Arg200Leu	"ECD_00830 CDS (hypothetical protein)":p.Tyr218His	"flgL CDS (flagellar hook-filament junction protein)":p.Gln162Arg	"elfA CDS (laminin-binding fimbrin subunit)":p.Ser71Pro	"cobS CDS (cobalamin synthase)":p.Ala145Val	"dmsB CDS (dimethyl sulfoxide reductase, anaerobic, subunit B)":p.Ala43Val	"creC CDS (sensory histidine kinase in two-component regulatory system with CreB or PhoB)":p.Gln397*	"dacB CDS (D-alanyl-D-alanine carboxypeptidase)":p.*478Trp	"cpsG CDS (phosphomannomutase)":p.Asn278fs	"eutH CDS (ethanolamine transporter)":p.Gly255Asp	"eutH CDS (ethanolamine transporter)":p.Gly255Asp	"eutH CDS (ethanolamine transporter)":p.Gly255Asp	ydcP CDS (putative peptidase):p.Gly460Ser			ydeN CDS (putative Ser-type periplasmic non-aryl sulfatase):p.Asn87Lys		yjiM CDS (putative 2-hydroxyglutaryl-CoA dehydratase):p.Thr41Ala
	"dmsB CDS (dimethyl sulfoxide reductase, anaerobic, subunit B)":p.Ala43Val	"ECD_00845 CDS (hypothetical protein)":p.Gly98fs	"cysB CDS (N-acetylserine-responsive cysteine regulon transcriptional activator; autorepressor)":p.Ser245Asn	"dmlR CDS (transcriptional activator of dmlA)":p.Phe202fs	"ECD_03437 CDS (putative permease)":p.Gly345Asp	"cobS CDS (cobalamin synthase)":p.Ala145Val	"ECD_00845 CDS (hypothetical protein)":p.Gly98fs	"frvR CDS (putative frv operon regulator; contains a PTS EIIA domain)":p.Ala541Ser	"eutH CDS (ethanolamine transporter)":p.Gly255Asp	"cpsG CDS (phosphomannomutase)":p.Asn278fs	"dnaK CDS (chaperone Hsp70, with co-chaperone DnaJ)":p.Val381Ile	"cusS CDS (copper-sensing histidine kinase in two-component regulatory system with CusR)":p.Leu127Pro	"dacC CDS (D-alanyl-D-alanine carboxypeptidase; penicillin-binding protein 6a)":p.Leu67Pro	"creC CDS (sensory histidine kinase in two-component regulatory system with CreB or PhoB)":p.Gln397*	"fabD CDS (malonyl-CoA-[acyl-carrier-protein] transacylase)":p.Val198Ala	"fabD CDS (malonyl-CoA-[acyl-carrier-protein] transacylase)":p.Val198Ala	"fabD CDS (malonyl-CoA-[acyl-carrier-protein] transacylase)":p.Val198Ala	yggN CDS (DUF2884 family putative periplasmic protein):p.Glu89Gly			ydjG CDS (methylglyoxal reductase, NADH-dependent):p.Pro295Ser
	"dnaJ CDS (chaperone Hsp40, DnaK co-chaperone)":p.Ile193Phe	"ECD_01527 CDS (putative lipoprotein)":p.Gly114Asp	"cysD CDS (sulfate adenylyltransferase, subunit 2)":p.Val42Ala	"dmsB CDS (dimethyl sulfoxide reductase, anaerobic, subunit B)":p.Ala43Val	"ECD_03713 CDS (hypothetical protein)":p.Trp343*	"cobU CDS (cobinamide kinase and cobinamide phosphate guanylyltransferase)":p.Pro74Ser	"ECD_01413 CDS (hypothetical protein)":p.Asn107Asp	"glmM CDS (phosphoglucosamine mutase)":p.Ala280Val	"fadB CDS (fused 3-hydroxybutyryl-CoA epimerase/delta(3)-cis-delta(2)-trans-enoyl-CoA isomerase/enoyl-CoA hydratase/3-hydroxyacyl-CoA dehydrogenase)":p.Phe667Leu	"creC CDS (sensory histidine kinase in two-component regulatory system with CreB or PhoB)":p.Gln397*	"ECD_00815 CDS (integrase for prophage)":p.Leu62Pro	"cysB CDS (N-acetylserine-responsive cysteine regulon transcriptional activator; autorepressor)":p.Ser245Asn	"dcuB CDS (C4-dicarboxylate transporter, anaerobic; DcuS co-sensor)":p.Ala343Val	"cusS CDS (copper-sensing histidine kinase in two-component regulatory system with CusR)":p.Leu127Pro	"fadB CDS (fused 3-hydroxybutyryl-CoA epimerase/delta(3)-cis-delta(2)-trans-enoyl-CoA isomerase/enoyl-CoA hydratase/3-hydroxyacyl-CoA dehydrogenase)":p.Phe667Leu	"fadB CDS (fused 3-hydroxybutyryl-CoA epimerase/delta(3)-cis-delta(2)-trans-enoyl-CoA isomerase/enoyl-CoA hydratase/3-hydroxyacyl-CoA dehydrogenase)":p.Phe667Leu	"fadB CDS (fused 3-hydroxybutyryl-CoA epimerase/delta(3)-cis-delta(2)-trans-enoyl-CoA isomerase/enoyl-CoA hydratase/3-hydroxyacyl-CoA dehydrogenase)":p.Phe667Leu	yhgA CDS (transposase_31 family protein):p.Val282Leu			yehR CDS (lipoprotein, DUF1307 family):p.Thr69Ala
	"ECD_00815 CDS (integrase for prophage)":p.Leu62Pro	"ECD_02199 CDS (putative ISRSO11-transposase OrfA protein)":p.Lys9Arg	"cysZ CDS (sulfate transporter, sulfite inhibited)":p.Ser63Asn	"dosP CDS (oxygen sensor, c-di-GMP phosphodiesterase, heme-regulated; cold- and stationary phase-induced bioflim regulator)":p.Met179Ile	"ECD_03721 CDS (hypothetical protein)":p.Glu175Lys	"cusS CDS (copper-sensing histidine kinase in two-component regulatory system with CusR)":p.Leu127Pro	"ECD_01527 CDS (putative lipoprotein)":p.Gly114Asp	"glpT CDS (sn-glycerol-3-phosphate transporter)":p.Ala235Thr	"fadJ CDS (enoyl-CoA hydratase/epimerase and isomerase/3-hydroxyacyl-CoA dehydrogenase)":p.Gly160Asp	"cusS CDS (copper-sensing histidine kinase in two-component regulatory system with CusR)":p.Leu127Pro	"ECD_00830 CDS (hypothetical protein)":p.Gln231Leu	"cysD CDS (sulfate adenylyltransferase, subunit 2)":p.Val42Ala	"def CDS (peptide deformylase)":p.Glu43Gly	"cysB CDS (N-acetylserine-responsive cysteine regulon transcriptional activator; autorepressor)":p.Ser245Asn	"fadK CDS (short chain acyl-CoA synthetase, anaerobic)":p.Thr357Ala	"fadK CDS (short chain acyl-CoA synthetase, anaerobic)":p.Thr357Ala	"fadK CDS (short chain acyl-CoA synthetase, anaerobic)":p.Thr357Ala	yihL CDS (putative DNA-binding transcriptional regulator):p.Ile220Val			yfaS CDS (putative membrane protein):p.Val1445Ala
	"ECD_00830 CDS (hypothetical protein)":p.Gln231Leu	"ECD_03520 CDS (hypothetical protein)":p.Ile413Thr	"dacB CDS (D-alanyl-D-alanine carboxypeptidase)":p.*478Trp	"dppB CDS (dipeptide/heme ABC transporter permease)":p.Ser84fs	"ECD_03723 CDS (hypothetical protein)":p.His213Tyr	"cysJ CDS (sulfite reductase, alpha subunit, flavoprotein)":p.Lys102Glu	"ECD_03519 CDS (putative transcriptional regulator)":p.Thr22Ala	"gltB CDS (glutamate synthase, large subunit)":p.Leu1361Pro	"fadK CDS (short chain acyl-CoA synthetase, anaerobic)":p.Thr357Ala	"cysB CDS (N-acetylserine-responsive cysteine regulon transcriptional activator; autorepressor)":p.Ser245Asn	"ECD_00830 CDS (hypothetical protein)":p.Pro101fs	"dacB CDS (D-alanyl-D-alanine carboxypeptidase)":p.*478Trp	"dgoD CDS (D-galactonate dehydratase)":p.Gly36Asp	"cysD CDS (sulfate adenylyltransferase, subunit 2)":p.Val42Ala	"fbaB CDS (fructose-bisphosphate aldolase class I)":p.Leu16Ser	"fbaB CDS (fructose-bisphosphate aldolase class I)":p.Leu16Ser	"fbaB CDS (fructose-bisphosphate aldolase class I)":p.Leu16Ser	yijO CDS (AraC family putative transcriptional activator):p.Phe51Leu			yfaS CDS (putative membrane protein):p.Val1490Ile
	"ECD_00830 CDS (hypothetical protein)":p.Pro101fs	"ECD_03721 CDS (hypothetical protein)":p.Thr262fs	"dacC CDS (D-alanyl-D-alanine carboxypeptidase; penicillin-binding protein 6a)":p.Leu67Pro	"dtpB CDS (dipeptide and tripeptide permease B)":p.Gly65Ser	"ecpC CDS (ECP production outer membrane protein)":p.Trp829Arg	"cysP CDS (thiosulfate-binding protein)":p.Ser36Tyr	"ECD_03520 CDS (hypothetical protein)":p.Pro243Leu	"hipB CDS (antitoxin of HipAB toxin-antitoxin system)":p.Val20Ala	"fdoG CDS (formate dehydrogenase-O, large subunit)":p.Thr200Ala	"cysD CDS (sulfate adenylyltransferase, subunit 2)":p.Val42Ala	"ECD_00830 CDS (hypothetical protein)":p.Tyr218His	"dacC CDS (D-alanyl-D-alanine carboxypeptidase; penicillin-binding protein 6a)":p.Leu67Pro	"dmsB CDS (dimethyl sulfoxide reductase, anaerobic, subunit B)":p.Ala43Val	"dacB CDS (D-alanyl-D-alanine carboxypeptidase)":p.*478Trp	"feoB CDS (ferrous iron transporter protein B and GTP-binding protein; membrane protein)":p.Asp195Gly	"feoB CDS (ferrous iron transporter protein B and GTP-binding protein; membrane protein)":p.Asp195Gly	"feoB CDS (ferrous iron transporter protein B and GTP-binding protein; membrane protein)":p.Asp195Gly	yjiM CDS (putative 2-hydroxyglutaryl-CoA dehydratase):p.Thr41Ala			yggN CDS (DUF2884 family putative periplasmic protein):p.Glu89Gly
	"ECD_00830 CDS (hypothetical protein)":p.Tyr218His	"ECD_03786 CDS (putative glycoporin)":p.Pro294Leu	"dbpA CDS (ATP-dependent RNA helicase, specific for 23S rRNA)":p.Leu69Pro	"ECD_00830 CDS (hypothetical protein)":p.Gln231Leu	"efeB CDS (deferrrochelatase, periplasmic)":p.Tyr402fs	"cytR CDS (Anti-activator for CytR-CRP nucleoside utilization regulon)":p.Ser27Tyr	"ECD_03523 CDS (TrbC-like protein)":p.Ala14Thr	"hmp CDS (fused nitric oxide dioxygenase/dihydropteridine reductase 2)":p.Gly335Asp	"fimD CDS (fimbrial usher outer membrane porin protein; FimCD chaperone-usher)":p.Gly471Asp	"dacB CDS (D-alanyl-D-alanine carboxypeptidase)":p.*478Trp	"ECD_00845 CDS (hypothetical protein)":p.Gly98fs	"dbpA CDS (ATP-dependent RNA helicase, specific for 23S rRNA)":p.Leu69Pro	"dnaX CDS (DNA polymerase III/DNA elongation factor III, tau and gamma subunits)":p.Gly287Ser	"dacC CDS (D-alanyl-D-alanine carboxypeptidase; penicillin-binding protein 6a)":p.Leu67Pro	"fimD CDS (fimbrial usher outer membrane porin protein; FimCD chaperone-usher)":p.Gly471Asp	"fimD CDS (fimbrial usher outer membrane porin protein; FimCD chaperone-usher)":p.Gly471Asp	"fimD CDS (fimbrial usher outer membrane porin protein; FimCD chaperone-usher)":p.Gly471Asp	lac operator			yhgA CDS (transposase_31 family protein):p.Val282Leu
	"ECD_00845 CDS (hypothetical protein)":p.Gly98fs	"ECD_04146 CDS (IS911 orfA-like protein)":p.His44Tyr	"dcp CDS (dipeptidyl carboxypeptidase II)":p.Arg264Cys	"ECD_00830 CDS (hypothetical protein)":p.Tyr218His	"eptB CDS (KDO phosphoethanolamine transferase, Ca(2+)-inducible)":p.Met372Thr	"dacB CDS (D-alanyl-D-alanine carboxypeptidase)":p.*478Trp	"ECD_04072 CDS (putative oxidoreductase)":p.Gly255Asp	"hpaG CDS (4-hydroxyphenylacetate degradation bifunctional isomerase/decarboxylase)":p.Ser62Cys	"flgL CDS (flagellar hook-filament junction protein)":p.Gln162Arg	"dacC CDS (D-alanyl-D-alanine carboxypeptidase; penicillin-binding protein 6a)":p.Leu67Pro	"ECD_01527 CDS (putative lipoprotein)":p.Gly114Asp	"dcp CDS (dipeptidyl carboxypeptidase II)":p.Arg264Cys	"dosP CDS (oxygen sensor, c-di-GMP phosphodiesterase, heme-regulated; cold- and stationary phase-induced bioflim regulator)":p.Ile552Val	"dbpA CDS (ATP-dependent RNA helicase, specific for 23S rRNA)":p.Leu69Pro	"flgL CDS (flagellar hook-filament junction protein)":p.Gln162Arg	"flgL CDS (flagellar hook-filament junction protein)":p.Gln162Arg	"flgL CDS (flagellar hook-filament junction protein)":p.Gln162Arg				yhhW CDS (quercetinase activity in vitro):p.Gly190Ser
	"ECD_01527 CDS (putative lipoprotein)":p.Gly114Asp	"ECD_04342 CDS (hypothetical protein)":p.Arg29Leu	"dcp CDS (dipeptidyl carboxypeptidase II)":p.Leu276Phe	"ECD_00832 CDS (putative capsid portal protein)":p.Asp140Asn	"eutH CDS (ethanolamine transporter)":p.Gly255Asp	"dcp CDS (dipeptidyl carboxypeptidase II)":p.Arg264Cys	"ECD_04146 CDS (IS911 orfA-like protein)":p.His44Tyr	"hupB CDS (HU, DNA-binding transcriptional regulator, beta subunit)":p.Lys3Thr	"frvR CDS (putative frv operon regulator; contains a PTS EIIA domain)":p.Ala541Ser	"dbpA CDS (ATP-dependent RNA helicase, specific for 23S rRNA)":p.Leu69Pro	"ECD_02649 CDS (L-ribulokinase AraB-like protein)":p.Thr248Ile	"dcp CDS (dipeptidyl carboxypeptidase II)":p.Leu276Phe	"dsbC CDS (protein disulfide isomerase II)":p.Lys176Glu	"dcp CDS (dipeptidyl carboxypeptidase II)":p.Arg264Cys	"frvR CDS (putative frv operon regulator; contains a PTS EIIA domain)":p.Ala541Ser	"frvR CDS (putative frv operon regulator; contains a PTS EIIA domain)":p.Ala541Ser	"frvR CDS (putative frv operon regulator; contains a PTS EIIA domain)":p.Ala541Ser				yiaO CDS (2,3-diketo-L-gulonate-binding periplasmic protein):p.Arg111His
	"ECD_02510 CDS (Recombinase)":p.Ala294Val	"efeB CDS (deferrrochelatase, periplasmic)":p.Val79Met	"dcuB CDS (C4-dicarboxylate transporter, anaerobic; DcuS co-sensor)":p.Ala343Val	"ECD_00845 CDS (hypothetical protein)":p.Gly98fs	"eutR CDS (eut operon transcriptional activator, AraC family)":p.Asn264Ser	"dcp CDS (dipeptidyl carboxypeptidase II)":p.Leu276Phe	"entE CDS (2,3-dihydroxybenzoate-AMP ligase component of enterobactin synthase multienzyme complex)":p.Lys524Glu	"hyuA CDS (D-stereospecific phenylhydantoinase)":p.Tyr158Cys	"fryC CDS (putative enzyme IIC component of PTS)":p.Pro218Ser	"dcp CDS (dipeptidyl carboxypeptidase II)":p.Arg264Cys	"ECD_03709 CDS (hypothetical protein)":p.Arg192Ser	"dcuB CDS (C4-dicarboxylate transporter, anaerobic; DcuS co-sensor)":p.Ala343Val	"eaeH CDS (attaching and effacing protein, pathogenesis factor)":p.Arg233Cys	"dcp CDS (dipeptidyl carboxypeptidase II)":p.Leu276Phe	"gatC CDS (galactitol-specific enzyme IIC component of PTS)":p.Ala191Val	"gatC CDS (galactitol-specific enzyme IIC component of PTS)":p.Ala191Val	"gatC CDS (galactitol-specific enzyme IIC component of PTS)":p.Ala191Val				yihL CDS (putative DNA-binding transcriptional regulator):p.Ile220Val
	"ECD_04071 CDS (Hexuronate transporter)":p.Trp230*	"entE CDS (2,3-dihydroxybenzoate-AMP ligase component of enterobactin synthase multienzyme complex)":p.Lys524Glu	"def CDS (peptide deformylase)":p.Glu43Gly	"ECD_01527 CDS (putative lipoprotein)":p.Gly114Asp	"exbD CDS (membrane spanning protein in TonB-ExbB-ExbD complex)":p.Thr42Ala	"ddpF CDS (D,D-dipeptide ABC transporter ATPase)":p.Tyr238His	"epmA CDS (Elongation Factor P Lys34 lysyltransferase)":p.Asp133Val	"ldcC CDS (lysine decarboxylase 2, constitutive)":p.Glu576Gly	"gam CDS (host-nuclease inhibitor protein Gam)":p.Glu65Lys	"dcp CDS (dipeptidyl carboxypeptidase II)":p.Leu276Phe	"ECD_04146 CDS (IS911 orfA-like protein)":p.His44Tyr	"def CDS (peptide deformylase)":p.Glu43Gly	"ebgA CDS (evolved beta-D-galactosidase, alpha subunit)":p.Glu701Gly	"dcuB CDS (C4-dicarboxylate transporter, anaerobic; DcuS co-sensor)":p.Ala343Val	"glmM CDS (phosphoglucosamine mutase)":p.Ala280Val	"glmM CDS (phosphoglucosamine mutase)":p.Ala280Val	"glmM CDS (phosphoglucosamine mutase)":p.Ala280Val				yihM CDS (putative sugar phosphate isomerase):p.Tyr136Cys
	"ECD_04146 CDS (IS911 orfA-like protein)":p.His44Tyr	"envZ CDS (sensory histidine kinase in two-component regulatory system with OmpR)":p.Tyr89His	"dgoD CDS (D-galactonate dehydratase)":p.Gly36Asp	"ECD_02821 CDS (hypothetical protein)":p.Val113Ile	"fadB CDS (fused 3-hydroxybutyryl-CoA epimerase/delta(3)-cis-delta(2)-trans-enoyl-CoA isomerase/enoyl-CoA hydratase/3-hydroxyacyl-CoA dehydrogenase)":p.Phe667Leu	"deaD CDS (ATP-dependent RNA helicase)":p.Val304Ile	"eutC CDS (ethanolamine ammonia-lyase, small subunit (light chain))":p.Gln234*	"livK CDS (leucine transporter subunit)":p.Ile38Val	"glmM CDS (phosphoglucosamine mutase)":p.Ala280Val	"dcuB CDS (C4-dicarboxylate transporter, anaerobic; DcuS co-sensor)":p.Ala343Val	"efeB CDS (deferrrochelatase, periplasmic)":p.Gln383fs	"dgoD CDS (D-galactonate dehydratase)":p.Gly36Asp	"ECD_00624 CDS (hypothetical protein)":p.Val536Ile	"def CDS (peptide deformylase)":p.Glu43Gly	"glpG CDS (rhomboid intramembrane serine protease)":p.Gln31*	"glpG CDS (rhomboid intramembrane serine protease)":p.Gln31*	"glpG CDS (rhomboid intramembrane serine protease)":p.Gln31*				yjgR CDS (DUF853 family protein with NTPase fold):p.Asp348Asn
	"efeO CDS (inactive ferrous ion transporter EfeUOB)":p.Glu279Lys	"eutC CDS (ethanolamine ammonia-lyase, small subunit (light chain))":p.Gly168Ser	"dmlR CDS (transcriptional activator of dmlA)":p.Phe202fs	"ECD_03279 CDS (hypothetical protein)":p.Val300Ile	"fadK CDS (short chain acyl-CoA synthetase, anaerobic)":p.Thr357Ala	"dedA CDS (DedA family inner membrane protein)":p.Gly163Ser	"fadR CDS (fatty acid metabolism regulon transcriptional regulator)":p.Leu128Pro	"livK CDS (leucine transporter subunit)":p.Pro295Ser	"glpT CDS (sn-glycerol-3-phosphate transporter)":p.Ala235Thr	"def CDS (peptide deformylase)":p.Glu43Gly	"efeO CDS (inactive ferrous ion transporter EfeUOB)":p.Glu279Lys	"dmlR CDS (transcriptional activator of dmlA)":p.Phe202fs	"ECD_00815 CDS (integrase for prophage)":p.Leu62Pro	"dgoD CDS (D-galactonate dehydratase)":p.Gly36Asp	"glpT CDS (sn-glycerol-3-phosphate transporter)":p.Ala235Thr	"glpT CDS (sn-glycerol-3-phosphate transporter)":p.Ala235Thr	"glpT CDS (sn-glycerol-3-phosphate transporter)":p.Ala235Thr				yjiM CDS (putative 2-hydroxyglutaryl-CoA dehydratase):p.Thr41Ala
	"entC CDS (isochorismate synthase 1)":p.Asn45Asp	"eutG CDS (ethanol dehydrogenase involved in ethanolamine utilization; aldehyde reductase)":p.Gly68Arg	"dmsB CDS (dimethyl sulfoxide reductase, anaerobic, subunit B)":p.Ala43Val	"ECD_03516 CDS (Int)":p.Gly182Ser	"fdnG CDS (formate dehydrogenase-N, alpha subunit, nitrate-inducible)":p.Asn748Ser	"def CDS (peptide deformylase)":p.Glu43Gly	"fecD CDS (ferric citrate ABC transporter permease)":p.Ala208Val	"malF CDS (maltose transporter subunit)":p.Met198Ile	"gltB CDS (glutamate synthase, large subunit)":p.Leu1361Pro	"dgoD CDS (D-galactonate dehydratase)":p.Gly36Asp	"entC CDS (isochorismate synthase 1)":p.Asn45Asp	"dmsB CDS (dimethyl sulfoxide reductase, anaerobic, subunit B)":p.Ala43Val	"ECD_00830 CDS (hypothetical protein)":p.Gln231Leu	"dmlR CDS (transcriptional activator of dmlA)":p.Phe202fs	"gltB CDS (glutamate synthase, large subunit)":p.Leu1361Pro	"gltB CDS (glutamate synthase, large subunit)":p.Leu1361Pro	"gltB CDS (glutamate synthase, large subunit)":p.Leu1361Pro				yqiI CDS (fimbrial protein):p.Asp218Gly
	"entE CDS (2,3-dihydroxybenzoate-AMP ligase component of enterobactin synthase multienzyme complex)":p.Lys524Glu	"exuT CDS (hexuronate transporter)":p.Phe290Ser	"dnaX CDS (DNA polymerase III/DNA elongation factor III, tau and gamma subunits)":p.Gly287Ser	"ECD_03712 CDS (Carbamate kinase-like protein yahI)":p.Phe311Ser	"fetB CDS (iron export ABC transporter permease; peroxide resistance protein)":p.Ala181Thr	"dgoA CDS (2-oxo-3-deoxygalactonate 6-phosphate aldolase)":p.Tyr137Cys	"feoB CDS (ferrous iron transporter protein B and GTP-binding protein; membrane protein)":p.Val491Ile	"manC CDS (Mannose-1-phosphate guanylyltransferase)":p.Cys128fs	"gmk CDS (guanylate kinase)":p.Tyr31His	"dmlR CDS (transcriptional activator of dmlA)":p.Phe202fs	"entE CDS (2,3-dihydroxybenzoate-AMP ligase component of enterobactin synthase multienzyme complex)":p.Lys524Glu	"dnaX CDS (DNA polymerase III/DNA elongation factor III, tau and gamma subunits)":p.Gly287Ser	"ECD_00830 CDS (hypothetical protein)":p.Pro101fs	"dmsB CDS (dimethyl sulfoxide reductase, anaerobic, subunit B)":p.Ala43Val	"hipB CDS (antitoxin of HipAB toxin-antitoxin system)":p.Val20Ala	"hipB CDS (antitoxin of HipAB toxin-antitoxin system)":p.Val20Ala	"hipB CDS (antitoxin of HipAB toxin-antitoxin system)":p.Val20Ala
	"eutQ CDS (RmlC-like cupin domain protein)":p.Ala60Val	"fadJ CDS (enoyl-CoA hydratase/epimerase and isomerase/3-hydroxyacyl-CoA dehydrogenase)":p.Met509Ile	"dosP CDS (oxygen sensor, c-di-GMP phosphodiesterase, heme-regulated; cold- and stationary phase-induced bioflim regulator)":p.Ile552Val	"ECD_04146 CDS (IS911 orfA-like protein)":p.His44Tyr	"fimD CDS (fimbrial usher outer membrane porin protein; FimCD chaperone-usher)":p.Gly471Asp	"dgoD CDS (D-galactonate dehydratase)":p.Ser118Asn	"flgA CDS (assembly protein for flagellar basal-body periplasmic P ring)":p.Val208Ala	"mdtC CDS (multidrug efflux system, subunit C)":p.Phe902Ser	"hipB CDS (antitoxin of HipAB toxin-antitoxin system)":p.Val20Ala	"dmsB CDS (dimethyl sulfoxide reductase, anaerobic, subunit B)":p.Ala43Val	"eutQ CDS (RmlC-like cupin domain protein)":p.Ala60Val	"dosP CDS (oxygen sensor, c-di-GMP phosphodiesterase, heme-regulated; cold- and stationary phase-induced bioflim regulator)":p.Ile552Val	"ECD_00830 CDS (hypothetical protein)":p.Tyr218His	"dnaX CDS (DNA polymerase III/DNA elongation factor III, tau and gamma subunits)":p.Gly287Ser	"hmp CDS (fused nitric oxide dioxygenase/dihydropteridine reductase 2)":p.Gly335Asp	"hmp CDS (fused nitric oxide dioxygenase/dihydropteridine reductase 2)":p.Gly335Asp	"hmp CDS (fused nitric oxide dioxygenase/dihydropteridine reductase 2)":p.Gly335Asp
	"evgS CDS (hybrid sensory histidine kinase in two-component regulatory system with EvgA)":p.Lys55Glu	"fadR CDS (fatty acid metabolism regulon transcriptional regulator)":p.Leu128Pro	"dsbC CDS (protein disulfide isomerase II)":p.Lys176Glu	"entE CDS (2,3-dihydroxybenzoate-AMP ligase component of enterobactin synthase multienzyme complex)":p.Lys524Glu	"frvR CDS (putative frv operon regulator; contains a PTS EIIA domain)":p.Ala541Ser	"dinJ CDS (antitoxin of YafQ-DinJ toxin-antitoxin system)":p.Ser31Tyr	"flgL CDS (flagellar hook-filament junction protein)":p.Asp104Gly	"menD CDS (2-succinyl-5-enolpyruvyl-6-hydroxy-3- cyclohexene-1-carboxylate synthase; SEPHCHC synthase)":p.Pro461Leu	"hmp CDS (fused nitric oxide dioxygenase/dihydropteridine reductase 2)":p.Gly335Asp	"dnaX CDS (DNA polymerase III/DNA elongation factor III, tau and gamma subunits)":p.Gly287Ser	"fadR CDS (fatty acid metabolism regulon transcriptional regulator)":p.Leu128Pro	"dsbC CDS (protein disulfide isomerase II)":p.Lys176Glu	"ECD_00845 CDS (hypothetical protein)":p.Gly98fs	"dosP CDS (oxygen sensor, c-di-GMP phosphodiesterase, heme-regulated; cold- and stationary phase-induced bioflim regulator)":p.Ile552Val	"hpaG CDS (4-hydroxyphenylacetate degradation bifunctional isomerase/decarboxylase)":p.Ser62Cys	"hpaG CDS (4-hydroxyphenylacetate degradation bifunctional isomerase/decarboxylase)":p.Ser62Cys	"hpaG CDS (4-hydroxyphenylacetate degradation bifunctional isomerase/decarboxylase)":p.Ser62Cys
	"fadR CDS (fatty acid metabolism regulon transcriptional regulator)":p.Leu128Pro	"fau CDS (5-formyltetrahydrofolate cyclo-ligase family protein)":p.Tyr64His	"eaeH CDS (attaching and effacing protein, pathogenesis factor)":p.Arg233Cys	"eptC CDS (LPS heptose I phosphoethanolamine transferase)":p.Trp196*	"glgP CDS (glycogen phosphorylase)":p.Leu703Pro	"djlC CDS (J domain-containing HscC co-chaperone; Hsc56)":p.Glu343fs	"fre CDS (NAD(P)H-flavin reductase)":p.Tyr36His	"metG CDS (methionyl-tRNA synthetase)":p.Asp604Val	"hpaG CDS (4-hydroxyphenylacetate degradation bifunctional isomerase/decarboxylase)":p.Ser62Cys	"dosP CDS (oxygen sensor, c-di-GMP phosphodiesterase, heme-regulated; cold- and stationary phase-induced bioflim regulator)":p.Ile552Val	"flgA CDS (assembly protein for flagellar basal-body periplasmic P ring)":p.Val208Ala	"eaeH CDS (attaching and effacing protein, pathogenesis factor)":p.Arg233Cys	"ECD_01527 CDS (putative lipoprotein)":p.Gly114Asp	"dsbC CDS (protein disulfide isomerase II)":p.Lys176Glu	"hupB CDS (HU, DNA-binding transcriptional regulator, beta subunit)":p.Lys3Thr	"hupB CDS (HU, DNA-binding transcriptional regulator, beta subunit)":p.Lys3Thr	"hupB CDS (HU, DNA-binding transcriptional regulator, beta subunit)":p.Lys3Thr
	"flgA CDS (assembly protein for flagellar basal-body periplasmic P ring)":p.Val208Ala	"fbaA CDS (fructose-bisphosphate aldolase, class II)":p.Arg336Cys	"ebgA CDS (evolved beta-D-galactosidase, alpha subunit)":p.Glu701Gly	"eutJ CDS (ethanolamine utilization protein, HSP70/actin superfamily protein)":p.Gly33Arg	"glmM CDS (phosphoglucosamine mutase)":p.Ala280Val	"dmsB CDS (dimethyl sulfoxide reductase, anaerobic, subunit B)":p.Ala43Val	"gfcD CDS (putative O-antigen capsule production periplasmic protein)":p.Val362Ala	"mhpT CDS (3-hydroxyphenylpropionic transporter)":p.Val372Ala	"hupB CDS (HU, DNA-binding transcriptional regulator, beta subunit)":p.Lys3Thr	"dsbC CDS (protein disulfide isomerase II)":p.Lys176Glu	"flhB CDS (flagellin export apparatus, substrate specificity protein)":p.[*383Gln]	"ebgA CDS (evolved beta-D-galactosidase, alpha subunit)":p.Glu701Gly	"ECD_04146 CDS (IS911 orfA-like protein)":p.His44Tyr	"eaeH CDS (attaching and effacing protein, pathogenesis factor)":p.Arg233Cys	"kdpE CDS (response regulator in two-component regulatory system with KdpD)":p.Val4Ala	"kdpE CDS (response regulator in two-component regulatory system with KdpD)":p.Val4Ala	"kdpE CDS (response regulator in two-component regulatory system with KdpD)":p.Val4Ala
	"flgM CDS (anti-sigma factor for FliA (sigma 28))":p.Ser38Asn	"fdhD CDS (formate dehydrogenase formation protein)":p.Glu39Gly	"ECD_00624 CDS (hypothetical protein)":p.Val536Ile	"exo CDS (exonuclease)":p.Phe172Leu	"glpR CDS (DNA-binding transcriptional repressor)":p.Ala107Glu	"dnaE CDS (DNA polymerase III alpha subunit)":p.Arg975Cys	"ghrA CDS (glyoxylate/hydroxypyruvate reductase A)":p.Leu43Ser	"mngA CDS (fused 2-O-a-mannosyl-D-glycerate specific PTS enzymes: IIA component/IIB component/IIC component)":p.Ile564fs	"ldcC CDS (lysine decarboxylase 2, constitutive)":p.Ala575Thr	"eaeH CDS (attaching and effacing protein, pathogenesis factor)":p.Arg233Cys	"focB CDS (putative formate transporter)":p.Ser12Asn	"ECD_00624 CDS (hypothetical protein)":p.Val536Ile	"edd CDS (6-phosphogluconate dehydratase)":p.Pro159Gln	"ebgA CDS (evolved beta-D-galactosidase, alpha subunit)":p.Glu701Gly	"lamB CDS (maltose outer membrane porin (maltoporin))":p.Val256Ala	"lamB CDS (maltose outer membrane porin (maltoporin))":p.Val256Ala	"lamB CDS (maltose outer membrane porin (maltoporin))":p.Val256Ala
	"focB CDS (putative formate transporter)":p.Ser12Asn	"feaR CDS (transcriptional activator for tynA and feaB)":p.Met1?	"ECD_00815 CDS (integrase for prophage)":p.Leu62Pro	"fadB CDS (fused 3-hydroxybutyryl-CoA epimerase/delta(3)-cis-delta(2)-trans-enoyl-CoA isomerase/enoyl-CoA hydratase/3-hydroxyacyl-CoA dehydrogenase)":p.Met527Ile	"glpT CDS (sn-glycerol-3-phosphate transporter)":p.Ala235Thr	"dsbG CDS (thiol:disulfide interchange protein, periplasmic)":p.Phe125Leu	"glcD CDS (glycolate oxidase subunit, FAD-linked)":p.Ala324Val	"mrcA CDS (penicillin-binding protein 1a, murein transglycosylase and transpeptidase)":p.Ala456Thr	"ldcC CDS (lysine decarboxylase 2, constitutive)":p.Glu576Gly	"ebgA CDS (evolved beta-D-galactosidase, alpha subunit)":p.Glu701Gly	"frlC CDS (fructoselysine 3-epimerase)":p.Ala18Val	"ECD_00815 CDS (integrase for prophage)":p.Leu62Pro	"entE CDS (2,3-dihydroxybenzoate-AMP ligase component of enterobactin synthase multienzyme complex)":p.Lys524Glu	"ECD_00624 CDS (hypothetical protein)":p.Val536Ile	"ldcC CDS (lysine decarboxylase 2, constitutive)":p.Glu576Gly	"ldcC CDS (lysine decarboxylase 2, constitutive)":p.Glu576Gly	"ldcC CDS (lysine decarboxylase 2, constitutive)":p.Glu576Gly
	"frlC CDS (fructoselysine 3-epimerase)":p.Ala18Val	"fecA CDS (TonB-dependent outer membrane ferric citrate transporter and signal transducer; ferric citrate extracelluar receptor; FecR-interacting protein)":p.Ala251Thr	"ECD_00830 CDS (hypothetical protein)":p.Gln231Leu	"fadR CDS (fatty acid metabolism regulon transcriptional regulator)":p.Leu128Pro	"gltB CDS (glutamate synthase, large subunit)":p.Leu1361Pro	"dsdC CDS (dsd operon activator; autorepressor)":p.Thr126Pro	"glnG CDS (fused DNA-binding response regulator in two-component regulatory system with GlnL: response regulator/sigma54 interaction protein)":p.Pro382Leu	"mreC CDS (cell wall structural complex MreBCD transmembrane component MreC)":p.Gln367Arg	"lgoD CDS (L-galactonate oxidoreductase; L-gulonate oxidoreductase)":p.Asp138Gly	"ECD_00624 CDS (hypothetical protein)":p.Val536Ile	"ftnA CDS (ferritin iron storage protein (cytoplasmic))":p.Glu129Lys	"ECD_00830 CDS (hypothetical protein)":p.Gln231Leu	"entF CDS (enterobactin synthase multienzyme complex component, ATP-dependent)":p.Gly1278fs	"ECD_00815 CDS (integrase for prophage)":p.Leu62Pro	"livK CDS (leucine transporter subunit)":p.Ile38Val	"livK CDS (leucine transporter subunit)":p.Ile38Val	"livK CDS (leucine transporter subunit)":p.Ile38Val
	"ftnA CDS (ferritin iron storage protein (cytoplasmic))":p.Glu129Lys	"fetA CDS (iron export ABC transporter ATPase; peroxide resistance protein)":p.Asn177Lys	"ECD_00830 CDS (hypothetical protein)":p.Pro101fs	"fepE CDS (regulator of length of O-antigen component of lipopolysaccharide chains)":p.Asn248Ser	"gltI CDS (glutamate/aspartate periplasmic binding protein)":p.Lys290fs	"dusA CDS (tRNA-dihydrouridine synthase A)":p.Thr61Ala	"glyS CDS (glycine tRNA synthetase, beta subunit)":p.Arg149His	"nfi CDS (endonuclease V; deoxyinosine 3' endonuclease)":p.Gln40*	"ligA CDS (DNA ligase, NAD(+)-dependent)":p.Asp637Val	"ECD_00815 CDS (integrase for prophage)":p.Leu62Pro	"garP CDS (putative (D)-galactarate transporter)":p.Lys229fs	"ECD_00830 CDS (hypothetical protein)":p.Pro101fs	"eutB CDS (ethanolamine ammonia-lyase, large subunit, heavy chain)":p.Gly191Cys	"ECD_00830 CDS (hypothetical protein)":p.Gln231Leu	"manC CDS (Mannose-1-phosphate guanylyltransferase)":p.Cys128fs	"manC CDS (Mannose-1-phosphate guanylyltransferase)":p.Cys128fs	"manC CDS (Mannose-1-phosphate guanylyltransferase)":p.Cys128fs
	"ftsQ CDS (divisome assembly protein, membrane anchored protein involved in growth of wall at septum)":p.Ala271Thr	"fhuD CDS (iron(3+)-hydroxamate import ABC transporter periplasmic binding protein)":p.Glu152Gly	"ECD_00830 CDS (hypothetical protein)":p.Tyr218His	"fhlA CDS (formate hydrogenlyase transcriptional activator)":p.Tyr217Phe	"glvBC CDS (arbutin specific enzyme IIBC component of PTS)":p.Glu57Lys	"dxr CDS (1-deoxy-D-xylulose 5-phosphate reductoisomerase)":p.Asp204Val	"gntR CDS (d-gluconate inducible gluconate regulon transcriptional repressor)":p.Thr173Ala	"norV CDS (anaerobic nitric oxide reductase flavorubredoxin)":p.Asp469Gly	"livK CDS (leucine transporter subunit)":p.Ile38Val	"ECD_00830 CDS (hypothetical protein)":p.Gln231Leu	"gcd CDS (glucose dehydrogenase)":p.Met467Thr	"ECD_00830 CDS (hypothetical protein)":p.Tyr218His	"fadR CDS (fatty acid metabolism regulon transcriptional regulator)":p.Leu128Pro	"ECD_00830 CDS (hypothetical protein)":p.Pro101fs	"mdtC CDS (multidrug efflux system, subunit C)":p.Phe902Ser	"mdtC CDS (multidrug efflux system, subunit C)":p.Phe902Ser	"mdtC CDS (multidrug efflux system, subunit C)":p.Phe902Ser
	"fucI CDS (L-fucose isomerase)":p.Ile57fs	"fhuD CDS (iron(3+)-hydroxamate import ABC transporter periplasmic binding protein)":p.Pro97Ser	"ECD_00845 CDS (hypothetical protein)":p.Gly98fs	"fhuC CDS (iron(3+)-hydroxamate import ABC transporter ATPase)":p.Gly121fs	"H CDS (tail component)":p.Lys414Glu	"eaeH CDS (attaching and effacing protein, pathogenesis factor)":p.Gly80Trp	"gpsA CDS (glycerol-3-phosphate dehydrogenase (NAD+))":p.Thr159Ile	"osmF CDS (putative ABC transporter periplasmic binding protein)":p.Lys110fs	"lolE CDS (lipoprotein-releasing system transmembrane protein)":p.Lys183Arg	"ECD_00830 CDS (hypothetical protein)":p.Pro101fs	"glcB CDS (malate synthase G)":p.Ala516Val	"ECD_00845 CDS (hypothetical protein)":p.Gly98fs	"fdrA CDS (putative NAD(P)-binding acyl-CoA synthetase)":p.Ala428Thr	"ECD_00830 CDS (hypothetical protein)":p.Tyr218His	"melR CDS (melibiose operon transcriptional regulator; autoregulator)":p.Thr40Ile	"melR CDS (melibiose operon transcriptional regulator; autoregulator)":p.Thr40Ile	"melR CDS (melibiose operon transcriptional regulator; autoregulator)":p.Thr40Ile
	"galP CDS (D-galactose transporter)":p.Tyr421Asp	"flgA CDS (assembly protein for flagellar basal-body periplasmic P ring)":p.Val208Ala	"ECD_01527 CDS (putative lipoprotein)":p.Gly114Asp	"fklB CDS (FKBP-type peptidyl-prolyl cis-trans isomerase (rotamase))":p.Ile155Phe	"hcaE CDS (3-phenylpropionate dioxygenase, large (alpha) subunit)":p.Leu313Pro	"ebgR CDS (transcriptional repressor)":p.Glu290*	"gspC CDS (general secretory pathway component, cryptic)":p.Phe142Leu	"otsB CDS (trehalose-6-phosphate phosphatase, biosynthetic)":p.Ala84fs	"lpxD CDS (UDP-3-O-(3-hydroxymyristoyl)-glucosamine N-acyltransferase)":p.Asp14Asn	"ECD_00830 CDS (hypothetical protein)":p.Tyr218His	"glcD CDS (glycolate oxidase subunit, FAD-linked)":p.Ala324Val	"ECD_01527 CDS (putative lipoprotein)":p.Gly114Asp	"fepE CDS (regulator of length of O-antigen component of lipopolysaccharide chains)":p.Gln8*	"ECD_00845 CDS (hypothetical protein)":p.Gly98fs	"menD CDS (2-succinyl-5-enolpyruvyl-6-hydroxy-3- cyclohexene-1-carboxylate synthase; SEPHCHC synthase)":p.Pro461Leu	"menD CDS (2-succinyl-5-enolpyruvyl-6-hydroxy-3- cyclohexene-1-carboxylate synthase; SEPHCHC synthase)":p.Pro461Leu	"menD CDS (2-succinyl-5-enolpyruvyl-6-hydroxy-3- cyclohexene-1-carboxylate synthase; SEPHCHC synthase)":p.Pro461Leu
	"gcd CDS (glucose dehydrogenase)":p.Met467Thr	"flgC CDS (flagellar component of cell-proximal portion of basal-body rod)":p.Ala114Thr	"ECD_02854 CDS (hypothetical protein)":p.Ala88Val	"fkpA CDS (FKBP-type peptidyl-prolyl cis-trans isomerase (rotamase))":p.Ala260Val	"hipB CDS (antitoxin of HipAB toxin-antitoxin system)":p.Val20Ala	"ECD_00212 CDS (hypothetical protein)":p.Gly64Trp	"H CDS (tail component)":p.Glu406Gly	"panF CDS (pantothenate:sodium symporter)":p.Thr160Ala	"malS CDS (alpha-amylase)":p.Gly585Asp	"ECD_00845 CDS (hypothetical protein)":p.Gly98fs	"glnD CDS (uridylyltransferase)":p.Asn887Ser	"ECD_02854 CDS (hypothetical protein)":p.Ala88Val	"flgA CDS (assembly protein for flagellar basal-body periplasmic P ring)":p.Val208Ala	"ECD_01527 CDS (putative lipoprotein)":p.Gly114Asp	"metG CDS (methionyl-tRNA synthetase)":p.Asp604Val	"metG CDS (methionyl-tRNA synthetase)":p.Asp604Val	"metG CDS (methionyl-tRNA synthetase)":p.Asp604Val
	"ghxQ CDS (guanine/hypoxanthine permease, high affinity; guanine/hypoxanthine:H+ symporter)":p.Ile139Asn	"flgN CDS (export chaperone for FlgK and FlgL)":p.Leu86Pro	"ECD_04146 CDS (IS911 orfA-like protein)":p.His44Tyr	"flgA CDS (assembly protein for flagellar basal-body periplasmic P ring)":p.Val208Ala	"hmp CDS (fused nitric oxide dioxygenase/dihydropteridine reductase 2)":p.Gly335Asp	"ECD_00815 CDS (integrase for prophage)":p.Trp27fs	"hemL CDS (glutamate-1-semialdehyde aminotransferase (aminomutase))":p.Leu298Phe	"pfo CDS (pyruvate-flavodoxin oxidoreductase)":p.Leu1064Pro	"manC CDS (Mannose-1-phosphate guanylyltransferase)":p.Cys128fs	"ECD_01527 CDS (putative lipoprotein)":p.Gly114Asp	"glnG CDS (fused DNA-binding response regulator in two-component regulatory system with GlnL: response regulator/sigma54 interaction protein)":p.Pro382Leu	"ECD_04146 CDS (IS911 orfA-like protein)":p.His44Tyr	"focB CDS (putative formate transporter)":p.Ser12Asn	"ECD_02854 CDS (hypothetical protein)":p.Ala88Val	"mngA CDS (fused 2-O-a-mannosyl-D-glycerate specific PTS enzymes: IIA component/IIB component/IIC component)":p.Ile564fs	"mngA CDS (fused 2-O-a-mannosyl-D-glycerate specific PTS enzymes: IIA component/IIB component/IIC component)":p.Ile564fs	"mngA CDS (fused 2-O-a-mannosyl-D-glycerate specific PTS enzymes: IIA component/IIB component/IIC component)":p.Ile564fs
	"glcC CDS (glycolate-inducible glc operon transcriptional repressor; autorepressor)":p.Ala152Val	"flhB CDS (flagellin export apparatus, substrate specificity protein)":p.Ser125fs	"efeO CDS (inactive ferrous ion transporter EfeUOB)":p.Glu279Lys	"flgK CDS (flagellar hook-filament junction protein 1)":p.Thr350Met	"hpaG CDS (4-hydroxyphenylacetate degradation bifunctional isomerase/decarboxylase)":p.Ser62Cys	"ECD_00830 CDS (hypothetical protein)":p.Gln231Leu	"hflD CDS (putative lysogenization regulator)":p.Arg168Cys	"pheP CDS (phenylalanine transporter)":p.Ala99Thr	"mdtC CDS (multidrug efflux system, subunit C)":p.Phe902Ser	"ECD_02854 CDS (hypothetical protein)":p.Ala88Val	"gltA CDS (citrate synthase)":p.Ile74Asn	"efeO CDS (inactive ferrous ion transporter EfeUOB)":p.Glu279Lys	"frlC CDS (fructoselysine 3-epimerase)":p.Ala18Val	"ECD_04146 CDS (IS911 orfA-like protein)":p.His44Tyr	"mrcA CDS (penicillin-binding protein 1a, murein transglycosylase and transpeptidase)":p.Ala456Thr	"mrcA CDS (penicillin-binding protein 1a, murein transglycosylase and transpeptidase)":p.Ala456Thr	"mrcA CDS (penicillin-binding protein 1a, murein transglycosylase and transpeptidase)":p.Ala456Thr
	"glcD CDS (glycolate oxidase subunit, FAD-linked)":p.Ala324Val	"folB CDS (dihydroneopterin aldolase and dihydroneopterin triphosphate 2'-epimerase)":p.Phe30Leu	"entC CDS (isochorismate synthase 1)":p.Asn45Asp	"focB CDS (putative formate transporter)":p.Ser12Asn	"hupB CDS (HU, DNA-binding transcriptional regulator, beta subunit)":p.Lys3Thr	"ECD_00830 CDS (hypothetical protein)":p.Tyr218His	"hpaG CDS (4-hydroxyphenylacetate degradation bifunctional isomerase/decarboxylase)":p.Val203Ala	"phnI CDS (ribophosphonate triphosphate synthase complex putative catalytic subunit)":p.Ala222Val	"menD CDS (2-succinyl-5-enolpyruvyl-6-hydroxy-3- cyclohexene-1-carboxylate synthase; SEPHCHC synthase)":p.Pro461Leu	"ECD_04146 CDS (IS911 orfA-like protein)":p.His44Tyr	"gltP CDS (glutamate/aspartate:proton symporter)":p.Phe170Leu	"entC CDS (isochorismate synthase 1)":p.Asn45Asp	"frr CDS (ribosome recycling factor)":p.Ala77Val	"efeO CDS (inactive ferrous ion transporter EfeUOB)":p.Glu279Lys	"mutL CDS (methyl-directed mismatch repair protein)":p.Lys279Asn	"mutL CDS (methyl-directed mismatch repair protein)":p.Lys279Asn	"mutL CDS (methyl-directed mismatch repair protein)":p.Lys279Asn
	"glgX CDS (glycogen debranching enzyme)":p.Gly635Glu	"ftsK CDS (DNA translocase at septal ring sorting daughter chromsomes)":p.Gln342Arg	"entE CDS (2,3-dihydroxybenzoate-AMP ligase component of enterobactin synthase multienzyme complex)":p.Lys524Glu	"frlC CDS (fructoselysine 3-epimerase)":p.Ala18Val	"hyfG CDS (hydrogenase 4, subunit)":p.Ser471Asn	"ECD_00831 CDS (retron EC86 RNA-directed DNA polymerase-like protein)":p.Arg63Lys	"hrpA CDS (putative ATP-dependent helicase)":p.Leu489Phe	"phnK CDS (carbon-phosphorus lyase complex subunit, putative ATP transporter ATP-binding protein)":p.Leu184Pro	"metG CDS (methionyl-tRNA synthetase)":p.Asp604Val	"efeO CDS (inactive ferrous ion transporter EfeUOB)":p.Glu279Lys	"gntR CDS (d-gluconate inducible gluconate regulon transcriptional repressor)":p.Thr173Ala	"entE CDS (2,3-dihydroxybenzoate-AMP ligase component of enterobactin synthase multienzyme complex)":p.Lys524Glu	"ftnA CDS (ferritin iron storage protein (cytoplasmic))":p.Glu129Lys	"entC CDS (isochorismate synthase 1)":p.Asn45Asp	"nfi CDS (endonuclease V; deoxyinosine 3' endonuclease)":p.Gln40*	"nfi CDS (endonuclease V; deoxyinosine 3' endonuclease)":p.Gln40*	"nfi CDS (endonuclease V; deoxyinosine 3' endonuclease)":p.Gln40*
	"glnG CDS (fused DNA-binding response regulator in two-component regulatory system with GlnL: response regulator/sigma54 interaction protein)":p.Pro382Leu	"gcvP CDS (glycine decarboxylase, PLP-dependent, subunit P of glycine cleavage complex)":p.Pro801fs	"entF CDS (enterobactin synthase multienzyme complex component, ATP-dependent)":p.Gly1278fs	"frsA CDS (fermentation-respiration switch protein; PTS Enzyme IIA(Glc)-binding protein; pNP-butyrate esterase activity)":p.Leu402Phe	"hypE CDS (carbamoyl dehydratase, hydrogenases 1,2,3 maturation protein)":p.Phe234Leu	"ECD_00845 CDS (hypothetical protein)":p.Gly98fs	"hrpA CDS (putative ATP-dependent helicase)":p.Thr1282Ala	"potI CDS (putrescine ABC transporter permease)":p.Glu54Ala	"mhpT CDS (3-hydroxyphenylpropionic transporter)":p.Val372Ala	"entC CDS (isochorismate synthase 1)":p.Asn45Asp	"H CDS (tail component)":p.Glu406Gly	"entF CDS (enterobactin synthase multienzyme complex component, ATP-dependent)":p.Gly1278fs	"gadB CDS (glutamate decarboxylase B, PLP-dependent)":p.Glu386Lys	"entE CDS (2,3-dihydroxybenzoate-AMP ligase component of enterobactin synthase multienzyme complex)":p.Lys524Glu	"norV CDS (anaerobic nitric oxide reductase flavorubredoxin)":p.Asp469Gly	"norV CDS (anaerobic nitric oxide reductase flavorubredoxin)":p.Asp469Gly	"norV CDS (anaerobic nitric oxide reductase flavorubredoxin)":p.Asp469Gly
	"gltP CDS (glutamate/aspartate:proton symporter)":p.Phe170Leu	"gfcD CDS (putative O-antigen capsule production periplasmic protein)":p.Arg419His	"eutB CDS (ethanolamine ammonia-lyase, large subunit, heavy chain)":p.Gly191Cys	"ftnA CDS (ferritin iron storage protein (cytoplasmic))":p.Glu129Lys	"insB-9 CDS (IS1 protein InsB)":p.Arg127Gln	"ECD_01507 CDS (hypothetical protein)":p.Tyr42His	"hsdR CDS (endonuclease R Type I restriction enzyme)":p.Leu66Pro	"ppc CDS (phosphoenolpyruvate carboxylase)":p.Lys159Arg	"miaB CDS (tRNA-i(6)A37 methylthiotransferase)":p.Trp376*	"entE CDS (2,3-dihydroxybenzoate-AMP ligase component of enterobactin synthase multienzyme complex)":p.Lys524Glu	"hcaB CDS (2,3-dihydroxy-2,3-dihydrophenylpropionate dehydrogenase)":p.Val117Ala	"eutB CDS (ethanolamine ammonia-lyase, large subunit, heavy chain)":p.Gly191Cys	"gadC CDS (glutamate:gamma-aminobutyric acid antiporter)":p.Phe367Leu	"entF CDS (enterobactin synthase multienzyme complex component, ATP-dependent)":p.Gly1278fs	"otsB CDS (trehalose-6-phosphate phosphatase, biosynthetic)":p.Ala84fs	"otsB CDS (trehalose-6-phosphate phosphatase, biosynthetic)":p.Ala84fs	"otsB CDS (trehalose-6-phosphate phosphatase, biosynthetic)":p.Ala84fs
	"gntR CDS (d-gluconate inducible gluconate regulon transcriptional repressor)":p.Thr173Ala	"glcD CDS (glycolate oxidase subunit, FAD-linked)":p.Ala324Val	"eutQ CDS (RmlC-like cupin domain protein)":p.Ala60Val	"gapA CDS (glyceraldehyde-3-phosphate dehydrogenase A)":p.Tyr253Cys	"katE CDS (catalase HPII, heme d-containing)":p.Asp568Asn	"ECD_01527 CDS (putative lipoprotein)":p.Gly114Asp	"hsdR CDS (endonuclease R Type I restriction enzyme)":p.Tyr634Cys	"pphA CDS (serine/threonine-specific protein phosphatase 1)":p.Arg63His	"mliC CDS (inhibitor of c-type lysozyme, membrane-bound; putative lipoprotein)":p.Arg50Cys	"entF CDS (enterobactin synthase multienzyme complex component, ATP-dependent)":p.Gly1278fs	"hemL CDS (glutamate-1-semialdehyde aminotransferase (aminomutase))":p.Leu298Phe	"eutQ CDS (RmlC-like cupin domain protein)":p.Ala60Val	"gcd CDS (glucose dehydrogenase)":p.Met467Thr	"eutB CDS (ethanolamine ammonia-lyase, large subunit, heavy chain)":p.Gly191Cys	"pfkB CDS (6-phosphofructokinase II)":p.Val135Ile	"pfkB CDS (6-phosphofructokinase II)":p.Val135Ile	"pfkB CDS (6-phosphofructokinase II)":p.Val135Ile
	"H CDS (tail component)":p.Glu406Gly	"glgC CDS (glucose-1-phosphate adenylyltransferase)":p.Arg380Cys	"fadR CDS (fatty acid metabolism regulon transcriptional regulator)":p.Leu128Pro	"garD CDS (D-galactarate dehydrogenase)":p.Arg264Cys	"ldcC CDS (lysine decarboxylase 2, constitutive)":p.Glu576Gly	"ECD_01539 CDS (prophage CP-9330 DicA-like protein)":p.Arg18His	"hupB CDS (HU, DNA-binding transcriptional regulator, beta subunit)":p.Lys3Thr	"ppsR CDS (PEP synthase kinase and PEP synthase pyrophosphorylase)":p.Ala49Thr	"mngA CDS (fused 2-O-a-mannosyl-D-glycerate specific PTS enzymes: IIA component/IIB component/IIC component)":p.Ile564fs	"eutB CDS (ethanolamine ammonia-lyase, large subunit, heavy chain)":p.Gly191Cys	"hipB CDS (antitoxin of HipAB toxin-antitoxin system)":p.Ile42Val	"fadR CDS (fatty acid metabolism regulon transcriptional regulator)":p.Leu128Pro	"ggt CDS (gamma-glutamyltranspeptidase)":p.Gly448fs	"eutQ CDS (RmlC-like cupin domain protein)":p.Ala60Val	"pfo CDS (pyruvate-flavodoxin oxidoreductase)":p.Leu1064Pro	"pfo CDS (pyruvate-flavodoxin oxidoreductase)":p.Leu1064Pro	"pfo CDS (pyruvate-flavodoxin oxidoreductase)":p.Leu1064Pro
	"hcaB CDS (2,3-dihydroxy-2,3-dihydrophenylpropionate dehydrogenase)":p.Val117Ala	"glnG CDS (fused DNA-binding response regulator in two-component regulatory system with GlnL: response regulator/sigma54 interaction protein)":p.Pro382Leu	"fdrA CDS (putative NAD(P)-binding acyl-CoA synthetase)":p.Ala428Thr	"gfcD CDS (putative O-antigen capsule production periplasmic protein)":p.Asp197Gly	"lhr CDS (putative ATP-dependent helicase)":p.Glu972Lys	"ECD_02649 CDS (L-ribulokinase AraB-like protein)":p.Ser52Tyr	"hyaB CDS (hydrogenase 1, large subunit)":p.Arg74Cys	"pqiC CDS (DUF330 family putative lipoprotein)":p.Ile146Asn	"mrcA CDS (penicillin-binding protein 1a, murein transglycosylase and transpeptidase)":p.Ala456Thr	"eutQ CDS (RmlC-like cupin domain protein)":p.Ala60Val	"hokD CDS (Qin prophage; small toxic polypeptide)":p.Arg35*	"fdrA CDS (putative NAD(P)-binding acyl-CoA synthetase)":p.Ala428Thr	"glcD CDS (glycolate oxidase subunit, FAD-linked)":p.Ala324Val	"fadR CDS (fatty acid metabolism regulon transcriptional regulator)":p.Leu128Pro	"phnI CDS (ribophosphonate triphosphate synthase complex putative catalytic subunit)":p.Tyr2His	"phnI CDS (ribophosphonate triphosphate synthase complex putative catalytic subunit)":p.Tyr2His	"phnI CDS (ribophosphonate triphosphate synthase complex putative catalytic subunit)":p.Tyr2His
	"hemL CDS (glutamate-1-semialdehyde aminotransferase (aminomutase))":p.Leu298Phe	"glpC CDS (anaerobic sn-glycerol-3-phosphate dehydrogenase, C subunit, 4Fe-4S iron-sulfur cluster)":p.Lys180Glu	"fepE CDS (regulator of length of O-antigen component of lipopolysaccharide chains)":p.Gln8*	"ghxP CDS (guanine/hypoxanthine permease, high affinity; guanine/hypoxanthine:H+ symporter)":p.Arg21His	"livK CDS (leucine transporter subunit)":p.Ile38Val	"ECD_02822 CDS (bifunctional Ribulose 5-phosphate reductase/CDP-ribitol pyrophosphorylase)":p.Gly12Ser	"hycG CDS (hydrogenase 3 and formate hydrogenase complex, HycG subunit)":p.Ile34fs	"prmA CDS (methyltransferase for 50S ribosomal subunit protein L11)":p.Arg287His	"mreC CDS (cell wall structural complex MreBCD transmembrane component MreC)":p.Gln367Arg	"fadR CDS (fatty acid metabolism regulon transcriptional regulator)":p.Leu128Pro	"hpaG CDS (4-hydroxyphenylacetate degradation bifunctional isomerase/decarboxylase)":p.Val203Ala	"fepE CDS (regulator of length of O-antigen component of lipopolysaccharide chains)":p.Gln8*	"gltP CDS (glutamate/aspartate:proton symporter)":p.Phe170Leu	"fdrA CDS (putative NAD(P)-binding acyl-CoA synthetase)":p.Ala428Thr	"pnp CDS (polynucleotide phosphorylase/polyadenylase)":p.Glu512Lys	"pnp CDS (polynucleotide phosphorylase/polyadenylase)":p.Glu512Lys	"pnp CDS (polynucleotide phosphorylase/polyadenylase)":p.Glu512Lys
	"hipB CDS (antitoxin of HipAB toxin-antitoxin system)":p.Ile42Val	"gltS CDS (glutamate transporter)":p.Trp297*	"fimG CDS (minor component of type 1 fimbriae)":p.Arg143*	"glcD CDS (glycolate oxidase subunit, FAD-linked)":p.Ala324Val	"lpxP CDS (palmitoleoyl-acyl carrier protein (ACP)-dependent acyltransferase)":p.Asp200Glu	"ECD_02855 CDS (hypothetical protein)":p.Phe121Leu	"insB-21 CDS (IS1 protein InsB)":p.Asn162Asp	"proB CDS (gamma-glutamate kinase)":p.Ile69Val	"nei CDS (endonuclease VIII and 5-formyluracil/5-hydroxymethyluracil DNA glycosylase)":p.Arg76Cys	"fdrA CDS (putative NAD(P)-binding acyl-CoA synthetase)":p.Ala428Thr	"hrpA CDS (putative ATP-dependent helicase)":p.Leu489Phe	"flgA CDS (assembly protein for flagellar basal-body periplasmic P ring)":p.Val208Ala	"gntR CDS (d-gluconate inducible gluconate regulon transcriptional repressor)":p.Thr173Ala	"fepE CDS (regulator of length of O-antigen component of lipopolysaccharide chains)":p.Gln8*	"potI CDS (putrescine ABC transporter permease)":p.Glu54Ala	"potI CDS (putrescine ABC transporter permease)":p.Glu54Ala	"potI CDS (putrescine ABC transporter permease)":p.Glu54Ala
	"hokD CDS (Qin prophage; small toxic polypeptide)":p.Arg35*	"gntR CDS (d-gluconate inducible gluconate regulon transcriptional repressor)":p.Thr173Ala	"flgA CDS (assembly protein for flagellar basal-body periplasmic P ring)":p.Val208Ala	"glgB CDS (1,4-alpha-glucan branching enzyme)":p.Leu588Pro	"lspA CDS (prolipoprotein signal peptidase (signal peptidase II))":p.Arg11His	"ECD_03522 CDS (Single-strand binding protein (SSB) (Helix-destabilizing protein))":p.Ala31Gly	"insJ-6 CDS (IS150 hypothetical protein)":p.Arg31Cys	"pta CDS (phosphate acetyltransferase)":p.Glu614Gly	"nfi CDS (endonuclease V; deoxyinosine 3' endonuclease)":p.Gln40*	"fepE CDS (regulator of length of O-antigen component of lipopolysaccharide chains)":p.Gln8*	"hsdR CDS (endonuclease R Type I restriction enzyme)":p.Leu66Pro	"focB CDS (putative formate transporter)":p.Ser12Asn	"gsiA CDS (glutathione ABC transporter ATPase)":p.Ser291Leu	"flgA CDS (assembly protein for flagellar basal-body periplasmic P ring)":p.Val208Ala	"poxB CDS (pyruvate dehydrogenase, thiamine triphosphate-binding, FAD-binding)":p.Ser302Asn	"poxB CDS (pyruvate dehydrogenase, thiamine triphosphate-binding, FAD-binding)":p.Ser302Asn	"poxB CDS (pyruvate dehydrogenase, thiamine triphosphate-binding, FAD-binding)":p.Ser302Asn
	"hpaE CDS (5-carboxy-2-hydroxymuconate semialdehyde dehydrogenase)":p.Trp55Arg	"gshA CDS (glutamate-cysteine ligase)":p.Pro315Ser	"focB CDS (putative formate transporter)":p.Ser12Asn	"glnG CDS (fused DNA-binding response regulator in two-component regulatory system with GlnL: response regulator/sigma54 interaction protein)":p.Pro382Leu	"lsrB CDS (autoinducer 2-binding protein)":p.Ile89Val	"ECD_03522 CDS (Single-strand binding protein (SSB) (Helix-destabilizing protein))":p.Glu39Lys	"katE CDS (catalase HPII, heme d-containing)":p.Ile262Thr	"queG CDS (epoxyqueuosine reductase, cobalamine-stimulated; queosine biosynthesis)":p.Arg57Cys	"norV CDS (anaerobic nitric oxide reductase flavorubredoxin)":p.Asp469Gly	"flgA CDS (assembly protein for flagellar basal-body periplasmic P ring)":p.Val208Ala	"hupB CDS (HU, DNA-binding transcriptional regulator, beta subunit)":p.Lys3Thr	"frlC CDS (fructoselysine 3-epimerase)":p.Ala18Val	"gss CDS (glutathionylspermidine amidase and glutathionylspermidine synthetase)":p.Val169Ile	"focB CDS (putative formate transporter)":p.Ser12Asn	"pphA CDS (serine/threonine-specific protein phosphatase 1)":p.Arg63His	"pphA CDS (serine/threonine-specific protein phosphatase 1)":p.Arg63His	"pphA CDS (serine/threonine-specific protein phosphatase 1)":p.Arg63His
	"hpaG CDS (4-hydroxyphenylacetate degradation bifunctional isomerase/decarboxylase)":p.Val203Ala	"gsiA CDS (glutathione ABC transporter ATPase)":p.Val73Ile	"frlC CDS (fructoselysine 3-epimerase)":p.Ala18Val	"glpA CDS (anaerobic sn-glycerol-3-phosphate dehydrogenase, large FAD/NAD(P)-binding subunit)":p.[Leu542Pro]; "glpB CDS (anaerobic sn-glycerol-3-phosphate dehydrogenase membrane anchor subunit)":p.[Phe3Leu]	"manC CDS (Mannose-1-phosphate guanylyltransferase)":p.Cys128fs	"ECD_03522 CDS (Single-strand binding protein (SSB) (Helix-destabilizing protein))":p.Ser38Pro	"katG CDS (catalase-peroxidase HPI, heme b-containing)":p.Thr178Ala	"rclC CDS (reactive chlorine species (RCS) stress resistance inner membrane protein)":p.Glu2Lys	"otsB CDS (trehalose-6-phosphate phosphatase, biosynthetic)":p.Ala84fs	"focB CDS (putative formate transporter)":p.Ser12Asn	"hyaB CDS (hydrogenase 1, large subunit)":p.Arg74Cys	"frr CDS (ribosome recycling factor)":p.Ala77Val	"hcaB CDS (2,3-dihydroxy-2,3-dihydrophenylpropionate dehydrogenase)":p.Val117Ala	"frlC CDS (fructoselysine 3-epimerase)":p.Ala18Val	"ppsR CDS (PEP synthase kinase and PEP synthase pyrophosphorylase)":p.Ala49Thr	"ppsR CDS (PEP synthase kinase and PEP synthase pyrophosphorylase)":p.Ala49Thr	"ppsR CDS (PEP synthase kinase and PEP synthase pyrophosphorylase)":p.Ala49Thr
	"hrpA CDS (putative ATP-dependent helicase)":p.Leu489Phe	"H CDS (tail component)":p.Glu406Gly	"frr CDS (ribosome recycling factor)":p.Ala77Val	"glsB CDS (glutaminase 2)":p.Arg78Cys	"mdtA CDS (multidrug efflux system, subunit A)":p.Val206Ile	"ECD_03523 CDS (TrbC-like protein)":p.Glu227*	"kdpD CDS (fused sensory histidine kinase in two-component regulatory system with KdpE: signal sensing protein)":p.Pro776Ser	"rhaR CDS (transcriptional activator of rhaSR)":p.Ser138Gly	"pfo CDS (pyruvate-flavodoxin oxidoreductase)":p.Leu1064Pro	"frlC CDS (fructoselysine 3-epimerase)":p.Ala18Val	"hyaB CDS (hydrogenase 1, large subunit)":p.Thr581Ile	"ftnA CDS (ferritin iron storage protein (cytoplasmic))":p.Glu129Lys	"hemL CDS (glutamate-1-semialdehyde aminotransferase (aminomutase))":p.Leu298Phe	"frr CDS (ribosome recycling factor)":p.Ala77Val	"proB CDS (gamma-glutamate kinase)":p.Ile69Val	"proB CDS (gamma-glutamate kinase)":p.Ile69Val	"proB CDS (gamma-glutamate kinase)":p.Ile69Val
	"hsdR CDS (endonuclease R Type I restriction enzyme)":p.Leu66Pro	"hemL CDS (glutamate-1-semialdehyde aminotransferase (aminomutase))":p.Leu298Phe	"fryC CDS (putative enzyme IIC component of PTS)":p.Gly226Asp	"gltD CDS (glutamate synthase, 4Fe-4S protein, small subunit)":p.Thr454Ala	"mdtC CDS (multidrug efflux system, subunit C)":p.Phe902Ser	"ECD_03531 CDS (hypothetical protein)":p.Gly219Val	"lacZ CDS (beta-D-galactosidase)":p.Gly606Ser	"rhsB CDS (Rhs protein with DUF4329 family putative toxin domain; putative neighboring cell growth inhibitor)":p.Pro1381Ser	"potI CDS (putrescine ABC transporter permease)":p.Glu54Ala	"frr CDS (ribosome recycling factor)":p.Ala77Val	"J CDS (tail:host specificity protein)":p.Asn926Ser	"gadB CDS (glutamate decarboxylase B, PLP-dependent)":p.Glu386Lys	"hokD CDS (Qin prophage; small toxic polypeptide)":p.Arg35*	"ftnA CDS (ferritin iron storage protein (cytoplasmic))":p.Glu129Lys	"pta CDS (phosphate acetyltransferase)":p.Glu614Gly	"pta CDS (phosphate acetyltransferase)":p.Glu614Gly	"pta CDS (phosphate acetyltransferase)":p.Glu614Gly
	"hslO CDS (heat shock protein Hsp33)":p.Ile65Phe	"hflK CDS (modulator for HflB protease specific for phage lambda cII repressor)":p.Glu320Lys	"ftnA CDS (ferritin iron storage protein (cytoplasmic))":p.Glu129Lys	"gltS CDS (glutamate transporter)":p.Arg181Cys	"menD CDS (2-succinyl-5-enolpyruvyl-6-hydroxy-3- cyclohexene-1-carboxylate synthase; SEPHCHC synthase)":p.Pro461Leu	"ECD_03538 CDS (hypothetical protein)":p.Leu120Phe	"lacZ CDS (beta-D-galactosidase)":p.Leu695Pro	"rhsE CDS (rhsE element core protein RshE)":p.Trp977fs	"pphA CDS (serine/threonine-specific protein phosphatase 1)":p.Arg63His	"ftnA CDS (ferritin iron storage protein (cytoplasmic))":p.Glu129Lys	"katE CDS (catalase HPII, heme d-containing)":p.Ile262Thr	"gadC CDS (glutamate:gamma-aminobutyric acid antiporter)":p.Phe367Leu	"hpaB CDS (4-hydroxyphenylacetate 3-monooxygenase)":p.Gly463Asp	"gadB CDS (glutamate decarboxylase B, PLP-dependent)":p.Glu386Lys	"queG CDS (epoxyqueuosine reductase, cobalamine-stimulated; queosine biosynthesis)":p.Arg57Cys	"queG CDS (epoxyqueuosine reductase, cobalamine-stimulated; queosine biosynthesis)":p.Arg57Cys	"queG CDS (epoxyqueuosine reductase, cobalamine-stimulated; queosine biosynthesis)":p.Arg57Cys
	"hupB CDS (HU, DNA-binding transcriptional regulator, beta subunit)":p.Lys3Thr	"hisC CDS (histidinol-phosphate aminotransferase)":p.Thr247Met	"gadB CDS (glutamate decarboxylase B, PLP-dependent)":p.Glu386Lys	"gnd CDS (6-phosphogluconate dehydrogenase, decarboxylating)":p.Ile6Asn	"metG CDS (methionyl-tRNA synthetase)":p.Asp604Val	"ECD_03714 CDS (hypothetical protein)":p.Ser104Asn	"leuA CDS (2-isopropylmalate synthase)":p.Lys520Arg	"ribA CDS (GTP cyclohydrolase II)":p.Val173Ala	"ppsR CDS (PEP synthase kinase and PEP synthase pyrophosphorylase)":p.Ala49Thr	"gadB CDS (glutamate decarboxylase B, PLP-dependent)":p.Glu386Lys	"katG CDS (catalase-peroxidase HPI, heme b-containing)":p.Thr178Ala	"gcd CDS (glucose dehydrogenase)":p.Met467Thr	"hpaG CDS (4-hydroxyphenylacetate degradation bifunctional isomerase/decarboxylase)":p.Val203Ala	"gadC CDS (glutamate:gamma-aminobutyric acid antiporter)":p.Phe367Leu	"rhaR CDS (transcriptional activator of rhaSR)":p.Ser138Gly	"rhaR CDS (transcriptional activator of rhaSR)":p.Ser138Gly	"rhaR CDS (transcriptional activator of rhaSR)":p.Ser138Gly
	"hyaB CDS (hydrogenase 1, large subunit)":p.Arg74Cys	"hofP CDS (DNA catabolic protein)":p.Asn72Ser	"gadC CDS (glutamate:gamma-aminobutyric acid antiporter)":p.Phe367Leu	"gntR CDS (d-gluconate inducible gluconate regulon transcriptional repressor)":p.Thr173Ala	"mfd CDS (transcription-repair coupling factor)":p.His343Tyr	"ECD_04146 CDS (IS911 orfA-like protein)":p.His44Tyr	"leuD CDS (3-isopropylmalate dehydratase small subunit)":p.Ser72Phe	"rihB CDS (ribonucleoside hydrolase 2)":p.Ala23Thr	"proB CDS (gamma-glutamate kinase)":p.Ile69Val	"gadC CDS (glutamate:gamma-aminobutyric acid antiporter)":p.Phe367Leu	"kdpD CDS (fused sensory histidine kinase in two-component regulatory system with KdpE: signal sensing protein)":p.Pro776Ser	"ggt CDS (gamma-glutamyltranspeptidase)":p.Gly448fs	"hpaH CDS (2-oxo-hept-3-ene-1,7-dioate hydratase)":p.Tyr193Cys	"gcd CDS (glucose dehydrogenase)":p.Met467Thr	"rhsE CDS (rhsE element core protein RshE)":p.Trp977fs	"rhsE CDS (rhsE element core protein RshE)":p.Trp977fs	"rhsE CDS (rhsE element core protein RshE)":p.Trp977fs
	"hyaB CDS (hydrogenase 1, large subunit)":p.Thr581Ile	"hpaG CDS (4-hydroxyphenylacetate degradation bifunctional isomerase/decarboxylase)":p.Val203Ala	"gcd CDS (glucose dehydrogenase)":p.Met467Thr	"gspE CDS (general secretory pathway component, cryptic)":p.Ile142Val	"mngA CDS (fused 2-O-a-mannosyl-D-glycerate specific PTS enzymes: IIA component/IIB component/IIC component)":p.Ile564fs	"ecpB CDS (ECP production pilus chaperone)":p.Asp25Asn	"lldP CDS (L-lactate permease)":p.Ala296Thr	"rlmF CDS (23S rRNA m(6)A1618 methyltransferase, SAM-dependent)":p.Ala47Val	"prs CDS (phosphoribosylpyrophosphate synthase)":p.Ser118Pro	"gcd CDS (glucose dehydrogenase)":p.Met467Thr	"lacY CDS (lactose permease)":p.Ala122Val	"glcD CDS (glycolate oxidase subunit, FAD-linked)":p.Ala324Val	"hrpA CDS (putative ATP-dependent helicase)":p.Leu489Phe	"ggt CDS (gamma-glutamyltranspeptidase)":p.Gly448fs	"ribA CDS (GTP cyclohydrolase II)":p.Val173Ala	"ribA CDS (GTP cyclohydrolase II)":p.Val173Ala	"ribA CDS (GTP cyclohydrolase II)":p.Val173Ala
	"katE CDS (catalase HPII, heme d-containing)":p.Ile262Thr	"hrpA CDS (putative ATP-dependent helicase)":p.Leu489Phe	"ggt CDS (gamma-glutamyltranspeptidase)":p.Gly448fs	"gss CDS (glutathionylspermidine amidase and glutathionylspermidine synthetase)":p.Arg433fs	"mrcA CDS (penicillin-binding protein 1a, murein transglycosylase and transpeptidase)":p.Ala456Thr	"emrB CDS (multidrug efflux system protein)":p.Met145Ile	"lptD CDS (LPS assembly OM complex LptDE, beta-barrel component)":p.Val492Ala	"rlmJ CDS (23S rRNA m(6)A2030 methyltransferase, SAM-dependent)":p.Lys149Glu	"pta CDS (phosphate acetyltransferase)":p.Glu614Gly	"ggt CDS (gamma-glutamyltranspeptidase)":p.Gly448fs	"ldtD CDS (murein L,D-transpeptidase)":p.Pro33Thr	"glnG CDS (fused DNA-binding response regulator in two-component regulatory system with GlnL: response regulator/sigma54 interaction protein)":p.Pro382Leu	"hsdR CDS (endonuclease R Type I restriction enzyme)":p.Gly645Asp	"glcD CDS (glycolate oxidase subunit, FAD-linked)":p.Ala324Val	"rihB CDS (ribonucleoside hydrolase 2)":p.Ala23Thr	"rihB CDS (ribonucleoside hydrolase 2)":p.Ala23Thr	"rihB CDS (ribonucleoside hydrolase 2)":p.Ala23Thr
	"katG CDS (catalase-peroxidase HPI, heme b-containing)":p.Thr178Ala	"hrpA CDS (putative ATP-dependent helicase)":p.Lys1119Glu	"glcD CDS (glycolate oxidase subunit, FAD-linked)":p.Ala324Val	"H CDS (tail component)":p.Glu406Gly	"mreC CDS (cell wall structural complex MreBCD transmembrane component MreC)":p.Thr34Ala	"emrD CDS (multidrug efflux system protein)":p.Pro252Leu	"lptF CDS (lipopolysaccharide export ABC permease)":p.Asp326Ala	"rplT CDS (50S ribosomal subunit protein L20)":p.Asn72Ser	"queG CDS (epoxyqueuosine reductase, cobalamine-stimulated; queosine biosynthesis)":p.Arg57Cys	"glcD CDS (glycolate oxidase subunit, FAD-linked)":p.Ala324Val	"leuA CDS (2-isopropylmalate synthase)":p.Lys520Arg	"glnG CDS (fused DNA-binding response regulator in two-component regulatory system with GlnL: response regulator/sigma54 interaction protein)":p.Trp17*	"hsdR CDS (endonuclease R Type I restriction enzyme)":p.Leu66Pro	"glnG CDS (fused DNA-binding response regulator in two-component regulatory system with GlnL: response regulator/sigma54 interaction protein)":p.Pro382Leu	"rlmF CDS (23S rRNA m(6)A1618 methyltransferase, SAM-dependent)":p.Ala47Val	"rlmF CDS (23S rRNA m(6)A1618 methyltransferase, SAM-dependent)":p.Ala47Val	"rlmF CDS (23S rRNA m(6)A1618 methyltransferase, SAM-dependent)":p.Ala47Val
	"kdpA CDS (potassium translocating ATPase, subunit A)":p.Ala502Val	"hrpA CDS (putative ATP-dependent helicase)":p.Phe652Leu	"glnG CDS (fused DNA-binding response regulator in two-component regulatory system with GlnL: response regulator/sigma54 interaction protein)":p.Pro382Leu	"hda CDS (ATPase regulatory factor involved in DnaA inactivation)":p.Arg206His	"mrp CDS (antiporter inner membrane protein)":p.Tyr342Cys	"entE CDS (2,3-dihydroxybenzoate-AMP ligase component of enterobactin synthase multienzyme complex)":p.Lys524Glu	"lrhA CDS (transcriptional repressor of flagellar, motility and chemotaxis genes)":p.Ala237Val	"rpoC CDS (RNA polymerase, beta prime subunit)":p.Leu1059Pro	"rbn CDS (RNase BN, tRNA processing enzyme)":p.Gly214fs	"glnG CDS (fused DNA-binding response regulator in two-component regulatory system with GlnL: response regulator/sigma54 interaction protein)":p.Pro382Leu	"lldP CDS (L-lactate permease)":p.Ala296Thr	"gltP CDS (glutamate/aspartate:proton symporter)":p.Phe170Leu	"hupB CDS (HU, DNA-binding transcriptional regulator, beta subunit)":p.Lys3Thr	"gltP CDS (glutamate/aspartate:proton symporter)":p.Phe170Leu	"rlmJ CDS (23S rRNA m(6)A2030 methyltransferase, SAM-dependent)":p.Lys149Glu	"rlmJ CDS (23S rRNA m(6)A2030 methyltransferase, SAM-dependent)":p.Lys149Glu	"rlmJ CDS (23S rRNA m(6)A2030 methyltransferase, SAM-dependent)":p.Lys149Glu
	"kdpD CDS (fused sensory histidine kinase in two-component regulatory system with KdpE: signal sensing protein)":p.Pro776Ser	"hsdR CDS (endonuclease R Type I restriction enzyme)":p.Leu66Pro	"gltP CDS (glutamate/aspartate:proton symporter)":p.Phe170Leu	"hemH CDS (ferrochelatase)":p.Arg212Cys	"murE CDS (UDP-N-acetylmuramoyl-L-alanyl-D-glutamate:meso- diaminopimelate ligase)":p.Gly465Ser	"entF CDS (enterobactin synthase multienzyme complex component, ATP-dependent)":p.Gly585Ser	"lyxK CDS (L-xylulose kinase)":p.Glu256Lys	"sad CDS (succinate semialdehyde dehydrogenase, NAD(P)+-dependent)":p.Ser21Pro	"recD CDS (exonuclease V (RecBCD complex), alpha chain)":p.Asp142Gly	"gltP CDS (glutamate/aspartate:proton symporter)":p.Phe170Leu	"loiP CDS (Phe-Phe periplasmic metalloprotease, OM lipoprotein; low salt-inducible; Era-binding heat shock protein)":p.Ser24Pro	"gntR CDS (d-gluconate inducible gluconate regulon transcriptional repressor)":p.Thr173Ala	"hyaB CDS (hydrogenase 1, large subunit)":p.Arg74Cys	"gntR CDS (d-gluconate inducible gluconate regulon transcriptional repressor)":p.Thr173Ala	"rplT CDS (50S ribosomal subunit protein L20)":p.Asn72Ser	"rplT CDS (50S ribosomal subunit protein L20)":p.Asn72Ser	"rplT CDS (50S ribosomal subunit protein L20)":p.Asn72Ser
	"lacY CDS (lactose permease)":p.Ala122Val	"hupB CDS (HU, DNA-binding transcriptional regulator, beta subunit)":p.Lys3Thr	"gntR CDS (d-gluconate inducible gluconate regulon transcriptional repressor)":p.Thr173Ala	"hemL CDS (glutamate-1-semialdehyde aminotransferase (aminomutase))":p.Leu298Phe	"napB CDS (nitrate reductase, small, cytochrome C550 subunit, periplasmic)":p.Asp107Gly	"entF CDS (enterobactin synthase multienzyme complex component, ATP-dependent)":p.Pro1026fs	"maeA CDS (malate dehydrogenase, decarboxylating, NAD-requiring; malic enzyme)":p.Glu85Lys	"sslE CDS (putative secreted and surface-associated lipoprotein mucinase)":p.Ser951Pro	"relA CDS ((p)ppGpp synthetase I/GTP pyrophosphokinase)":p.Arg473His	"gmr CDS (cyclic-di-GMP phosphodiesterase; csgD regulator; modulator of RNase II stability)":p.Trp89*	"lptF CDS (lipopolysaccharide export ABC permease)":p.Asp326Ala	"gpmA CDS (phosphoglyceromutase 1)":p.Gly93Ser	"hyaB CDS (hydrogenase 1, large subunit)":p.Thr581Ile	"gsiA CDS (glutathione ABC transporter ATPase)":p.Ser291Leu	"rsmE CDS (16S rRNA m(3)U1498 methyltransferase, SAM-dependent)":p.His81Tyr	"rsmE CDS (16S rRNA m(3)U1498 methyltransferase, SAM-dependent)":p.His81Tyr	"rsmE CDS (16S rRNA m(3)U1498 methyltransferase, SAM-dependent)":p.His81Tyr
	"lamB CDS (maltose outer membrane porin (maltoporin))":p.Phe106fs	"hyaB CDS (hydrogenase 1, large subunit)":p.Arg74Cys	"gsiA CDS (glutathione ABC transporter ATPase)":p.Ser291Leu	"hemX CDS (putative uroporphyrinogen III methyltransferase)":p.Ala82Thr	"nfi CDS (endonuclease V; deoxyinosine 3' endonuclease)":p.Gln40*	"eptB CDS (KDO phosphoethanolamine transferase, Ca(2+)-inducible)":p.Arg142Cys	"malQ CDS (4-alpha-glucanotransferase (amylomaltase))":p.*695Trp	"topA CDS (DNA topoisomerase I, omega subunit)":p.Thr543Ala	"rhaR CDS (transcriptional activator of rhaSR)":p.Ser138Gly	"gntR CDS (d-gluconate inducible gluconate regulon transcriptional repressor)":p.Thr173Ala	"lrhA CDS (transcriptional repressor of flagellar, motility and chemotaxis genes)":p.Ala237Val	"gsiA CDS (glutathione ABC transporter ATPase)":p.Ser291Leu	"katE CDS (catalase HPII, heme d-containing)":p.Ile262Thr	"gss CDS (glutathionylspermidine amidase and glutathionylspermidine synthetase)":p.Val169Ile	"sad CDS (succinate semialdehyde dehydrogenase, NAD(P)+-dependent)":p.Ser21Pro	"sad CDS (succinate semialdehyde dehydrogenase, NAD(P)+-dependent)":p.Ser21Pro	"sad CDS (succinate semialdehyde dehydrogenase, NAD(P)+-dependent)":p.Ser21Pro
	"leuA CDS (2-isopropylmalate synthase)":p.Lys520Arg	"hybA CDS (hydrogenase 2 4Fe-4S ferredoxin-type component)":p.Cys177Tyr	"gss CDS (glutathionylspermidine amidase and glutathionylspermidine synthetase)":p.Val169Ile	"hisF CDS (imidazole glycerol phosphate synthase, catalytic subunit with HisH)":p.Asp222Asn	"nfuA CDS (Fe/S biogenesis protein, putative scaffold/chaperone protein)":p.Ile119Phe	"fadJ CDS (enoyl-CoA hydratase/epimerase and isomerase/3-hydroxyacyl-CoA dehydrogenase)":p.Ser263Asn	"malX CDS (maltose and glucose-specific PTS enzyme IIB component and IIC component)":p.Arg429Cys	"trmJ CDS (tRNA mC32,mU32 2'-O-methyltransferase, SAM-dependent)":p.Tyr187fs	"rhsE CDS (rhsE element core protein RshE)":p.Trp977fs	"gsiA CDS (glutathione ABC transporter ATPase)":p.Ser291Leu	"maeA CDS (malate dehydrogenase, decarboxylating, NAD-requiring; malic enzyme)":p.Glu85Lys	"gss CDS (glutathionylspermidine amidase and glutathionylspermidine synthetase)":p.Val169Ile	"katG CDS (catalase-peroxidase HPI, heme b-containing)":p.Thr178Ala	"H CDS (tail component)":p.Glu406Gly	"sslE CDS (putative secreted and surface-associated lipoprotein mucinase)":p.Ser951Pro	"sslE CDS (putative secreted and surface-associated lipoprotein mucinase)":p.Ser951Pro	"sslE CDS (putative secreted and surface-associated lipoprotein mucinase)":p.Ser951Pro
	"lldP CDS (L-lactate permease)":p.Ala296Thr	"hybA CDS (hydrogenase 2 4Fe-4S ferredoxin-type component)":p.Thr72Ile	"H CDS (tail component)":p.Glu406Gly	"hpaG CDS (4-hydroxyphenylacetate degradation bifunctional isomerase/decarboxylase)":p.Val203Ala	"nlpD CDS (activator of AmiC murein hydrolase activity, lipoprotein)":p.Lys368Glu	"fadR CDS (fatty acid metabolism regulon transcriptional regulator)":p.Leu128Pro	"mdlA CDS (putative multidrug ABC transporter ATPase)":p.Glu390fs	"trpE CDS (component I of anthranilate synthase)":p.His415Arg	"ribA CDS (GTP cyclohydrolase II)":p.Val173Ala	"gss CDS (glutathionylspermidine amidase and glutathionylspermidine synthetase)":p.Val169Ile	"malQ CDS (4-alpha-glucanotransferase (amylomaltase))":p.*695Trp	"H CDS (tail component)":p.Glu406Gly	"lacY CDS (lactose permease)":p.Ala122Val	"hcaB CDS (2,3-dihydroxy-2,3-dihydrophenylpropionate dehydrogenase)":p.Val117Ala	"T CDS (tail component)":p.Trp36*	"T CDS (tail component)":p.Trp36*	"T CDS (tail component)":p.Trp36*
	"loiP CDS (Phe-Phe periplasmic metalloprotease, OM lipoprotein; low salt-inducible; Era-binding heat shock protein)":p.Ser24Pro	"hybE CDS (hydrogenase 2-specific chaperone)":p.Ser112Leu	"hcaB CDS (2,3-dihydroxy-2,3-dihydrophenylpropionate dehydrogenase)":p.Val117Ala	"hrpA CDS (putative ATP-dependent helicase)":p.Gly897Asp	"norV CDS (anaerobic nitric oxide reductase flavorubredoxin)":p.Asp469Gly	"fdnG CDS (formate dehydrogenase-N, alpha subunit, nitrate-inducible)":p.Ala927Thr	"mdtG CDS (putative drug efflux system protein)":p.Leu190Pro	"trpS CDS (tryptophanyl-tRNA synthetase)":p.Tyr270His	"ribD CDS (fused diaminohydroxyphosphoribosylaminopyrimidine deaminase and 5-amino-6-(5-phosphoribosylamino) uracil reductase)":p.Asn26Ser	"H CDS (tail component)":p.Glu406Gly	"malQ CDS (4-alpha-glucanotransferase (amylomaltase))":p.Gly14fs	"hcaB CDS (2,3-dihydroxy-2,3-dihydrophenylpropionate dehydrogenase)":p.Val117Ala	"ldtE CDS (murein L,D-transpeptidase)":p.Ala214Val	"hemL CDS (glutamate-1-semialdehyde aminotransferase (aminomutase))":p.Leu298Phe	"tdcG CDS (L-serine dehydratase 3, anaerobic)":p.Pro168His	"tdcG CDS (L-serine dehydratase 3, anaerobic)":p.Pro168His	"tdcG CDS (L-serine dehydratase 3, anaerobic)":p.Pro168His
	"lptF CDS (lipopolysaccharide export ABC permease)":p.Asp326Ala	"idnD CDS (L-idonate 5-dehydrogenase, NAD-binding)":p.Asp224Asn	"hemL CDS (glutamate-1-semialdehyde aminotransferase (aminomutase))":p.Leu298Phe	"hrpA CDS (putative ATP-dependent helicase)":p.Leu489Phe	"nrdH CDS (hydrogen donor for NrdEF electron transport system; glutaredoxin-like protein)":p.Ala56Val	"fdnH CDS (formate dehydrogenase-N, Fe-S (beta) subunit, nitrate-inducible)":p.Val59Met	"mdtL CDS (multidrug efflux system protein)":p.Ala353Val	"truD CDS (tRNA(Glu) pseudouridine(13) synthase)":p.Cys53Tyr	"rihB CDS (ribonucleoside hydrolase 2)":p.Ala23Thr	"hcaB CDS (2,3-dihydroxy-2,3-dihydrophenylpropionate dehydrogenase)":p.Val117Ala	"malX CDS (maltose and glucose-specific PTS enzyme IIB component and IIC component)":p.Arg429Cys	"hemL CDS (glutamate-1-semialdehyde aminotransferase (aminomutase))":p.Leu298Phe	"leuA CDS (2-isopropylmalate synthase)":p.Lys520Arg	"hipB CDS (antitoxin of HipAB toxin-antitoxin system)":p.Ile42Val	"tmcA CDS (elongator methionine tRNA (ac4C34) acetyltransferase)":p.Leu563Phe	"tmcA CDS (elongator methionine tRNA (ac4C34) acetyltransferase)":p.Leu563Phe	"tmcA CDS (elongator methionine tRNA (ac4C34) acetyltransferase)":p.Leu563Phe
	"lrhA CDS (transcriptional repressor of flagellar, motility and chemotaxis genes)":p.Ala237Val	"katE CDS (catalase HPII, heme d-containing)":p.Ile262Thr	"hipB CDS (antitoxin of HipAB toxin-antitoxin system)":p.Ile42Val	"hsdR CDS (endonuclease R Type I restriction enzyme)":p.Leu66Pro	"otsB CDS (trehalose-6-phosphate phosphatase, biosynthetic)":p.Ala84fs	"feaR CDS (transcriptional activator for tynA and feaB)":p.Met5Ile	"metH CDS (homocysteine-N5-methyltetrahydrofolate transmethylase, B12-dependent)":p.Thr854Ala	"tsx CDS (nucleoside channel, receptor of phage T6 and colicin K)":p.Phe126Ser	"rlmF CDS (23S rRNA m(6)A1618 methyltransferase, SAM-dependent)":p.Ala47Val	"hemL CDS (glutamate-1-semialdehyde aminotransferase (aminomutase))":p.Leu298Phe	"mazG CDS (nucleoside triphosphate pyrophosphohydrolase)":p.Glu38Lys	"hipB CDS (antitoxin of HipAB toxin-antitoxin system)":p.Ile42Val	"lldP CDS (L-lactate permease)":p.Ala296Thr	"hokD CDS (Qin prophage; small toxic polypeptide)":p.Arg35*	"topA CDS (DNA topoisomerase I, omega subunit)":p.Thr543Ala	"topA CDS (DNA topoisomerase I, omega subunit)":p.Thr543Ala	"topA CDS (DNA topoisomerase I, omega subunit)":p.Thr543Ala
	"maeA CDS (malate dehydrogenase, decarboxylating, NAD-requiring; malic enzyme)":p.Glu85Lys	"katG CDS (catalase-peroxidase HPI, heme b-containing)":p.Thr178Ala	"hokD CDS (Qin prophage; small toxic polypeptide)":p.Arg35*	"htrE CDS (putative outer membrane usher protein)":p.Ala760Val	"pabB CDS (aminodeoxychorismate synthase, subunit I)":p.Asp88Glu	"fhuD CDS (iron(3+)-hydroxamate import ABC transporter periplasmic binding protein)":p.Thr214Ala	"mhpF CDS (acetaldehyde-CoA dehydrogenase II, NAD-binding)":p.Gly51Ser	"tusD CDS (sulfurtransferase for 2-thiolation step of mnm(5)-s(2)U34-tRNA synthesis)":p.Phe23Leu	"rlmJ CDS (23S rRNA m(6)A2030 methyltransferase, SAM-dependent)":p.Lys149Glu	"hipB CDS (antitoxin of HipAB toxin-antitoxin system)":p.Ile42Val	"mdtL CDS (multidrug efflux system protein)":p.Ala353Val	"hokD CDS (Qin prophage; small toxic polypeptide)":p.Arg35*	"loiP CDS (Phe-Phe periplasmic metalloprotease, OM lipoprotein; low salt-inducible; Era-binding heat shock protein)":p.Ser24Pro	"hpaB CDS (4-hydroxyphenylacetate 3-monooxygenase)":p.Gly463Asp	"tqsA CDS (pheromone AI-2 transporter)":p.His195Arg	"tqsA CDS (pheromone AI-2 transporter)":p.His195Arg	"tqsA CDS (pheromone AI-2 transporter)":p.His195Arg
	"malQ CDS (4-alpha-glucanotransferase (amylomaltase))":p.*695Trp	"kdpB CDS (potassium translocating ATPase, subunit B)":p.Ser320Pro	"hpaB CDS (4-hydroxyphenylacetate 3-monooxygenase)":p.Gly463Asp	"hupB CDS (HU, DNA-binding transcriptional regulator, beta subunit)":p.Lys3Thr	"panC CDS (pantothenate synthetase)":p.Phe168Ser	"fieF CDS (ferrous iron and zinc transporter)":p.Pro211Ala	"mntS CDS (Mn(2)-response protein, MntR-repressed)":p.Phe11Ser	"uhpC CDS (membrane protein regulates uhpT expression)":p.Phe42Leu	"rng CDS (ribonuclease G)":p.His69Arg	"hokD CDS (Qin prophage; small toxic polypeptide)":p.Arg35*	"menH CDS (2-succinyl-6-hydroxy-2, 4-cyclohexadiene-1-carboxylate synthase)":p.Pro48Leu	"hpaB CDS (4-hydroxyphenylacetate 3-monooxygenase)":p.Gly463Asp	"lptF CDS (lipopolysaccharide export ABC permease)":p.Asp326Ala	"hpaG CDS (4-hydroxyphenylacetate degradation bifunctional isomerase/decarboxylase)":p.Val203Ala	"trpS CDS (tryptophanyl-tRNA synthetase)":p.Tyr270His	"trpS CDS (tryptophanyl-tRNA synthetase)":p.Tyr270His	"trpS CDS (tryptophanyl-tRNA synthetase)":p.Tyr270His
	"malX CDS (maltose and glucose-specific PTS enzyme IIB component and IIC component)":p.Arg429Cys	"kdpD CDS (fused sensory histidine kinase in two-component regulatory system with KdpE: signal sensing protein)":p.Pro776Ser	"hpaG CDS (4-hydroxyphenylacetate degradation bifunctional isomerase/decarboxylase)":p.Val203Ala	"hyaB CDS (hydrogenase 1, large subunit)":p.Arg74Cys	"patA CDS (putrescine:2-oxoglutaric acid aminotransferase, PLP-dependent)":p.Leu111Pro	"flgA CDS (assembly protein for flagellar basal-body periplasmic P ring)":p.Val208Ala	"moaA CDS (molybdopterin biosynthesis protein A)":p.Thr136Ile	"uxuB CDS (D-mannonate oxidoreductase, NAD-dependent)":p.Ala440Thr	"rplT CDS (50S ribosomal subunit protein L20)":p.Asn72Ser	"hpaB CDS (4-hydroxyphenylacetate 3-monooxygenase)":p.Gly463Asp	"mhpF CDS (acetaldehyde-CoA dehydrogenase II, NAD-binding)":p.Gly51Ser	"hpaG CDS (4-hydroxyphenylacetate degradation bifunctional isomerase/decarboxylase)":p.Val203Ala	"lptF CDS (lipopolysaccharide export ABC permease)":p.Leu70Phe	"hpaH CDS (2-oxo-hept-3-ene-1,7-dioate hydratase)":p.Tyr193Cys	"truD CDS (tRNA(Glu) pseudouridine(13) synthase)":p.Cys53Tyr	"truD CDS (tRNA(Glu) pseudouridine(13) synthase)":p.Cys53Tyr	"truD CDS (tRNA(Glu) pseudouridine(13) synthase)":p.Cys53Tyr
	"mdtE CDS (anaerobic multidrug efflux transporter, ArcA-regulated)":p.Asn28Ser	"lacI CDS (lactose-inducible lac operon transcriptional repressor)":p.Arg22His	"hpaH CDS (2-oxo-hept-3-ene-1,7-dioate hydratase)":p.Tyr193Cys	"hydN CDS (formate dehydrogenase-H, [4Fe-4S] ferredoxin subunit)":p.Met174Val	"pdxB CDS (erythronate-4-phosphate dehydrogenase)":p.Val229Ala	"fmt CDS (10-formyltetrahydrofolate:L-methionyl-tRNA(fMet) N-formyltransferase)":p.Glu101*	"mscK CDS (mechanosensitive channel protein, intermediate conductance, K+ regulated)":p.Cys564Tyr	"wzc CDS (colanic acid production tyrosine-protein kinase; autokinase; Ugd phosphorylase)":p.Glu618Lys	"rplV CDS (50S ribosomal subunit protein L22)":p.Ala14Val	"hpaG CDS (4-hydroxyphenylacetate degradation bifunctional isomerase/decarboxylase)":p.Val203Ala	"mnmH CDS (tRNA 2-selenouridine synthase, selenophosphate-dependent)":p.Val349Ile	"hpaH CDS (2-oxo-hept-3-ene-1,7-dioate hydratase)":p.Tyr193Cys	"lrhA CDS (transcriptional repressor of flagellar, motility and chemotaxis genes)":p.Ala237Val	"hrpA CDS (putative ATP-dependent helicase)":p.Leu489Phe	"tsx CDS (nucleoside channel, receptor of phage T6 and colicin K)":p.Phe126Ser	"tsx CDS (nucleoside channel, receptor of phage T6 and colicin K)":p.Phe126Ser	"tsx CDS (nucleoside channel, receptor of phage T6 and colicin K)":p.Phe126Ser
	"mdtL CDS (multidrug efflux system protein)":p.Ala353Val	"leuA CDS (2-isopropylmalate synthase)":p.Lys520Arg	"hrpA CDS (putative ATP-dependent helicase)":p.Leu489Phe	"iceT CDS (putative citrate/iron-citrate/zinc-citrate efflux transporter)":p.Leu230Pro	"pflB CDS (formate C-acetyltransferase 1, anaerobic; pyruvate formate-lyase 1)":p.Gly631Arg	"frlR CDS (putative DNA-binding transcriptional regulator)":p.Gln69Arg	"mscM CDS (mechanosensitive channel protein, miniconductance)":p.Ile838Phe	"yaeR CDS (putative lyase)":p.Trp44*	"rssB CDS (PcnB-degradosome interaction factor; response regulator)":p.Ala87Val	"hpaH CDS (2-oxo-hept-3-ene-1,7-dioate hydratase)":p.Tyr193Cys	"mntS CDS (Mn(2)-response protein, MntR-repressed)":p.Phe11Ser	"hrpA CDS (putative ATP-dependent helicase)":p.Leu489Phe	"maeA CDS (malate dehydrogenase, decarboxylating, NAD-requiring; malic enzyme)":p.Glu85Lys	"hsdR CDS (endonuclease R Type I restriction enzyme)":p.Gly645Asp	"tusD CDS (sulfurtransferase for 2-thiolation step of mnm(5)-s(2)U34-tRNA synthesis)":p.Phe23Leu	"tusD CDS (sulfurtransferase for 2-thiolation step of mnm(5)-s(2)U34-tRNA synthesis)":p.Phe23Leu	"tusD CDS (sulfurtransferase for 2-thiolation step of mnm(5)-s(2)U34-tRNA synthesis)":p.Phe23Leu
	"menH CDS (2-succinyl-6-hydroxy-2, 4-cyclohexadiene-1-carboxylate synthase)":p.Pro48Leu	"lhr CDS (putative ATP-dependent helicase)":p.Ile754fs	"hsdR CDS (endonuclease R Type I restriction enzyme)":p.Gly645Asp	"idnT CDS (L-idonate and D-gluconate transporter)":p.Ala69Val	"pfo CDS (pyruvate-flavodoxin oxidoreductase)":p.Leu1064Pro	"frwD CDS (putative enzyme IIB component of PTS)":p.Leu49Phe	"mtlD CDS (mannitol-1-phosphate dehydrogenase, NAD-dependent)":p.Thr314Ala	"yahA CDS (c-di-GMP-specific phosphodiesterase)":p.Leu21Ser	"sad CDS (succinate semialdehyde dehydrogenase, NAD(P)+-dependent)":p.Ser21Pro	"hrpA CDS (putative ATP-dependent helicase)":p.Leu489Phe	"motB CDS (protein that enables flagellar motor rotation)":p.Asp121Asn	"hsdR CDS (endonuclease R Type I restriction enzyme)":p.Gly645Asp	"malQ CDS (4-alpha-glucanotransferase (amylomaltase))":p.*695Trp	"hsdR CDS (endonuclease R Type I restriction enzyme)":p.Leu66Pro	"uhpC CDS (membrane protein regulates uhpT expression)":p.Phe42Leu	"uhpC CDS (membrane protein regulates uhpT expression)":p.Phe42Leu	"uhpC CDS (membrane protein regulates uhpT expression)":p.Phe42Leu
	"mhpE CDS (4-hyroxy-2-oxovalerate/4-hydroxy-2-oxopentanoic acid aldolase, class I)":p.Ala72Val	"lldP CDS (L-lactate permease)":p.Ala296Thr	"hsdR CDS (endonuclease R Type I restriction enzyme)":p.Leu66Pro	"infB CDS (translation initiation factor IF-2)":p.Thr60Met	"plsB CDS (glycerol-3-phosphate O-acyltransferase)":p.Ser240Pro	"ftnA CDS (ferritin iron storage protein (cytoplasmic))":p.Phe36fs	"mutY CDS (adenine DNA glycosylase)":p.His298Tyr	"yaiL CDS (DUF2058 family protein)":p.Ala48Thr	"speA CDS (biosynthetic arginine decarboxylase, PLP-binding)":p.Val459Met	"hsdR CDS (endonuclease R Type I restriction enzyme)":p.Gly645Asp	"mqo CDS (malate dehydrogenase, FAD/NAD(P)-binding domain)":p.Met169Ile	"hsdR CDS (endonuclease R Type I restriction enzyme)":p.Leu66Pro	"malX CDS (maltose and glucose-specific PTS enzyme IIB component and IIC component)":p.Arg429Cys	"hupB CDS (HU, DNA-binding transcriptional regulator, beta subunit)":p.Lys3Thr	"uxuB CDS (D-mannonate oxidoreductase, NAD-dependent)":p.Ala440Thr	"uxuB CDS (D-mannonate oxidoreductase, NAD-dependent)":p.Ala440Thr	"uxuB CDS (D-mannonate oxidoreductase, NAD-dependent)":p.Ala440Thr
	"mhpF CDS (acetaldehyde-CoA dehydrogenase II, NAD-binding)":p.Gly51Ser	"lldP CDS (L-lactate permease)":p.Trp334*	"hupB CDS (HU, DNA-binding transcriptional regulator, beta subunit)":p.Lys3Thr	"iraD CDS (RpoS stabilzer after DNA damage, anti-RssB factor)":p.Asp117Asn	"potI CDS (putrescine ABC transporter permease)":p.Glu54Ala	"fumA CDS (fumarate hydratase (fumarase A), aerobic Class I)":p.Pro347Gln	"nac CDS (nitrogen assimilation regulon transcriptional regulator; autorepressor)":p.Gly176Glu	"ybbP CDS (putative ABC transporter permease)":p.Leu426Met	"sslE CDS (putative secreted and surface-associated lipoprotein mucinase)":p.Ser951Pro	"hsdR CDS (endonuclease R Type I restriction enzyme)":p.Leu66Pro	"mtlD CDS (mannitol-1-phosphate dehydrogenase, NAD-dependent)":p.Thr314Ala	"hupB CDS (HU, DNA-binding transcriptional regulator, beta subunit)":p.Lys3Thr	"mdtC CDS (multidrug efflux system, subunit C)":p.Asp669Val	"hyaB CDS (hydrogenase 1, large subunit)":p.Arg74Cys	"wbbC CDS (putative glycosyltransferase WbbC)":p.Ser186fs	"wzc CDS (colanic acid production tyrosine-protein kinase; autokinase; Ugd phosphorylase)":p.Glu618Lys	"wbbC CDS (putative glycosyltransferase WbbC)":p.Ser186fs
	"mltB CDS (membrane-bound lytic murein transglycosylase B)":p.Thr336Ala	"lptF CDS (lipopolysaccharide export ABC permease)":p.Asp326Ala	"hyaB CDS (hydrogenase 1, large subunit)":p.Arg74Cys	"katE CDS (catalase HPII, heme d-containing)":p.Ile262Thr	"pphA CDS (serine/threonine-specific protein phosphatase 1)":p.Arg63His	"gabD CDS (succinate-semialdehyde dehydrogenase I, NADP-dependent)":p.Leu96Pro	"narZ CDS (nitrate reductase 2 (NRZ), alpha subunit)":p.Met310Ile	"ybcI CDS (DUF457 family inner membrane protein)":p.Leu93fs	"topA CDS (DNA topoisomerase I, omega subunit)":p.Thr543Ala	"hupB CDS (HU, DNA-binding transcriptional regulator, beta subunit)":p.Lys3Thr	"nac CDS (nitrogen assimilation regulon transcriptional regulator; autorepressor)":p.Gly176Glu	"hyaB CDS (hydrogenase 1, large subunit)":p.Arg74Cys	"mdtL CDS (multidrug efflux system protein)":p.Ala353Val	"hyaB CDS (hydrogenase 1, large subunit)":p.Thr581Ile	"wzc CDS (colanic acid production tyrosine-protein kinase; autokinase; Ugd phosphorylase)":p.Glu618Lys	"yahA CDS (c-di-GMP-specific phosphodiesterase)":p.Leu21Ser	"wzc CDS (colanic acid production tyrosine-protein kinase; autokinase; Ugd phosphorylase)":p.Glu618Lys
	"mnmH CDS (tRNA 2-selenouridine synthase, selenophosphate-dependent)":p.Val349Ile	"lrhA CDS (transcriptional repressor of flagellar, motility and chemotaxis genes)":p.Ala237Val	"hyaB CDS (hydrogenase 1, large subunit)":p.Thr581Ile	"katG CDS (catalase-peroxidase HPI, heme b-containing)":p.Thr178Ala	"ppsR CDS (PEP synthase kinase and PEP synthase pyrophosphorylase)":p.Ala49Thr	"gfcD CDS (putative O-antigen capsule production periplasmic protein)":p.Thr582Met	"nfsB CDS (dihydropteridine reductase, NAD(P)H-dependent, oxygen-insensitive)":p.Val154Met	"ybfF CDS (acyl-CoA esterase)":p.Asp30Gly	"trpS CDS (tryptophanyl-tRNA synthetase)":p.Tyr270His	"hyaB CDS (hydrogenase 1, large subunit)":p.Arg74Cys	"napG CDS (ferredoxin-type protein)":p.Thr180Ala	"hyaB CDS (hydrogenase 1, large subunit)":p.Thr581Ile	"menH CDS (2-succinyl-6-hydroxy-2, 4-cyclohexadiene-1-carboxylate synthase)":p.Pro48Leu	"hyfD CDS (hydrogenase 4, membrane subunit)":p.Leu288Phe	"yahA CDS (c-di-GMP-specific phosphodiesterase)":p.Leu21Ser	"yaiL CDS (DUF2058 family protein)":p.Ala48Thr	"yahA CDS (c-di-GMP-specific phosphodiesterase)":p.Leu21Ser
	"mntS CDS (Mn(2)-response protein, MntR-repressed)":p.Phe11Ser	"maeA CDS (malate dehydrogenase, decarboxylating, NAD-requiring; malic enzyme)":p.Glu85Lys	"hycC CDS (hydrogenase 3, membrane subunit)":p.Ala48Val	"kdpD CDS (fused sensory histidine kinase in two-component regulatory system with KdpE: signal sensing protein)":p.Pro776Ser	"prc CDS (carboxy-terminal protease for penicillin-binding protein 3)":p.Ser244Leu	"glcD CDS (glycolate oxidase subunit, FAD-linked)":p.Ala324Val	"nhaA CDS (sodium-proton antiporter)":p.Ala373Val	"ybiA CDS (DUF1768 family protein)":p.Ser82Pro	"truD CDS (tRNA(Glu) pseudouridine(13) synthase)":p.Cys53Tyr	"hyaB CDS (hydrogenase 1, large subunit)":p.Thr581Ile	"narG CDS (nitrate reductase 1, alpha subunit)":p.Ala817Val	"hyfD CDS (hydrogenase 4, membrane subunit)":p.Leu288Phe	"metE CDS (5-methyltetrahydropteroyltriglutamate- homocysteine S-methyltransferase)":p.Ala376Thr	"katE CDS (catalase HPII, heme d-containing)":p.Ile262Thr	"yaiL CDS (DUF2058 family protein)":p.Ala48Thr	"ybbP CDS (putative ABC transporter permease)":p.Leu426Met	"yaiL CDS (DUF2058 family protein)":p.Ala48Thr
	"motA CDS (proton conductor component of flagella motor)":p.Gln30*	"malQ CDS (4-alpha-glucanotransferase (amylomaltase))":p.*695Trp	"hyfD CDS (hydrogenase 4, membrane subunit)":p.Leu288Phe	"ldcC CDS (lysine decarboxylase 2, constitutive)":p.Pro150fs	"proB CDS (gamma-glutamate kinase)":p.Ile69Val	"glmS CDS (L-glutamine:D-fructose-6-phosphate aminotransferase)":p.Ser82Leu	"nirB CDS (nitrite reductase, large subunit, NAD(P)H-binding)":p.Gly15Asp	"ybjL CDS (putative transporter)":p.Pro222Leu	"tsx CDS (nucleoside channel, receptor of phage T6 and colicin K)":p.Phe126Ser	"hyfD CDS (hydrogenase 4, membrane subunit)":p.Leu288Phe	"narZ CDS (nitrate reductase 2 (NRZ), alpha subunit)":p.Met310Ile	"katE CDS (catalase HPII, heme d-containing)":p.Ile262Thr	"mhpF CDS (acetaldehyde-CoA dehydrogenase II, NAD-binding)":p.Gly51Ser	"katG CDS (catalase-peroxidase HPI, heme b-containing)":p.Thr178Ala	"ybbP CDS (putative ABC transporter permease)":p.Leu426Met	"ybcI CDS (DUF457 family inner membrane protein)":p.Leu93fs	"ybbP CDS (putative ABC transporter permease)":p.Leu426Met
	"mqo CDS (malate dehydrogenase, FAD/NAD(P)-binding domain)":p.Met169Ile	"malX CDS (maltose and glucose-specific PTS enzyme IIB component and IIC component)":p.Arg429Cys	"katE CDS (catalase HPII, heme d-containing)":p.Ile262Thr	"ldtD CDS (murein L,D-transpeptidase)":p.Ala505Ser	"pta CDS (phosphate acetyltransferase)":p.Glu614Gly	"glnG CDS (fused DNA-binding response regulator in two-component regulatory system with GlnL: response regulator/sigma54 interaction protein)":p.Pro382Leu	"nrfD CDS (formate-dependent nitrite reductase, membrane subunit)":p.Ile180Phe	"ycjS CDS (putative NADH-binding oxidoreductase)":p.Thr253Ala	"tusD CDS (sulfurtransferase for 2-thiolation step of mnm(5)-s(2)U34-tRNA synthesis)":p.Phe23Leu	"insA-20 CDS (IS1 protein InsA)":p.Tyr30His	"nrfD CDS (formate-dependent nitrite reductase, membrane subunit)":p.Ile180Phe	"katG CDS (catalase-peroxidase HPI, heme b-containing)":p.Thr178Ala	"mltC CDS (membrane-bound lytic murein transglycosylase C)":p.Val137Met	"kdpD CDS (fused sensory histidine kinase in two-component regulatory system with KdpE: signal sensing protein)":p.Pro776Ser	"ybcI CDS (DUF457 family inner membrane protein)":p.Leu93fs	"ybfF CDS (acyl-CoA esterase)":p.Asp30Gly	"ybcI CDS (DUF457 family inner membrane protein)":p.Leu93fs
	"mtlD CDS (mannitol-1-phosphate dehydrogenase, NAD-dependent)":p.Thr314Ala	"malX CDS (maltose and glucose-specific PTS enzyme IIB component and IIC component)":p.Leu59Ser	"katG CDS (catalase-peroxidase HPI, heme b-containing)":p.Thr178Ala	"leuA CDS (2-isopropylmalate synthase)":p.Lys520Arg	"queG CDS (epoxyqueuosine reductase, cobalamine-stimulated; queosine biosynthesis)":p.Arg57Cys	"glnH CDS (glutamine transporter subunit)":p.Ala17Val	"ompW CDS (outer membrane protein W)":p.Gly139Asp	"yddK CDS (hypothetical protein)":p.Tyr177His	"tyrA CDS (fused chorismate mutase T/prephenate dehydrogenase)":p.*374Gln	"iraP CDS (anti-RssB factor, RpoS stabilzer during Pi starvation; anti-adapter protein)":p.Ala63Thr	"nuoB CDS (NADH:ubiquinone oxidoreductase, chain B)":p.Gln111*	"kdpD CDS (fused sensory histidine kinase in two-component regulatory system with KdpE: signal sensing protein)":p.Pro776Ser	"mnmG CDS (5-methylaminomethyl-2-thiouridine modification at tRNA U34)":p.Tyr170Cys	"lacY CDS (lactose permease)":p.Ala122Val	"ybfF CDS (acyl-CoA esterase)":p.Asp30Gly	"ybiA CDS (DUF1768 family protein)":p.Ser82Pro	"ybfF CDS (acyl-CoA esterase)":p.Asp30Gly
	"nac CDS (nitrogen assimilation regulon transcriptional regulator; autorepressor)":p.Gly176Glu	"marA CDS (multiple antibiotic resistance transcriptional regulator)":p.Tyr57Cys	"kdpD CDS (fused sensory histidine kinase in two-component regulatory system with KdpE: signal sensing protein)":p.Pro776Ser	"lldP CDS (L-lactate permease)":p.Ala296Thr	"rclA CDS (reactive chlorine stress species (RCS) resistance protein; pyridine nucleotide-dependent disulfide oxidoreductase family)":p.Leu161Ser	"glvBC CDS (arbutin specific enzyme IIBC component of PTS)":p.Leu371Phe	"otsB CDS (trehalose-6-phosphate phosphatase, biosynthetic)":p.Cys164Arg	"ydeN CDS (putative Ser-type periplasmic non-aryl sulfatase)":p.Lys512fs	"uhpC CDS (membrane protein regulates uhpT expression)":p.Phe42Leu	"katE CDS (catalase HPII, heme d-containing)":p.Ile262Thr	"nuoL CDS (NADH:ubiquinone oxidoreductase, membrane subunit L)":p.Ala42Val	"lacY CDS (lactose permease)":p.Ala122Val	"mnmH CDS (tRNA 2-selenouridine synthase, selenophosphate-dependent)":p.Val349Ile	"ldtE CDS (murein L,D-transpeptidase)":p.Ala214Val	"ybiA CDS (DUF1768 family protein)":p.Ser82Pro	"ybjL CDS (putative transporter)":p.Pro222Leu	"ybiA CDS (DUF1768 family protein)":p.Ser82Pro
	"nanE CDS (putative N-acetylmannosamine-6-P epimerase)":p.Gln9*	"mdtL CDS (multidrug efflux system protein)":p.Ala353Val	"lacY CDS (lactose permease)":p.Ala122Val	"lptF CDS (lipopolysaccharide export ABC permease)":p.Asp326Ala	"rhaR CDS (transcriptional activator of rhaSR)":p.Ser138Gly	"glyS CDS (glycine tRNA synthetase, beta subunit)":p.Pro289Gln	"patA CDS (putrescine:2-oxoglutaric acid aminotransferase, PLP-dependent)":p.Glu243Lys	"ydgD CDS (putative peptidase)":p.Ala246Thr	"uidC CDS (putative outer membrane porin for beta-glucuronides porin protein)":p.Ala111fs	"katG CDS (catalase-peroxidase HPI, heme b-containing)":p.Thr178Ala	"nuoL CDS (NADH:ubiquinone oxidoreductase, membrane subunit L)":p.Gly224Ser	"ldtE CDS (murein L,D-transpeptidase)":p.Ala214Val	"mntS CDS (Mn(2)-response protein, MntR-repressed)":p.Phe11Ser	"leuA CDS (2-isopropylmalate synthase)":p.Lys520Arg	"ybjL CDS (putative transporter)":p.Pro222Leu	"ycjS CDS (putative NADH-binding oxidoreductase)":p.Thr253Ala	"ybjL CDS (putative transporter)":p.Pro222Leu
	"nanR CDS (sialic acid-inducible nan operon repressor)":p.Met110Ile	"mepA CDS (murein DD-endopeptidase)":p.Gly236Glu	"ldtE CDS (murein L,D-transpeptidase)":p.Ala214Val	"lrhA CDS (transcriptional repressor of flagellar, motility and chemotaxis genes)":p.Ala237Val	"rhlB CDS (ATP-dependent RNA helicase)":p.Arg94Cys	"glyS CDS (glycine tRNA synthetase, beta subunit)":p.Ser317Tyr	"pbpC CDS (penicillin-insensitive murein repair transglycosylase; inactive transpeptidase domain protein)":p.Gly589Asp	"ydiP CDS (putative DNA-binding transcriptional regulator)":p.Met234Leu	"ulaE CDS (L-xylulose 5-phosphate 3-epimerase)":p.Met280Ile	"kdpD CDS (fused sensory histidine kinase in two-component regulatory system with KdpE: signal sensing protein)":p.Pro776Ser	"ompW CDS (outer membrane protein W)":p.Gly139Asp	"leuA CDS (2-isopropylmalate synthase)":p.Lys520Arg	"mqo CDS (malate dehydrogenase, FAD/NAD(P)-binding domain)":p.Met169Ile	"lldP CDS (L-lactate permease)":p.Ala296Thr	"ycjS CDS (putative NADH-binding oxidoreductase)":p.Thr253Ala	"ycjX CDS (DUF463 family protein, putative P-loop NTPase)":p.Tyr272Cys	"ycjS CDS (putative NADH-binding oxidoreductase)":p.Thr253Ala
	"narG CDS (nitrate reductase 1, alpha subunit)":p.Ala817Val	"metR CDS (methionine biosynthesis regulon transcriptional regulator)":p.His154Tyr	"leuA CDS (2-isopropylmalate synthase)":p.Lys520Arg	"lysA CDS (diaminopimelate decarboxylase, PLP-binding)":p.Arg138Gln	"rhsB CDS (Rhs protein with DUF4329 family putative toxin domain; putative neighboring cell growth inhibitor)":p.Gln473Arg	"gntR CDS (d-gluconate inducible gluconate regulon transcriptional repressor)":p.Thr173Ala	"pbpG CDS (D-alanyl-D-alanine endopeptidase)":p.Pro164Ser	"ydjG CDS (methylglyoxal reductase, NADH-dependent)":p.Ser14Leu	"uvrC CDS (excinuclease UvrABC, endonuclease subunit)":p.Gly315Asp	"lacY CDS (lactose permease)":p.Ala122Val	"otsB CDS (trehalose-6-phosphate phosphatase, biosynthetic)":p.Cys164Arg	"lldP CDS (L-lactate permease)":p.Ala296Thr	"mtlD CDS (mannitol-1-phosphate dehydrogenase, NAD-dependent)":p.Thr314Ala	"loiP CDS (Phe-Phe periplasmic metalloprotease, OM lipoprotein; low salt-inducible; Era-binding heat shock protein)":p.Ser24Pro	"ycjX CDS (DUF463 family protein, putative P-loop NTPase)":p.Tyr272Cys	"yddK CDS (hypothetical protein)":p.Tyr177His	"ycjX CDS (DUF463 family protein, putative P-loop NTPase)":p.Tyr272Cys
	"narZ CDS (nitrate reductase 2 (NRZ), alpha subunit)":p.Met310Ile	"mhpF CDS (acetaldehyde-CoA dehydrogenase II, NAD-binding)":p.Gly51Ser	"lldP CDS (L-lactate permease)":p.Ala296Thr	"maeA CDS (malate dehydrogenase, decarboxylating, NAD-requiring; malic enzyme)":p.Ala16Val	"rhsB CDS (Rhs protein with DUF4329 family putative toxin domain; putative neighboring cell growth inhibitor)":p.Val1024Ala	"gpr CDS (L-glyceraldehyde 3-phosphate reductase)":p.Phe77Leu	"pepB CDS (aminopeptidase B)":p.Ala291Thr	"yeeJ CDS (putative adhesin)":p.Val562Ala	"uxuB CDS (D-mannonate oxidoreductase, NAD-dependent)":p.Ala440Thr	"ldtE CDS (murein L,D-transpeptidase)":p.Ala214Val	"patA CDS (putrescine:2-oxoglutaric acid aminotransferase, PLP-dependent)":p.Glu243Lys	"loiP CDS (Phe-Phe periplasmic metalloprotease, OM lipoprotein; low salt-inducible; Era-binding heat shock protein)":p.Ser24Pro	"nac CDS (nitrogen assimilation regulon transcriptional regulator; autorepressor)":p.Gly176Glu	"lptF CDS (lipopolysaccharide export ABC permease)":p.Asp326Ala	"yddK CDS (hypothetical protein)":p.Tyr177His	"ydgD CDS (putative peptidase)":p.Ala246Thr	"yddK CDS (hypothetical protein)":p.Tyr177His
	"nrdH CDS (hydrogen donor for NrdEF electron transport system; glutaredoxin-like protein)":p.Pro74Ser	"mlaC CDS (ABC transporter maintaining OM lipid asymmetry, periplasmic binding protein)":p.Tyr164Cys	"loiP CDS (Phe-Phe periplasmic metalloprotease, OM lipoprotein; low salt-inducible; Era-binding heat shock protein)":p.Ser24Pro	"maeA CDS (malate dehydrogenase, decarboxylating, NAD-requiring; malic enzyme)":p.Glu85Lys	"rhsE CDS (rhsE element core protein RshE)":p.Trp977fs	"gpt CDS (xanthine phosphoribosyltransferase; xanthine-guanine phosphoribosyltransferase)":p.Trp9Leu	"pheT CDS (phenylalanine tRNA synthetase, beta subunit)":p.Ala347Thr	"yegH CDS (inner membrane protein)":p.Phe405Leu	"wzc CDS (colanic acid production tyrosine-protein kinase; autokinase; Ugd phosphorylase)":p.Glu618Lys	"leuA CDS (2-isopropylmalate synthase)":p.Lys520Arg	"pbpC CDS (penicillin-insensitive murein repair transglycosylase; inactive transpeptidase domain protein)":p.Gly589Asp	"lptF CDS (lipopolysaccharide export ABC permease)":p.Asp326Ala	"narG CDS (nitrate reductase 1, alpha subunit)":p.Ala817Val	"lptF CDS (lipopolysaccharide export ABC permease)":p.Leu70Phe	"ydgD CDS (putative peptidase)":p.Ala246Thr	"ydgK CDS (DUF2569 family inner membrane protein)":p.Leu119Ser	"ydgD CDS (putative peptidase)":p.Ala246Thr
	"nrfD CDS (formate-dependent nitrite reductase, membrane subunit)":p.Ile180Phe	"mntS CDS (Mn(2)-response protein, MntR-repressed)":p.Phe11Ser	"lptF CDS (lipopolysaccharide export ABC permease)":p.Asp326Ala	"maeB CDS (malic enzyme: putative oxidoreductase/phosphotransacetylase)":p.Val96Ile	"rhsJ CDS (putative Rhs-family protein)":p.Val153Ala	"gyrA CDS (DNA gyrase (type II topoisomerase), subunit A)":p.Arg398His	"phnF CDS (putative DNA-binding transcriptional regulator of phosphonate uptake and biodegradation)":p.Gln23*	"yegI CDS (protein kinase-related putative non-specific DNA-binding protein)":p.Leu206Phe	"yahA CDS (c-di-GMP-specific phosphodiesterase)":p.Leu21Ser	"lldP CDS (L-lactate permease)":p.Ala296Thr	"pbpG CDS (D-alanyl-D-alanine endopeptidase)":p.Pro164Ser	"lptF CDS (lipopolysaccharide export ABC permease)":p.Leu70Phe	"narX CDS (sensory histidine kinase in two-component regulatory system with NarL)":p.Thr170Ser	"lrhA CDS (transcriptional repressor of flagellar, motility and chemotaxis genes)":p.Ala237Val	"ydgK CDS (DUF2569 family inner membrane protein)":p.Leu119Ser	"ydjG CDS (methylglyoxal reductase, NADH-dependent)":p.Ser14Leu	"ydgK CDS (DUF2569 family inner membrane protein)":p.Leu119Ser
	"ompW CDS (outer membrane protein W)":p.Gly139Asp	"motB CDS (protein that enables flagellar motor rotation)":p.Glu169Lys	"lptF CDS (lipopolysaccharide export ABC permease)":p.Leu70Phe	"malQ CDS (4-alpha-glucanotransferase (amylomaltase))":p.*695Trp	"ribA CDS (GTP cyclohydrolase II)":p.Val173Ala	"H CDS (tail component)":p.Glu406Gly	"phr CDS (deoxyribodipyrimidine photolyase, FAD-binding)":p.Thr188Ala	"yegK CDS (ser/thr phosphatase-related protein)":p.Val136Met	"yaiL CDS (DUF2058 family protein)":p.Ala48Thr	"loiP CDS (Phe-Phe periplasmic metalloprotease, OM lipoprotein; low salt-inducible; Era-binding heat shock protein)":p.Ser24Pro	"pgaC CDS (biofilm PGA synthase PgaCD, catalytic subunit; poly-beta-1,6-N-acetyl-D-glucosamine synthase)":p.Met282Ile	"lrhA CDS (transcriptional repressor of flagellar, motility and chemotaxis genes)":p.Ala237Val	"narZ CDS (nitrate reductase 2 (NRZ), alpha subunit)":p.Met310Ile	"maeA CDS (malate dehydrogenase, decarboxylating, NAD-requiring; malic enzyme)":p.Glu85Lys	"ydjG CDS (methylglyoxal reductase, NADH-dependent)":p.Ser14Leu	"yeeJ CDS (putative adhesin)":p.Val562Ala	"ydjG CDS (methylglyoxal reductase, NADH-dependent)":p.Ser14Leu
	"otsB CDS (trehalose-6-phosphate phosphatase, biosynthetic)":p.Cys164Arg	"msbA CDS (lipid ABC transporter permease/ATPase)":p.Ala207Val	"lrhA CDS (transcriptional repressor of flagellar, motility and chemotaxis genes)":p.Ala237Val	"malX CDS (maltose and glucose-specific PTS enzyme IIB component and IIC component)":p.Arg429Cys	"rihB CDS (ribonucleoside hydrolase 2)":p.Ala23Thr	"hcaT CDS (putative 3-phenylpropionic transporter)":p.Ser237Leu	"pitB CDS (phosphate transporter)":p.Ile494Met	"ygfS CDS (putative 4Fe-4S ferredoxin-type oxidoreductase subunit)":p.Phe98Leu	"ybbP CDS (putative ABC transporter permease)":p.Leu426Met	"lptF CDS (lipopolysaccharide export ABC permease)":p.Asp326Ala	"pgm CDS (phosphoglucomutase)":p.Ala484Thr	"maeA CDS (malate dehydrogenase, decarboxylating, NAD-requiring; malic enzyme)":p.Glu85Lys	"nrdD CDS (anaerobic ribonucleoside-triphosphate reductase)":p.Arg53Cys	"malQ CDS (4-alpha-glucanotransferase (amylomaltase))":p.*695Trp	"yeeJ CDS (putative adhesin)":p.Val562Ala	"yegI CDS (protein kinase-related putative non-specific DNA-binding protein)":p.Leu206Phe	"yeeJ CDS (putative adhesin)":p.Val562Ala
	"pagP CDS (phospholipid:lipid A palmitoyltransferase)":p.Tyr144Cys	"mscS CDS (mechanosensitive channel protein, small conductance)":p.Asn242Asp	"maeA CDS (malate dehydrogenase, decarboxylating, NAD-requiring; malic enzyme)":p.Glu85Lys	"manZ CDS (mannose-specific enzyme IID component of PTS)":p.Ala116Thr	"rlmF CDS (23S rRNA m(6)A1618 methyltransferase, SAM-dependent)":p.Ala47Val	"hemL CDS (glutamate-1-semialdehyde aminotransferase (aminomutase))":p.Leu298Phe	"plaP CDS (putrescine importer, low affinity)":p.Val437Ala	"ygfZ CDS (iron-sulfur cluster repair protein, plumbagin resistance)":p.Val120Ile	"ybcI CDS (DUF457 family inner membrane protein)":p.Leu93fs	"lptF CDS (lipopolysaccharide export ABC permease)":p.Leu70Phe	"pheT CDS (phenylalanine tRNA synthetase, beta subunit)":p.Ala347Thr	"malQ CDS (4-alpha-glucanotransferase (amylomaltase))":p.*695Trp	"nrfD CDS (formate-dependent nitrite reductase, membrane subunit)":p.Ile180Phe	"malX CDS (maltose and glucose-specific PTS enzyme IIB component and IIC component)":p.Arg429Cys	"yegI CDS (protein kinase-related putative non-specific DNA-binding protein)":p.Leu206Phe	"yegK CDS (ser/thr phosphatase-related protein)":p.Val136Met	"yegI CDS (protein kinase-related putative non-specific DNA-binding protein)":p.Leu206Phe
	"patA CDS (putrescine:2-oxoglutaric acid aminotransferase, PLP-dependent)":p.Glu243Lys	"mtlD CDS (mannitol-1-phosphate dehydrogenase, NAD-dependent)":p.Thr314Ala	"malQ CDS (4-alpha-glucanotransferase (amylomaltase))":p.*695Trp	"mdtL CDS (multidrug efflux system protein)":p.Ala353Val	"rlmJ CDS (23S rRNA m(6)A2030 methyltransferase, SAM-dependent)":p.Lys149Glu	"hpaB CDS (4-hydroxyphenylacetate 3-monooxygenase)":p.Arg308His	"ppdD CDS (putative prepilin peptidase-dependent pilin)":p.Asn113Asp	"yhfK CDS (putative transporter, FUSC superfamily inner membrane protein)":p.Ser537Ile	"ybfF CDS (acyl-CoA esterase)":p.Asp30Gly	"lrhA CDS (transcriptional repressor of flagellar, motility and chemotaxis genes)":p.Ala237Val	"phr CDS (deoxyribodipyrimidine photolyase, FAD-binding)":p.Thr188Ala	"malX CDS (maltose and glucose-specific PTS enzyme IIB component and IIC component)":p.Arg429Cys	"O CDS (DNA replication protein)":p.Ser124Pro	"mdtC CDS (multidrug efflux system, subunit C)":p.Asp669Val	"yegK CDS (ser/thr phosphatase-related protein)":p.Val136Met	"yejH CDS (putative ATP-dependent DNA or RNA helicase)":p.Val262Ala	"yegK CDS (ser/thr phosphatase-related protein)":p.Val136Met
	"pbpC CDS (penicillin-insensitive murein repair transglycosylase; inactive transpeptidase domain protein)":p.Gly589Asp	"nac CDS (nitrogen assimilation regulon transcriptional regulator; autorepressor)":p.Gly176Glu	"malX CDS (maltose and glucose-specific PTS enzyme IIB component and IIC component)":p.Arg429Cys	"menD CDS (2-succinyl-5-enolpyruvyl-6-hydroxy-3- cyclohexene-1-carboxylate synthase; SEPHCHC synthase)":p.Thr519Ala	"rplT CDS (50S ribosomal subunit protein L20)":p.Asn72Ser	"hpaG CDS (4-hydroxyphenylacetate degradation bifunctional isomerase/decarboxylase)":p.Val203Ala	"proS CDS (prolyl-tRNA synthetase)":p.Asp522Asn	"yhgA CDS (transposase_31 family protein)":p.Ser152Pro	"ybgA CDS (DUF1722 family protein)":p.Arg152Cys	"lsrF CDS (putative autoinducer-2 (AI-2) aldolase)":p.Ala242Thr	"pncC CDS (nicotinamide-nucleotide amidohydrolase; NMN amidohydrolase)":p.Gln12Arg	"mdtC CDS (multidrug efflux system, subunit C)":p.Asp669Val	"ompW CDS (outer membrane protein W)":p.Gly139Asp	"mdtL CDS (multidrug efflux system protein)":p.Ala353Val	"yejH CDS (putative ATP-dependent DNA or RNA helicase)":p.Val262Ala	"ygfS CDS (putative 4Fe-4S ferredoxin-type oxidoreductase subunit)":p.Phe98Leu	"yejH CDS (putative ATP-dependent DNA or RNA helicase)":p.Val262Ala
	"pbpG CDS (D-alanyl-D-alanine endopeptidase)":p.Pro164Ser	"narK CDS (nitrate/nitrite transporter)":p.Ile33Val	"mdtC CDS (multidrug efflux system, subunit C)":p.Asp669Val	"menH CDS (2-succinyl-6-hydroxy-2, 4-cyclohexadiene-1-carboxylate synthase)":p.Pro48Leu	"rstB CDS (sensory histidine kinase of RstAB two-component system)":p.Asp88Asn	"hrpA CDS (putative ATP-dependent helicase)":p.Leu489Phe	"prpE CDS (propionate--CoA ligase)":p.His219Tyr	"yhgA CDS (transposase_31 family protein)":p.Val282Leu	"ybiA CDS (DUF1768 family protein)":p.Ser82Pro	"maeA CDS (malate dehydrogenase, decarboxylating, NAD-requiring; malic enzyme)":p.Glu85Lys	"ppiA CDS (peptidyl-prolyl cis-trans isomerase A (rotamase A))":p.Gln164*	"mdtL CDS (multidrug efflux system protein)":p.Ala353Val	"otsA CDS (trehalose-6-phosphate synthase)":p.Ile226Asn	"menH CDS (2-succinyl-6-hydroxy-2, 4-cyclohexadiene-1-carboxylate synthase)":p.Pro48Leu	"ygfS CDS (putative 4Fe-4S ferredoxin-type oxidoreductase subunit)":p.Phe98Leu	"ygfZ CDS (iron-sulfur cluster repair protein, plumbagin resistance)":p.Val120Ile	"ygfS CDS (putative 4Fe-4S ferredoxin-type oxidoreductase subunit)":p.Phe98Leu
	"pgaA CDS (biofilm adhesin polysaccharide PGA secretin; OM porin; poly-beta-1,6-N-acetyl-D-glucosamine export protein)":p.Asn640fs	"narY CDS (nitrate reductase 2 (NRZ), beta subunit)":p.Gly65Ser	"mdtL CDS (multidrug efflux system protein)":p.Ala353Val	"mhpF CDS (acetaldehyde-CoA dehydrogenase II, NAD-binding)":p.Gly51Ser	"rsxB CDS (SoxR iron-sulfur cluster reduction factor component; putative iron-sulfur protein)":p.Glu32Gly	"hscA CDS (DnaK-like molecular chaperone specific for IscU)":p.Ile415Val	"purH CDS (IMP cyclohydrolase and phosphoribosylaminoimidazolecarboxamide formyltransferase)":p.Ala398Glu	"yhhI CDS (putative transposase)":p.Ile336Met	"ybjL CDS (putative transporter)":p.Pro222Leu	"malQ CDS (4-alpha-glucanotransferase (amylomaltase))":p.*695Trp	"purF CDS (amidophosphoribosyltransferase)":p.Asp439Asn	"menH CDS (2-succinyl-6-hydroxy-2, 4-cyclohexadiene-1-carboxylate synthase)":p.Pro48Leu	"otsB CDS (trehalose-6-phosphate phosphatase, biosynthetic)":p.Cys164Arg	"metE CDS (5-methyltetrahydropteroyltriglutamate- homocysteine S-methyltransferase)":p.Ala376Thr	"ygfZ CDS (iron-sulfur cluster repair protein, plumbagin resistance)":p.Val120Ile	"yhbV CDS (U32 peptidase family protein)":p.Val139Met	"ygfZ CDS (iron-sulfur cluster repair protein, plumbagin resistance)":p.Val120Ile
	"pheT CDS (phenylalanine tRNA synthetase, beta subunit)":p.Ala347Thr	"narZ CDS (nitrate reductase 2 (NRZ), alpha subunit)":p.Met310Ile	"menH CDS (2-succinyl-6-hydroxy-2, 4-cyclohexadiene-1-carboxylate synthase)":p.Pro48Leu	"mnmH CDS (tRNA 2-selenouridine synthase, selenophosphate-dependent)":p.Val349Ile	"sad CDS (succinate semialdehyde dehydrogenase, NAD(P)+-dependent)":p.Ser21Pro	"hsdR CDS (endonuclease R Type I restriction enzyme)":p.Leu66Pro	"purN CDS (phosphoribosylglycinamide formyltransferase 1)":p.Val84Met	"yhhI CDS (putative transposase)":p.Phe252Leu	"ycjS CDS (putative NADH-binding oxidoreductase)":p.Thr253Ala	"malX CDS (maltose and glucose-specific PTS enzyme IIB component and IIC component)":p.Arg429Cys	"purM CDS (phosphoribosylaminoimidazole synthetase)":p.Val138Ala	"metE CDS (5-methyltetrahydropteroyltriglutamate- homocysteine S-methyltransferase)":p.Ala376Thr	"paoC CDS (PaoABC aldehyde oxidoreductase, Moco-containing subunit)":p.Glu345Lys	"mhpF CDS (acetaldehyde-CoA dehydrogenase II, NAD-binding)":p.Gly51Ser	"yhbV CDS (U32 peptidase family protein)":p.Val139Met	"yhfK CDS (putative transporter, FUSC superfamily inner membrane protein)":p.Ser537Ile	"yhbV CDS (U32 peptidase family protein)":p.Val139Met
	"phr CDS (deoxyribodipyrimidine photolyase, FAD-binding)":p.Ala349Val	"nrdE CDS (ribonucleoside-diphosphate reductase 2, alpha subunit)":p.Asp401Gly	"metE CDS (5-methyltetrahydropteroyltriglutamate- homocysteine S-methyltransferase)":p.Ala376Thr	"mntS CDS (Mn(2)-response protein, MntR-repressed)":p.Phe11Ser	"sapB CDS (antimicrobial peptide transport ABC transporter permease)":p.Val95Ala	"hupB CDS (HU, DNA-binding transcriptional regulator, beta subunit)":p.Lys3Thr	"putA CDS (fused DNA-binding transcriptional regulator/proline dehydrogenase/pyrroline-5-carboxylate dehydrogenase)":p.Gln806*	"yicH CDS (putative inner membrane-anchored periplasmic AsmA family protein)":p.Lys81Gln	"ydcV CDS (putative ABC transporter permease)":p.Arg216*	"marA CDS (multiple antibiotic resistance transcriptional regulator)":p.Ser24Leu	"purN CDS (phosphoribosylglycinamide formyltransferase 1)":p.Val84Met	"mhpF CDS (acetaldehyde-CoA dehydrogenase II, NAD-binding)":p.Gly51Ser	"patA CDS (putrescine:2-oxoglutaric acid aminotransferase, PLP-dependent)":p.Glu243Lys	"mltC CDS (membrane-bound lytic murein transglycosylase C)":p.Val137Met	"yhfK CDS (putative transporter, FUSC superfamily inner membrane protein)":p.Ser537Ile	"yhgA CDS (transposase_31 family protein)":p.Ser152Pro	"yhfK CDS (putative transporter, FUSC superfamily inner membrane protein)":p.Ser537Ile
	"phr CDS (deoxyribodipyrimidine photolyase, FAD-binding)":p.Thr188Ala	"nrfD CDS (formate-dependent nitrite reductase, membrane subunit)":p.Ile180Phe	"mhpF CDS (acetaldehyde-CoA dehydrogenase II, NAD-binding)":p.Gly51Ser	"mrcA CDS (penicillin-binding protein 1a, murein transglycosylase and transpeptidase)":p.Gly814Asp	"sfmD CDS (putative outer membrane export usher protein)":p.Val739Ala	"hyaB CDS (hydrogenase 1, large subunit)":p.Arg74Cys	"puuA CDS (glutamate--putrescine ligase)":p.Asn430Asp	"yihP CDS (putative 2,3-dihydroxypropane-1-sulfonate exporter, membrane protein)":p.Leu177Pro	"yddK CDS (hypothetical protein)":p.Tyr177His	"mdtC CDS (multidrug efflux system, subunit C)":p.Asp669Val	"putA CDS (fused DNA-binding transcriptional regulator/proline dehydrogenase/pyrroline-5-carboxylate dehydrogenase)":p.Gln806*	"mltC CDS (membrane-bound lytic murein transglycosylase C)":p.Val137Met	"pbpG CDS (D-alanyl-D-alanine endopeptidase)":p.Pro164Ser	"mnmG CDS (5-methylaminomethyl-2-thiouridine modification at tRNA U34)":p.Tyr170Cys	"yhgA CDS (transposase_31 family protein)":p.Ser152Pro	"yhgA CDS (transposase_31 family protein)":p.Val282Leu	"yhgA CDS (transposase_31 family protein)":p.Ser152Pro
	"ppiA CDS (peptidyl-prolyl cis-trans isomerase A (rotamase A))":p.Gln164*	"ompW CDS (outer membrane protein W)":p.Gly139Asp	"mltC CDS (membrane-bound lytic murein transglycosylase C)":p.Val137Met	"mscM CDS (mechanosensitive channel protein, miniconductance)":p.Glu702Lys	"skp CDS (periplasmic chaperone)":p.Glu84fs	"hycG CDS (hydrogenase 3 and formate hydrogenase complex, HycG subunit)":p.Pro137Gln	"puuD CDS (gamma-glutamyl-gamma-aminobutyrate hydrolase)":p.Glu163Lys	"yjhB CDS (putative MFS transporter, membrane protein)":p.Ala142fs	"ydgD CDS (putative peptidase)":p.Ala246Thr	"mdtL CDS (multidrug efflux system protein)":p.Ala353Val	"puuA CDS (glutamate--putrescine ligase)":p.Asn430Asp	"mnmG CDS (5-methylaminomethyl-2-thiouridine modification at tRNA U34)":p.Tyr170Cys	"pck CDS (phosphoenolpyruvate carboxykinase [ATP])":p.Asp268Asn	"mnmH CDS (tRNA 2-selenouridine synthase, selenophosphate-dependent)":p.Val349Ile	"yhgA CDS (transposase_31 family protein)":p.Val282Leu	"yhhI CDS (putative transposase)":p.Ile336Met	"yhgA CDS (transposase_31 family protein)":p.Val282Leu
	"prc CDS (carboxy-terminal protease for penicillin-binding protein 3)":p.Ala566Val	"ompX CDS (outer membrane protein X)":p.Val13Ala	"mnmG CDS (5-methylaminomethyl-2-thiouridine modification at tRNA U34)":p.Tyr170Cys	"mtlA CDS (mannitol-specific PTS enzyme: IIA, IIB and IIC components)":p.Leu228Pro	"sslE CDS (putative secreted and surface-associated lipoprotein mucinase)":p.Ser951Pro	"icd CDS (isocitrate dehydrogenase; e14 prophage attachment site; tellurite reductase)":p.Glu361*	"puuP CDS (putrescine importer)":p.Ile267Thr	"yliF CDS (putative membrane-anchored diguanylate cyclase)":p.Val285Ala	"ydjE CDS (putative MFS sugar transporter, membrane protein)":p.Phe106Ser	"menH CDS (2-succinyl-6-hydroxy-2, 4-cyclohexadiene-1-carboxylate synthase)":p.Pro48Leu	"qseB CDS (quorum sensing DNA-binding response regulator in two-component regulatory system with QseC)":p.Asp135Ala	"mnmH CDS (tRNA 2-selenouridine synthase, selenophosphate-dependent)":p.Val349Ile	"pdxK CDS (pyridoxal-pyridoxamine kinase/hydroxymethylpyrimidine kinase)":p.Glu82Lys	"mntS CDS (Mn(2)-response protein, MntR-repressed)":p.Phe11Ser	"yhhI CDS (putative transposase)":p.Ile336Met	"yhhI CDS (putative transposase)":p.Phe252Leu	"yhhI CDS (putative transposase)":p.Ile336Met
	"preA CDS (dihydropyrimidine dehydrogenase, NADH-dependent, subunit C)":p.Ser23Phe	"otsB CDS (trehalose-6-phosphate phosphatase, biosynthetic)":p.Cys164Arg	"mnmH CDS (tRNA 2-selenouridine synthase, selenophosphate-dependent)":p.Val349Ile	"mtlD CDS (mannitol-1-phosphate dehydrogenase, NAD-dependent)":p.Thr314Ala	"tap CDS (methyl-accepting protein IV)":p.Glu467Asp	"ilvE CDS (branched-chain amino acid aminotransferase)":p.Pro280Leu	"ravA CDS (hexameric AAA+ MoxR family ATPase, putative molecular chaperone)":p.Met234Ile	"ymdA CDS (uncharacterized protein)":p.Pro4fs	"ydjG CDS (methylglyoxal reductase, NADH-dependent)":p.Ser14Leu	"metE CDS (5-methyltetrahydropteroyltriglutamate- homocysteine S-methyltransferase)":p.Ala376Thr	"rfbA CDS (glucose-1-phosphate thymidylyltransferase)":p.Pro19Leu	"mntS CDS (Mn(2)-response protein, MntR-repressed)":p.Phe11Ser	"pheT CDS (phenylalanine tRNA synthetase, beta subunit)":p.Ala347Thr	"motB CDS (protein that enables flagellar motor rotation)":p.Val299Ile	"yhhI CDS (putative transposase)":p.Phe252Leu	"yigE CDS (DUF2233 family protein)":p.Asn183Ser	"yhhI CDS (putative transposase)":p.Phe252Leu
	"ptrB CDS (protease II)":p.Arg341Cys	"patA CDS (putrescine:2-oxoglutaric acid aminotransferase, PLP-dependent)":p.Glu243Lys	"mntS CDS (Mn(2)-response protein, MntR-repressed)":p.Phe11Ser	"nac CDS (nitrogen assimilation regulon transcriptional regulator; autorepressor)":p.Gly176Glu	"tktB CDS (transketolase 2, thiamine triphosphate-binding)":p.Ala311fs	"ilvI CDS (acetolactate synthase 3 large subunit)":p.Gly387Val	"rbn CDS (RNase BN, tRNA processing enzyme)":p.Gly109Ser	"ypfJ CDS (putative neutral zinc metallopeptidase)":p.Leu153Pro	"yebK CDS (putative DNA-binding transcriptional regulator)":p.Ala128fs	"mhpF CDS (acetaldehyde-CoA dehydrogenase II, NAD-binding)":p.Gly51Ser	"rfbB CDS (dTDP-glucose 4,6 dehydratase, NAD(P)-binding)":p.Ile90Val	"motB CDS (protein that enables flagellar motor rotation)":p.Val299Ile	"phr CDS (deoxyribodipyrimidine photolyase, FAD-binding)":p.Thr188Ala	"mqo CDS (malate dehydrogenase, FAD/NAD(P)-binding domain)":p.Met169Ile	"yigE CDS (DUF2233 family protein)":p.Asn183Ser	"yihP CDS (putative 2,3-dihydroxypropane-1-sulfonate exporter, membrane protein)":p.Leu177Pro	"yigE CDS (DUF2233 family protein)":p.Asn183Ser
	"ptsI CDS (PEP-protein phosphotransferase of PTS system (enzyme I))":p.Gly507Asp	"pbpC CDS (penicillin-insensitive murein repair transglycosylase; inactive transpeptidase domain protein)":p.Gly589Asp	"motB CDS (protein that enables flagellar motor rotation)":p.Val299Ile	"napA CDS (nitrate reductase, periplasmic, large subunit)":p.Thr590Ala	"tnaA CDS (tryptophanase/L-cysteine desulfhydrase, PLP-dependent)":p.Ala130Val	"infA CDS (translation initiation factor IF-1)":p.Ser37Tyr	"rfbD CDS (dTDP-L-rhamnose synthase, NAD(P)-dependent dTDP-4-dehydrorhamnose reductase subunit)":p.Leu246Phe	"yqiG CDS (putative outer membrane usher protein)":p.Ser210Gly	"yeeJ CDS (putative adhesin)":p.Val562Ala	"mltC CDS (membrane-bound lytic murein transglycosylase C)":p.Val137Met	"rfbD CDS (dTDP-L-rhamnose synthase, NAD(P)-dependent dTDP-4-dehydrorhamnose reductase subunit)":p.Leu246Phe	"mqo CDS (malate dehydrogenase, FAD/NAD(P)-binding domain)":p.Met169Ile	"potE CDS (putrescine/proton symporter: putrescine/ornithine antiporter)":p.Val215Ala	"mtlD CDS (mannitol-1-phosphate dehydrogenase, NAD-dependent)":p.Thr314Ala	"yihP CDS (putative 2,3-dihydroxypropane-1-sulfonate exporter, membrane protein)":p.Leu177Pro	"yjhB CDS (putative MFS transporter, membrane protein)":p.Ala142fs	"yihP CDS (putative 2,3-dihydroxypropane-1-sulfonate exporter, membrane protein)":p.Leu177Pro
	"purD CDS (phosphoribosylglycinamide synthetase phosphoribosylamine-glycine ligase)":p.Val308Ala	"pbpG CDS (D-alanyl-D-alanine endopeptidase)":p.Pro164Ser	"mqo CDS (malate dehydrogenase, FAD/NAD(P)-binding domain)":p.Met169Ile	"narZ CDS (nitrate reductase 2 (NRZ), alpha subunit)":p.Met310Ile	"topA CDS (DNA topoisomerase I, omega subunit)":p.Thr543Ala	"insD CDS (IS2 transposase TnpB)":p.Pro109Thr	"rhaR CDS (transcriptional activator of rhaSR)":p.Gln131fs	"yqjH CDS (putative siderophore interacting protein)":p.His53Tyr	"yegI CDS (protein kinase-related putative non-specific DNA-binding protein)":p.Leu206Phe	"mnmG CDS (5-methylaminomethyl-2-thiouridine modification at tRNA U34)":p.Tyr170Cys	"rhaR CDS (transcriptional activator of rhaSR)":p.Gln131fs	"mtlD CDS (mannitol-1-phosphate dehydrogenase, NAD-dependent)":p.Thr314Ala	"pqqL CDS (putative periplasmic M16 family zinc metalloendopeptidase)":p.Thr226Ile	"mukB CDS (chromosome condensin MukBEF, ATPase and DNA-binding subunit)":p.Ala38Val	"yjhB CDS (putative MFS transporter, membrane protein)":p.Ala142fs	"ymdA CDS (uncharacterized protein)":p.Pro4fs	"yjhB CDS (putative MFS transporter, membrane protein)":p.Ala142fs
	"purF CDS (amidophosphoribosyltransferase)":p.Asp439Asn	"pck CDS (phosphoenolpyruvate carboxykinase [ATP])":p.Gly184Ser	"mtlD CDS (mannitol-1-phosphate dehydrogenase, NAD-dependent)":p.Thr314Ala	"nei CDS (endonuclease VIII and 5-formyluracil/5-hydroxymethyluracil DNA glycosylase)":p.Val230fs	"treA CDS (periplasmic trehalase)":p.Val549Ala	"katE CDS (catalase HPII, heme d-containing)":p.Ile262Thr	"rho CDS (transcription termination factor)":p.Ala229Asp	"zapD CDS (FtsZ stabilizer)":p.Val80Met	"yegK CDS (ser/thr phosphatase-related protein)":p.Val136Met	"mnmH CDS (tRNA 2-selenouridine synthase, selenophosphate-dependent)":p.Val349Ile	"rhaR CDS (transcriptional activator of rhaSR)":p.Lys125*	"mukB CDS (chromosome condensin MukBEF, ATPase and DNA-binding subunit)":p.Ala38Val	"prfH CDS (peptide chain release factor 2)":p.Arg151Cys	"nac CDS (nitrogen assimilation regulon transcriptional regulator; autorepressor)":p.Gly176Glu	"ymdA CDS (uncharacterized protein)":p.Pro4fs	"yqiG CDS (putative outer membrane usher protein)":p.Ser210Gly	"ymdA CDS (uncharacterized protein)":p.Pro4fs
	"purN CDS (phosphoribosylglycinamide formyltransferase 1)":p.Val84Met	"pck CDS (phosphoenolpyruvate carboxykinase [ATP])":p.Val426Ala	"mukB CDS (chromosome condensin MukBEF, ATPase and DNA-binding subunit)":p.Ala38Val	"nrdF CDS (ribonucleoside-diphosphate reductase 2, beta subunit, ferritin-like protein)":p.Asp183Asn	"trpS CDS (tryptophanyl-tRNA synthetase)":p.Gln162Arg	"katG CDS (catalase-peroxidase HPI, heme b-containing)":p.Thr178Ala	"rna CDS (ribonuclease I)":p.Trp98*	lac operator	"yfcC CDS (putative inner membrane transporter; C4-dicarboxylate anaerobic carrier family protein)":p.Ala401Val	"mntS CDS (Mn(2)-response protein, MntR-repressed)":p.Phe11Ser	"rimK CDS (ribosomal protein S6 modification protein)":p.Ala290Ser	"nac CDS (nitrogen assimilation regulon transcriptional regulator; autorepressor)":p.Gly176Glu	"prmC CDS (RF-1 and RF-2 N5-glutamine methyltransferase)":p.Asp115Glu	"narG CDS (nitrate reductase 1, alpha subunit)":p.Ala817Val	"yqiG CDS (putative outer membrane usher protein)":p.Ser210Gly	"yqjH CDS (putative siderophore interacting protein)":p.His53Tyr	"yqiG CDS (putative outer membrane usher protein)":p.Ser210Gly
	"putA CDS (fused DNA-binding transcriptional regulator/proline dehydrogenase/pyrroline-5-carboxylate dehydrogenase)":p.Gln806*	"pgk CDS (phosphoglycerate kinase)":p.Val160Ile	"nac CDS (nitrogen assimilation regulon transcriptional regulator; autorepressor)":p.Gly176Glu	"nrfD CDS (formate-dependent nitrite reductase, membrane subunit)":p.Ile180Phe	"trpS CDS (tryptophanyl-tRNA synthetase)":p.Tyr270His	"kbaY CDS (tagatose 6-phosphate aldolase 1, kbaY subunit)":p.Glu29*	"rpoB CDS (RNA polymerase, beta subunit)":p.Asp853Asn		"yfeR CDS (transcriptional regulator of yefH)":p.Glu251Gly	"motB CDS (protein that enables flagellar motor rotation)":p.Val299Ile	"rlmB CDS (23S rRNA mG2251 2'-O-ribose methyltransferase, SAM-dependent)":p.Val126Met	"narG CDS (nitrate reductase 1, alpha subunit)":p.Ala817Val	"proY CDS (proline-specific permease)":p.Tyr430His	"narX CDS (sensory histidine kinase in two-component regulatory system with NarL)":p.Thr170Ser	"yqjH CDS (putative siderophore interacting protein)":p.His53Tyr	lac operator	"yqjH CDS (putative siderophore interacting protein)":p.His53Tyr
	"puuA CDS (glutamate--putrescine ligase)":p.Asn430Asp	"pheP CDS (phenylalanine transporter)":p.Asn150Ser	"narG CDS (nitrate reductase 1, alpha subunit)":p.Ala817Val	"nupX CDS (nucleoside permease)":p.Gly311fs	"truD CDS (tRNA(Glu) pseudouridine(13) synthase)":p.Cys53Tyr	"kdpD CDS (fused sensory histidine kinase in two-component regulatory system with KdpE: signal sensing protein)":p.Pro776Ser	"rsmH CDS (16S rRNA m(4)C1402 methyltransferase, SAM-dependent)":p.Pro176Leu		"ygaP CDS (DUF2892 family inner membrane rhodanese)":p.Val103Ala	"mqo CDS (malate dehydrogenase, FAD/NAD(P)-binding domain)":p.Met169Ile	"rlmH CDS (23S rRNA m(3)Psi1915 pseudouridine methyltransferase, SAM-dependent)":p.Trp120*	"narX CDS (sensory histidine kinase in two-component regulatory system with NarL)":p.Thr170Ser	"ptrB CDS (protease II)":p.Asp276fs	"narZ CDS (nitrate reductase 2 (NRZ), alpha subunit)":p.Met310Ile	lac operator	MatC AA change P372L	lac operator
	"qseB CDS (quorum sensing DNA-binding response regulator in two-component regulatory system with QseC)":p.Asp135Ala	"pheT CDS (phenylalanine tRNA synthetase, beta subunit)":p.Ala347Thr	"narX CDS (sensory histidine kinase in two-component regulatory system with NarL)":p.Thr170Ser	"ompW CDS (outer membrane protein W)":p.Gly139Asp	"tsx CDS (nucleoside channel, receptor of phage T6 and colicin K)":p.Phe126Ser	"kefB CDS (potassium:proton antiporter)":p.Gln589*	"rtcB CDS (RNA-splicing ligase)":p.Val20Ala		"ygfS CDS (putative 4Fe-4S ferredoxin-type oxidoreductase subunit)":p.Phe98Leu	"mtlD CDS (mannitol-1-phosphate dehydrogenase, NAD-dependent)":p.Thr314Ala	"rlmM CDS (23S rRNA C2498 2'-O-ribose methyltransferase, SAM-dependent)":p.Thr251Ile	"narZ CDS (nitrate reductase 2 (NRZ), alpha subunit)":p.Met310Ile	"purF CDS (amidophosphoribosyltransferase)":p.Asp439Asn	"nrdD CDS (anaerobic ribonucleoside-triphosphate reductase)":p.Arg53Cys
	"R CDS (cell lysis protein)":p.Ala139Ser	"phr CDS (deoxyribodipyrimidine photolyase, FAD-binding)":p.Glu362Lys	"narZ CDS (nitrate reductase 2 (NRZ), alpha subunit)":p.Met310Ile	"otsB CDS (trehalose-6-phosphate phosphatase, biosynthetic)":p.Cys164Arg	"tusD CDS (sulfurtransferase for 2-thiolation step of mnm(5)-s(2)U34-tRNA synthesis)":p.Phe23Leu	"ldtD CDS (murein L,D-transpeptidase)":p.Gly376Trp	"rutB CDS (ureidoacrylate amidohydrolase)":p.Trp69*		"ygfZ CDS (iron-sulfur cluster repair protein, plumbagin resistance)":p.Val120Ile	"mukB CDS (chromosome condensin MukBEF, ATPase and DNA-binding subunit)":p.Ala38Val	"rna CDS (ribonuclease I)":p.Trp98*	"nrfD CDS (formate-dependent nitrite reductase, membrane subunit)":p.Ile180Phe	"purN CDS (phosphoribosylglycinamide formyltransferase 1)":p.Val84Met	"nrfD CDS (formate-dependent nitrite reductase, membrane subunit)":p.Ile180Phe
	"rep CDS (DNA helicase and single-stranded DNA-dependent ATPase)":p.Asp112Asn	"phr CDS (deoxyribodipyrimidine photolyase, FAD-binding)":p.Thr188Ala	"nrfD CDS (formate-dependent nitrite reductase, membrane subunit)":p.Ile180Phe	"patA CDS (putrescine:2-oxoglutaric acid aminotransferase, PLP-dependent)":p.Glu243Lys	"ubiE CDS (bifunctional 2-octaprenyl-6-methoxy-1,4-benzoquinone methylase/ S-adenosylmethionine:2-DMK methyltransferase)":p.Asp201Asn	"leuA CDS (2-isopropylmalate synthase)":p.Lys520Arg	"sapD CDS (antimicrobial peptide ABC transporter ATPase)":p.Thr255Ala		"ygjK CDS (alpha-glucosidase)":p.Gly196Ser	"nac CDS (nitrogen assimilation regulon transcriptional regulator; autorepressor)":p.Gly176Glu	"rpoB CDS (RNA polymerase, beta subunit)":p.Asp853Asn	"nrfE CDS (heme lyase (NrfEFG) for insertion of heme into c552, subunit NrfE)":p.Gln471*	"putA CDS (fused DNA-binding transcriptional regulator/proline dehydrogenase/pyrroline-5-carboxylate dehydrogenase)":p.Gln806*	"nrfE CDS (heme lyase (NrfEFG) for insertion of heme into c552, subunit NrfE)":p.Gln471*
	"rfbB CDS (dTDP-glucose 4,6 dehydratase, NAD(P)-binding)":p.Ile90Val	"ppa CDS (inorganic pyrophosphatase)":p.Gly67Ser	"nrfE CDS (heme lyase (NrfEFG) for insertion of heme into c552, subunit NrfE)":p.Gln471*	"pbpC CDS (penicillin-insensitive murein repair transglycosylase; inactive transpeptidase domain protein)":p.Gly589Asp	"uhpC CDS (membrane protein regulates uhpT expression)":p.Phe42Leu	"lgoT CDS (putative L-galactonate:H+ symporter)":p.Met339Ile	"sbcD CDS (exonuclease, dsDNA, ATP-dependent)":p.Ala280Thr		"yhfK CDS (putative transporter, FUSC superfamily inner membrane protein)":p.Ser537Ile	"narG CDS (nitrate reductase 1, alpha subunit)":p.Ala817Val	"rpoB CDS (RNA polymerase, beta subunit)":p.Lys203Arg	"O CDS (DNA replication protein)":p.Ser124Pro	"puuA CDS (glutamate--putrescine ligase)":p.Asn430Asp	"O CDS (DNA replication protein)":p.Ser124Pro
	"rfbD CDS (dTDP-L-rhamnose synthase, NAD(P)-dependent dTDP-4-dehydrorhamnose reductase subunit)":p.Leu246Phe	"proS CDS (prolyl-tRNA synthetase)":p.Gln430Arg	"O CDS (DNA replication protein)":p.Ser124Pro	"pbpG CDS (D-alanyl-D-alanine endopeptidase)":p.Pro164Ser	"uxuB CDS (D-mannonate oxidoreductase, NAD-dependent)":p.Ala440Thr	"lhr CDS (putative ATP-dependent helicase)":p.Val1389Gly	"secD CDS (SecYEG protein translocase auxillary subunit)":p.Ile256Thr		"yhgA CDS (transposase_31 family protein)":p.Ser152Pro	"narX CDS (sensory histidine kinase in two-component regulatory system with NarL)":p.Thr170Ser	"rsmH CDS (16S rRNA m(4)C1402 methyltransferase, SAM-dependent)":p.Pro176Leu	"ompW CDS (outer membrane protein W)":p.Gly139Asp	"qseB CDS (quorum sensing DNA-binding response regulator in two-component regulatory system with QseC)":p.Asp135Ala	"ompW CDS (outer membrane protein W)":p.Gly139Asp
	"rhaR CDS (transcriptional activator of rhaSR)":p.Gln131fs	"pta CDS (phosphate acetyltransferase)":p.Thr242Ala	"ompW CDS (outer membrane protein W)":p.Gly139Asp	"pheT CDS (phenylalanine tRNA synthetase, beta subunit)":p.Ala347Thr	"uxuR CDS (fructuronate-inducible hexuronate regulon transcriptional repressor; autorepressor)":p.Asn76Ser	"ligB CDS (DNA ligase, NAD(+)-dependent)":p.Ala257Thr	"setB CDS (lactose/glucose efflux system)":p.Met257Thr		"yhgA CDS (transposase_31 family protein)":p.Val282Leu	"narZ CDS (nitrate reductase 2 (NRZ), alpha subunit)":p.Met310Ile	"rutC CDS (putative aminoacrylate deaminase, reactive intermediate detoxification; weak enamine/imine deaminase activity)":p.Val118Ala	"otsA CDS (trehalose-6-phosphate synthase)":p.Ile226Asn	"R CDS (cell lysis protein)":p.Glu40Gly	"otsA CDS (trehalose-6-phosphate synthase)":p.Ile226Asn
	"rhaR CDS (transcriptional activator of rhaSR)":p.Lys125*	"purA CDS (adenylosuccinate synthetase)":p.Ala315Val	"otsA CDS (trehalose-6-phosphate synthase)":p.Ile226Asn	"phr CDS (deoxyribodipyrimidine photolyase, FAD-binding)":p.Thr188Ala	"wzc CDS (colanic acid production tyrosine-protein kinase; autokinase; Ugd phosphorylase)":p.Glu618Lys	"ligT CDS (2'-5' RNA ligase)":p.Arg161Cys	"sgcQ CDS (putative nucleoside triphosphatase)":p.Leu49Phe		"yhhI CDS (putative transposase)":p.Ile336Met	"nrfD CDS (formate-dependent nitrite reductase, membrane subunit)":p.Ile180Phe	"rutF CDS (flavin:NADH reductase)":p.Ala76Val	"otsB CDS (trehalose-6-phosphate phosphatase, biosynthetic)":p.Cys164Arg	"rbsK CDS (ribokinase)":p.Arg239His	"otsB CDS (trehalose-6-phosphate phosphatase, biosynthetic)":p.Cys164Arg
	"rlmB CDS (23S rRNA mG2251 2'-O-ribose methyltransferase, SAM-dependent)":p.Val126Met	"purN CDS (phosphoribosylglycinamide formyltransferase 1)":p.Val84Met	"otsB CDS (trehalose-6-phosphate phosphatase, biosynthetic)":p.Cys164Arg	"pitB CDS (phosphate transporter)":p.Met442Ile	"xylA CDS (D-xylose isomerase)":p.Leu259Pro	"ligT CDS (2'-5' RNA ligase)":p.Arg163His	"sgcR CDS (putative DNA-binding transcriptional regulator)":p.Val46Ile		"yhhI CDS (putative transposase)":p.Phe252Leu	"nrfE CDS (heme lyase (NrfEFG) for insertion of heme into c552, subunit NrfE)":p.Gln471*	"sapD CDS (antimicrobial peptide ABC transporter ATPase)":p.Thr255Ala	"paoC CDS (PaoABC aldehyde oxidoreductase, Moco-containing subunit)":p.Glu345Lys	"rfbB CDS (dTDP-glucose 4,6 dehydratase, NAD(P)-binding)":p.Ile90Val	"paoC CDS (PaoABC aldehyde oxidoreductase, Moco-containing subunit)":p.Glu345Lys
	"rna CDS (ribonuclease I)":p.Trp98*	"putA CDS (fused DNA-binding transcriptional regulator/proline dehydrogenase/pyrroline-5-carboxylate dehydrogenase)":p.Gln806*	"paoC CDS (PaoABC aldehyde oxidoreductase, Moco-containing subunit)":p.Glu345Lys	"polB CDS (DNA polymerase II)":p.Tyr82fs	"yadG CDS (putative ABC transporter ATPase)":p.Gly212Ser	"ligT CDS (2'-5' RNA ligase)":p.Ser158Leu	"speC CDS (ornithine decarboxylase, constitutive)":p.Ser14Phe		"yihP CDS (putative 2,3-dihydroxypropane-1-sulfonate exporter, membrane protein)":p.Leu177Pro	"O CDS (DNA replication protein)":p.Ser124Pro	"sbcD CDS (exonuclease, dsDNA, ATP-dependent)":p.His385Tyr	"patA CDS (putrescine:2-oxoglutaric acid aminotransferase, PLP-dependent)":p.Glu243Lys	"rfbD CDS (dTDP-L-rhamnose synthase, NAD(P)-dependent dTDP-4-dehydrorhamnose reductase subunit)":p.Leu246Phe	"patA CDS (putrescine:2-oxoglutaric acid aminotransferase, PLP-dependent)":p.Glu243Lys
	"rpoB CDS (RNA polymerase, beta subunit)":p.Asp853Asn	"puuA CDS (glutamate--putrescine ligase)":p.Asn430Asp	"patA CDS (putrescine:2-oxoglutaric acid aminotransferase, PLP-dependent)":p.Glu243Lys	"potA CDS (spermidine/putrescine ABC transporter ATPase)":p.Arg300Cys	"yahA CDS (c-di-GMP-specific phosphodiesterase)":p.Leu21Ser	"ligT CDS (2'-5' RNA ligase)":p.Tyr166Ser	"speG CDS (spermidine N(1)-acetyltransferase)":p.Leu74fs		"yihR CDS (putative sulfoquinovose mutarotase)":p.Glu56Lys	"ompW CDS (outer membrane protein W)":p.Gly139Asp	"secB CDS (protein export chaperone)":p.Lys41Glu	"pbpC CDS (penicillin-insensitive murein repair transglycosylase; inactive transpeptidase domain protein)":p.Gly589Asp	"rhaR CDS (transcriptional activator of rhaSR)":p.Gln131fs	"pbpC CDS (penicillin-insensitive murein repair transglycosylase; inactive transpeptidase domain protein)":p.Gly589Asp
	"rpoB CDS (RNA polymerase, beta subunit)":p.Lys203Arg	"rbsA CDS (D-ribose ABC transporter ATPase)":p.Lys385Arg	"pbpC CDS (penicillin-insensitive murein repair transglycosylase; inactive transpeptidase domain protein)":p.Gly589Asp	"ppiA CDS (peptidyl-prolyl cis-trans isomerase A (rotamase A))":p.Gln164*	"yaiL CDS (DUF2058 family protein)":p.Ala48Thr	"livJ CDS (branched-chain amino acid ABC transporter periplasmic binding protein)":p.Gln40*	"ssuC CDS (aliphatic sulfonate ABC transporter permease)":p.Arg216Gln		"yjeJ CDS (uncharacterized protein)":p.Ala94Thr	"otsA CDS (trehalose-6-phosphate synthase)":p.Ile226Asn	"secD CDS (SecYEG protein translocase auxillary subunit)":p.Ala142Thr	"pbpG CDS (D-alanyl-D-alanine endopeptidase)":p.Pro164Ser	"rhaR CDS (transcriptional activator of rhaSR)":p.Lys125*	"pbpG CDS (D-alanyl-D-alanine endopeptidase)":p.Pro164Ser
	"rsmH CDS (16S rRNA m(4)C1402 methyltransferase, SAM-dependent)":p.Pro176Leu	"rclR CDS (reactive chlorine species (RCS)-specific activator of the rcl genes)":p.Ala74Thr	"pbpG CDS (D-alanyl-D-alanine endopeptidase)":p.Pro164Ser	"purD CDS (phosphoribosylglycinamide synthetase phosphoribosylamine-glycine ligase)":p.Ser380Asn	"ybbP CDS (putative ABC transporter permease)":p.Leu426Met	"lldP CDS (L-lactate permease)":p.Ala296Thr	"sufAB CDS (component of SufBCD complex)":p.Ser5Pro		"yjhB CDS (putative MFS transporter, membrane protein)":p.Ala142fs	"otsB CDS (trehalose-6-phosphate phosphatase, biosynthetic)":p.Cys164Arg	"sgcQ CDS (putative nucleoside triphosphatase)":p.Leu49Phe	"pck CDS (phosphoenolpyruvate carboxykinase [ATP])":p.Asp268Asn	"rho CDS (transcription termination factor)":p.Ala127Thr	"pck CDS (phosphoenolpyruvate carboxykinase [ATP])":p.Asp268Asn
	"rssA CDS (putative patatin-like family phospholipase)":p.Val36Ala	"rdgB CDS (dITP/XTP pyrophosphatase)":p.Arg146His	"pck CDS (phosphoenolpyruvate carboxykinase [ATP])":p.Asp268Asn	"purN CDS (phosphoribosylglycinamide formyltransferase 1)":p.Val84Met	"ybbV CDS (hypothetical protein)":p.[Gly73Glu]; "ybbW CDS (putative allantoin transporter)":p.[Trp27*]	"lldP CDS (L-lactate permease)":p.Cys261Tyr	"tamB CDS (translocation and assembly module for autotransporter export, inner membrane subunit)":p.Val876Ala		"ymdA CDS (uncharacterized protein)":p.Pro4fs	"paoC CDS (PaoABC aldehyde oxidoreductase, Moco-containing subunit)":p.Glu345Lys	"sgcR CDS (putative DNA-binding transcriptional regulator)":p.Val46Ile	"pdxK CDS (pyridoxal-pyridoxamine kinase/hydroxymethylpyrimidine kinase)":p.Glu82Lys	"rlmB CDS (23S rRNA mG2251 2'-O-ribose methyltransferase, SAM-dependent)":p.Val126Met	"pdxK CDS (pyridoxal-pyridoxamine kinase/hydroxymethylpyrimidine kinase)":p.Glu82Lys
	"sapD CDS (antimicrobial peptide ABC transporter ATPase)":p.Thr255Ala	"rfbD CDS (dTDP-L-rhamnose synthase, NAD(P)-dependent dTDP-4-dehydrorhamnose reductase subunit)":p.Leu246Phe	"pepN CDS (aminopeptidase N)":p.His482Arg	"putA CDS (fused DNA-binding transcriptional regulator/proline dehydrogenase/pyrroline-5-carboxylate dehydrogenase)":p.Gln806*	"ybcI CDS (DUF457 family inner membrane protein)":p.Leu93fs	"lptF CDS (lipopolysaccharide export ABC permease)":p.Asp326Ala	"tatD CDS (quality control of Tat-exported FeS proteins; Mg-dependent cytoplasmic DNase)":p.Phe260Leu		"yphE CDS (putative sugar ABC transporter ATPase)":p.Val419Ala	"patA CDS (putrescine:2-oxoglutaric acid aminotransferase, PLP-dependent)":p.Ala285Thr	"ssuB CDS (aliphatic sulfonate ABC transporter ATPase)":p.Arg83Gln	"pheT CDS (phenylalanine tRNA synthetase, beta subunit)":p.Ala347Thr	"rna CDS (ribonuclease I)":p.Trp98*	"pheT CDS (phenylalanine tRNA synthetase, beta subunit)":p.Ala347Thr
	"sdaA CDS (L-serine dehydratase 1)":p.Asp221Val	"rhaM CDS (L-rhamnose mutarotase)":p.Ala42Thr	"pheT CDS (phenylalanine tRNA synthetase, beta subunit)":p.Ala347Thr	"puuA CDS (glutamate--putrescine ligase)":p.Asn430Asp	"ybeZ CDS (heat shock protein, putative NTPase; PhoH-like protein)":p.Val188Ala	"lrhA CDS (transcriptional repressor of flagellar, motility and chemotaxis genes)":p.Ala237Val	"tesB CDS (acyl-CoA thioesterase 2)":p.Ala94Val		"yphG CDS (DUF4380 domain-containing TPR repeat protein)":p.Arg496Leu	"patA CDS (putrescine:2-oxoglutaric acid aminotransferase, PLP-dependent)":p.Glu243Lys	"ssuC CDS (aliphatic sulfonate ABC transporter permease)":p.Arg216Gln	"phr CDS (deoxyribodipyrimidine photolyase, FAD-binding)":p.Thr188Ala	"roxA CDS (50S ribosomal protein L16 arginine hydroxylase; 2-oxoglutarate oxygenase)":p.Gln135Arg	"phr CDS (deoxyribodipyrimidine photolyase, FAD-binding)":p.Thr188Ala
	"secB CDS (protein export chaperone)":p.Lys41Glu	"rhaR CDS (transcriptional activator of rhaSR)":p.Gln131fs	"phr CDS (deoxyribodipyrimidine photolyase, FAD-binding)":p.Thr188Ala	"qseB CDS (quorum sensing DNA-binding response regulator in two-component regulatory system with QseC)":p.Asp135Ala	"ybfF CDS (acyl-CoA esterase)":p.Asp30Gly	"lysA CDS (diaminopimelate decarboxylase, PLP-binding)":p.His182Tyr	"thiI CDS (tRNA s(4)U8 sulfurtransferase)":p.Asp445Val		"yqiG CDS (putative outer membrane usher protein)":p.Ser210Gly	"pbpC CDS (penicillin-insensitive murein repair transglycosylase; inactive transpeptidase domain protein)":p.Gly589Asp	"thiB CDS (thiamine/thiamine pyrophosphate/thiamine monophosphate ABC transporter periplasmic binding protein)":p.Asn279Asp	"potE CDS (putrescine/proton symporter: putrescine/ornithine antiporter)":p.Val215Ala	"rplR CDS (50S ribosomal subunit protein L18)":p.Ala50Thr	"potE CDS (putrescine/proton symporter: putrescine/ornithine antiporter)":p.Val215Ala
	"secD CDS (SecYEG protein translocase auxillary subunit)":p.Ala142Thr	"rlmN CDS (dual specificity 23S rRNA m(2)A2503, tRNA m(2)A37 methyltransferase, SAM-dependent)":p.Pro315Ser	"potE CDS (putrescine/proton symporter: putrescine/ornithine antiporter)":p.Val215Ala	"rfbB CDS (dTDP-glucose 4,6 dehydratase, NAD(P)-binding)":p.Ile90Val	"ybhF CDS (putative ABC transporter ATPase)":p.Pro165Ser	"maeA CDS (malate dehydrogenase, decarboxylating, NAD-requiring; malic enzyme)":p.Glu85Lys	"thrA CDS (Bifunctional aspartokinase/homoserine dehydrogenase 1)":p.Glu530Asp		"yqjH CDS (putative siderophore interacting protein)":p.His53Tyr	"pbpG CDS (D-alanyl-D-alanine endopeptidase)":p.Pro164Ser	"thrA CDS (Bifunctional aspartokinase/homoserine dehydrogenase 1)":p.Glu530Asp	"ppiA CDS (peptidyl-prolyl cis-trans isomerase A (rotamase A))":p.Gln164*	"rpoB CDS (RNA polymerase, beta subunit)":p.Asp853Asn	"ppiA CDS (peptidyl-prolyl cis-trans isomerase A (rotamase A))":p.Gln164*
	"sgcQ CDS (putative nucleoside triphosphatase)":p.Leu49Phe	"rna CDS (ribonuclease I)":p.Trp98*	"ppiA CDS (peptidyl-prolyl cis-trans isomerase A (rotamase A))":p.Gln164*	"rfbD CDS (dTDP-L-rhamnose synthase, NAD(P)-dependent dTDP-4-dehydrorhamnose reductase subunit)":p.Leu246Phe	"ybiA CDS (DUF1768 family protein)":p.Ser82Pro	"malQ CDS (4-alpha-glucanotransferase (amylomaltase))":p.*695Trp	"torZ CDS (trimethylamine N-oxide reductase system III, catalytic subunit)":p.Ala324Val		"yraH CDS (putative fimbrial-like adhesin protein)":p.Ser66Asn	"pck CDS (phosphoenolpyruvate carboxykinase [ATP])":p.Asp268Asn	"thrA CDS (Bifunctional aspartokinase/homoserine dehydrogenase 1)":p.Val185Glu	"pqqL CDS (putative periplasmic M16 family zinc metalloendopeptidase)":p.Thr226Ile	"rpoB CDS (RNA polymerase, beta subunit)":p.Lys203Arg	"pqqL CDS (putative periplasmic M16 family zinc metalloendopeptidase)":p.Thr226Ile
	"sgcR CDS (putative DNA-binding transcriptional regulator)":p.Val46Ile	"rnr CDS (exoribonuclease R, RNase R)":p.Gly697Ser	"pqqL CDS (putative periplasmic M16 family zinc metalloendopeptidase)":p.Thr226Ile	"rhaR CDS (transcriptional activator of rhaSR)":p.Gln131fs	"ybjJ CDS (putative drug efflux MFS transporter, inner membrane protein)":p.Asp335Glu	"malX CDS (maltose and glucose-specific PTS enzyme IIB component and IIC component)":p.Arg429Cys	"treA CDS (periplasmic trehalase)":p.Gly507fs		"zapD CDS (FtsZ stabilizer)":p.Val80Met	"pheT CDS (phenylalanine tRNA synthetase, beta subunit)":p.Ala347Thr	"torZ CDS (trimethylamine N-oxide reductase system III, catalytic subunit)":p.Ala324Val	"prfH CDS (peptide chain release factor 2)":p.Arg151Cys	"rsmF CDS (16S rRNA m(5)C1407 methyltransferase, SAM-dependent)":p.Ala19Val	"prfH CDS (peptide chain release factor 2)":p.Arg151Cys
	"smf CDS (DNA recombination-mediator A family protein)":p.Cys365Tyr	"roxA CDS (50S ribosomal protein L16 arginine hydroxylase; 2-oxoglutarate oxygenase)":p.Gly213Arg	"prfH CDS (peptide chain release factor 2)":p.Arg151Cys	"rhaR CDS (transcriptional activator of rhaSR)":p.Thr91fs	"ybjL CDS (putative transporter)":p.Pro222Leu	"manX CDS (fused mannose-specific PTS enzymes: IIA component/IIB component)":p.Ser189Tyr	"treC CDS (trehalose-6-P hydrolase)":p.Val382Ala		lac operator	"phr CDS (deoxyribodipyrimidine photolyase, FAD-binding)":p.Thr188Ala	"tqsA CDS (pheromone AI-2 transporter)":p.Met311Ile	"prmC CDS (RF-1 and RF-2 N5-glutamine methyltransferase)":p.Asp115Glu	"rsmH CDS (16S rRNA m(4)C1402 methyltransferase, SAM-dependent)":p.Pro176Leu	"prmC CDS (RF-1 and RF-2 N5-glutamine methyltransferase)":p.Asp115Glu
	"srlM CDS (sorbitol-responsive srl operon transcriptional activator)":p.His102Tyr	"rpoB CDS (RNA polymerase, beta subunit)":p.Asp853Asn	"prmC CDS (RF-1 and RF-2 N5-glutamine methyltransferase)":p.Asp115Glu	"rhsB CDS (Rhs protein with DUF4329 family putative toxin domain; putative neighboring cell growth inhibitor)":p.Glu962Asp	"ybjM CDS (inner membrane protein)":p.Phe45Ser	"mdaB CDS (NADPH quinone reductase)":p.Phe13Ser	"treF CDS (cytoplasmic trehalase)":p.Ile362Asn			"potE CDS (putrescine/proton symporter: putrescine/ornithine antiporter)":p.Val215Ala	"treA CDS (periplasmic trehalase)":p.Gly507fs	"proY CDS (proline-specific permease)":p.Tyr430His	"rutA CDS (pyrimidine oxygenase, FMN-dependent)":p.Val199Ile	"proY CDS (proline-specific permease)":p.Tyr430His
	"ssuC CDS (aliphatic sulfonate ABC transporter permease)":p.Arg216Gln	"rpoD CDS (RNA polymerase, sigma 70 (sigma D) factor)":p.Ala375Thr	"proY CDS (proline-specific permease)":p.Tyr430His	"rhsC CDS (Rhs protein with putative toxin domain; putative neighboring cell growth inhibitor)":p.Glu142Gly	"ycjS CDS (putative NADH-binding oxidoreductase)":p.Thr253Ala	"mdtC CDS (multidrug efflux system, subunit C)":p.Asp974Asn	"trg CDS (methyl-accepting chemotaxis protein III, ribose and galactose sensor receptor)":p.Thr351Met			"ppiA CDS (peptidyl-prolyl cis-trans isomerase A (rotamase A))":p.Gln164*	"treC CDS (trehalose-6-P hydrolase)":p.Val382Ala	"ptrB CDS (protease II)":p.Asp276fs	"sapD CDS (antimicrobial peptide ABC transporter ATPase)":p.Thr255Ala	"ptrB CDS (protease II)":p.Asp276fs
	"surA CDS (peptidyl-prolyl cis-trans isomerase (PPIase))":p.Ser334Pro	"rsmC CDS (16S rRNA m(2)G1207 methyltransferase, SAM-dependent)":p.Phe109fs	"ptrB CDS (protease II)":p.Asp276fs	"rihC CDS (ribonucleoside hydrolase 3)":p.Phe6Leu	"yddK CDS (hypothetical protein)":p.Ala140Val	"mdtL CDS (multidrug efflux system protein)":p.Ala353Val	"trmH CDS (tRNA mG18-2'-O-methyltransferase, SAM-dependent)":p.Met60Thr			"pqqL CDS (putative periplasmic M16 family zinc metalloendopeptidase)":p.Thr226Ile	"treF CDS (cytoplasmic trehalase)":p.Ile362Asn	"purF CDS (amidophosphoribosyltransferase)":p.Asp439Asn	"secB CDS (protein export chaperone)":p.Lys41Glu	"purF CDS (amidophosphoribosyltransferase)":p.Asp439Asn
	"thiB CDS (thiamine/thiamine pyrophosphate/thiamine monophosphate ABC transporter periplasmic binding protein)":p.Asn279Asp	"rsmH CDS (16S rRNA m(4)C1402 methyltransferase, SAM-dependent)":p.Pro176Leu	"purF CDS (amidophosphoribosyltransferase)":p.Asp439Asn	"rna CDS (ribonuclease I)":p.Trp98*	"yddK CDS (hypothetical protein)":p.Tyr177His	"melA CDS (alpha-galactosidase, NAD(P)-binding)":p.*452Glu	"truC CDS (tRNA(Ile1,Asp) pseudouridine(65) synthase)":p.Ser67Gly			"prfH CDS (peptide chain release factor 2)":p.Arg151Cys	"trg CDS (methyl-accepting chemotaxis protein III, ribose and galactose sensor receptor)":p.Thr351Met	"purN CDS (phosphoribosylglycinamide formyltransferase 1)":p.Val84Met	"secD CDS (SecYEG protein translocase auxillary subunit)":p.Ala142Thr	"purN CDS (phosphoribosylglycinamide formyltransferase 1)":p.Val84Met
	"thrA CDS (Bifunctional aspartokinase/homoserine dehydrogenase 1)":p.Glu530Asp	"rspR CDS (transcriptional repressor for rspAB)":p.His206Tyr	"purN CDS (phosphoribosylglycinamide formyltransferase 1)":p.Val84Met	"rpoB CDS (RNA polymerase, beta subunit)":p.Asp853Asn	"ydfJ CDS (putative transporter)":p.Pro397Ser	"melB CDS (melibiose:sodium symporter)":p.Ile18Asn	"tsaA CDS (tRNA-Thr(GGU) m(6)t(6)A37 methyltransferase, SAM-dependent)":p.Thr66Ala			"prmC CDS (RF-1 and RF-2 N5-glutamine methyltransferase)":p.Asp115Glu	"trmH CDS (tRNA mG18-2'-O-methyltransferase, SAM-dependent)":p.Met60Thr	"putA CDS (fused DNA-binding transcriptional regulator/proline dehydrogenase/pyrroline-5-carboxylate dehydrogenase)":p.Gln806*	"setB CDS (lactose/glucose efflux system)":p.Gly280Asp	"putA CDS (fused DNA-binding transcriptional regulator/proline dehydrogenase/pyrroline-5-carboxylate dehydrogenase)":p.Gln806*
	"torZ CDS (trimethylamine N-oxide reductase system III, catalytic subunit)":p.Ala324Val	"rutD CDS (putative reactive intermediate detoxifying aminoacrylate hydrolase)":p.Pro200fs	"putA CDS (fused DNA-binding transcriptional regulator/proline dehydrogenase/pyrroline-5-carboxylate dehydrogenase)":p.Gln806*	"rsmH CDS (16S rRNA m(4)C1402 methyltransferase, SAM-dependent)":p.Pro176Leu	"ydgD CDS (putative peptidase)":p.Ala246Thr	"metF CDS (5,10-methylenetetrahydrofolate reductase)":p.Leu264*	"ttdR CDS (transcriptional activator of ttdABT)":p.Asn165fs			"proY CDS (proline-specific permease)":p.Tyr430His	"trmJ CDS (tRNA mC32,mU32 2'-O-methyltransferase, SAM-dependent)":p.Ser141Asn	"puuA CDS (glutamate--putrescine ligase)":p.Asn430Asp	"sfmD CDS (putative outer membrane export usher protein)":p.Ser117Asn	"puuA CDS (glutamate--putrescine ligase)":p.Asn430Asp
	"treA CDS (periplasmic trehalase)":p.Gly507fs	"sapD CDS (antimicrobial peptide ABC transporter ATPase)":p.Thr255Ala	"puuA CDS (glutamate--putrescine ligase)":p.Asn430Asp	"sapA CDS (antimicrobial peptide transport ABC transporter periplasmic binding protein)":p.Arg97Ser	"ydhK CDS (putative efflux protein (PET) component of YdhJK efflux pump)":p.Ala386Thr	"metH CDS (homocysteine-N5-methyltetrahydrofolate transmethylase, B12-dependent)":p.Glu636*	"typA CDS (GTP-binding protein)":p.Thr581Pro			"ptrB CDS (protease II)":p.Asp276fs	"truB CDS (tRNA pseudouridine synthase B: tRNA pseudouridine(55) synthase and putative tmRNA pseudouridine(342) synthase)":p.Asn37Ser	"qseB CDS (quorum sensing DNA-binding response regulator in two-component regulatory system with QseC)":p.Asp135Ala	"sgcQ CDS (putative nucleoside triphosphatase)":p.Leu49Phe	"qseB CDS (quorum sensing DNA-binding response regulator in two-component regulatory system with QseC)":p.Asp135Ala
	"treC CDS (trehalose-6-P hydrolase)":p.Val382Ala	"sgcQ CDS (putative nucleoside triphosphatase)":p.Leu49Phe	"qseB CDS (quorum sensing DNA-binding response regulator in two-component regulatory system with QseC)":p.Asp135Ala	"sapD CDS (antimicrobial peptide ABC transporter ATPase)":p.Thr255Ala	"ydjG CDS (methylglyoxal reductase, NADH-dependent)":p.Ser14Leu	"mhpF CDS (acetaldehyde-CoA dehydrogenase II, NAD-binding)":p.Gly51Ser	"ubiA CDS (p-hydroxybenzoate octaprenyltransferase)":p.Ile217Val			"purF CDS (amidophosphoribosyltransferase)":p.Asp439Asn	"truC CDS (tRNA(Ile1,Asp) pseudouridine(65) synthase)":p.Ser67Gly	"R CDS (cell lysis protein)":p.Glu40Gly	"sgcR CDS (putative DNA-binding transcriptional regulator)":p.Val46Ile	"R CDS (cell lysis protein)":p.Glu40Gly
	"treF CDS (cytoplasmic trehalase)":p.Ile362Asn	"sgcR CDS (putative DNA-binding transcriptional regulator)":p.Val46Ile	"R CDS (cell lysis protein)":p.Glu40Gly	"secB CDS (protein export chaperone)":p.Lys41Glu	"yeaW CDS (putative YeaWX dioxygenase alpha subunit; 2Fe-2S cluster)":p.Cys89Tyr	"mngA CDS (fused 2-O-a-mannosyl-D-glycerate specific PTS enzymes: IIA component/IIB component/IIC component)":p.Met566Ile	"ugpA CDS (sn-glycerol-3-phosphate ABC transporter permease)":p.Val162Met			"purN CDS (phosphoribosylglycinamide formyltransferase 1)":p.Val84Met	"ttdR CDS (transcriptional activator of ttdABT)":p.Asn165fs	"rbsK CDS (ribokinase)":p.Arg239His	"sslE CDS (putative secreted and surface-associated lipoprotein mucinase)":p.Ser1484Gly	"rbsK CDS (ribokinase)":p.Arg239His
	"trg CDS (methyl-accepting chemotaxis protein III, ribose and galactose sensor receptor)":p.Thr351Met	"smf CDS (DNA recombination-mediator A family protein)":p.Gly258fs	"rbsK CDS (ribokinase)":p.Arg239His	"secD CDS (SecYEG protein translocase auxillary subunit)":p.Ala142Thr	"yeeJ CDS (putative adhesin)":p.Val562Ala	"mntS CDS (Mn(2)-response protein, MntR-repressed)":p.Phe11Ser	"uhpT CDS (hexose phosphate transporter)":p.Met446Ile			"putA CDS (fused DNA-binding transcriptional regulator/proline dehydrogenase/pyrroline-5-carboxylate dehydrogenase)":p.Gln806*	"typA CDS (GTP-binding protein)":p.Thr581Pro	"rfbB CDS (dTDP-glucose 4,6 dehydratase, NAD(P)-binding)":p.Ile90Val	"talA CDS (transaldolase A)":p.Glu137Gly	"rfbB CDS (dTDP-glucose 4,6 dehydratase, NAD(P)-binding)":p.Ile90Val
	"trmH CDS (tRNA mG18-2'-O-methyltransferase, SAM-dependent)":p.Met60Thr	"sstT CDS (sodium:serine/threonine symporter)":p.Ala341Val	"rfbB CDS (dTDP-glucose 4,6 dehydratase, NAD(P)-binding)":p.Ile90Val	"sgcQ CDS (putative nucleoside triphosphatase)":p.Leu49Phe	"yegI CDS (protein kinase-related putative non-specific DNA-binding protein)":p.Leu206Phe	"mrcA CDS (penicillin-binding protein 1a, murein transglycosylase and transpeptidase)":p.Glu271*	"umuC CDS (translesion error-prone DNA polymerase V subunit; DNA polymerase activity)":p.Ser81Asn			"puuA CDS (glutamate--putrescine ligase)":p.Asn430Asp	"ubiA CDS (p-hydroxybenzoate octaprenyltransferase)":p.Ile217Val	"rfbD CDS (dTDP-L-rhamnose synthase, NAD(P)-dependent dTDP-4-dehydrorhamnose reductase subunit)":p.Leu246Phe	"tdcE CDS (pyruvate formate-lyase 4/2-ketobutyrate formate-lyase)":p.Tyr511His	"rfbD CDS (dTDP-L-rhamnose synthase, NAD(P)-dependent dTDP-4-dehydrorhamnose reductase subunit)":p.Leu246Phe
	"truB CDS (tRNA pseudouridine synthase B: tRNA pseudouridine(55) synthase and putative tmRNA pseudouridine(342) synthase)":p.Asn37Ser	"ssuC CDS (aliphatic sulfonate ABC transporter permease)":p.Arg216Gln	"rfbD CDS (dTDP-L-rhamnose synthase, NAD(P)-dependent dTDP-4-dehydrorhamnose reductase subunit)":p.Leu246Phe	"sgcR CDS (putative DNA-binding transcriptional regulator)":p.Val46Ile	"yegK CDS (ser/thr phosphatase-related protein)":p.Val136Met	"mreB CDS (cell wall structural complex MreBCD, actin-like component MreB)":p.Ser287Tyr	"uup CDS (replication regulatory ABC-F family DNA-binding ATPase)":p.Lys230Arg			"qseB CDS (quorum sensing DNA-binding response regulator in two-component regulatory system with QseC)":p.Asp135Ala	"ubiD CDS (3-octaprenyl-4-hydroxybenzoate decarboxylase)":p.Pro129Ser	"rhaR CDS (transcriptional activator of rhaSR)":p.Gln131fs	"thiB CDS (thiamine/thiamine pyrophosphate/thiamine monophosphate ABC transporter periplasmic binding protein)":p.Asn279Asp	"rhaR CDS (transcriptional activator of rhaSR)":p.Gln131fs
	"truC CDS (tRNA(Ile1,Asp) pseudouridine(65) synthase)":p.Ser67Gly	"sufS CDS (cysteine desulfurase, stimulated by SufE; selenocysteine lyase, PLP-dependent)":p.Asn373Ser	"rhaR CDS (transcriptional activator of rhaSR)":p.Gln131fs	"sodA CDS (superoxide dismutase, Mn)":p.Asp196Asn	"yehL CDS (putative hexameric AAA+ MoxR family ATPase)":p.Met178Ile	"mrp CDS (antiporter inner membrane protein)":p.Ser318Tyr	"uvrB CDS (exision nuclease of nucleotide excision repair, DNA damage recognition component)":p.Met627Ile			"R CDS (cell lysis protein)":p.Glu40Gly	"ucpA CDS (furfural resistance protein, putative short-chain oxidoreductase)":p.Leu10Pro	"rhaR CDS (transcriptional activator of rhaSR)":p.Lys125*	"thrA CDS (Bifunctional aspartokinase/homoserine dehydrogenase 1)":p.Glu530Asp	"rhaR CDS (transcriptional activator of rhaSR)":p.Lys125*
	"ttdR CDS (transcriptional activator of ttdABT)":p.Asn165fs	"thrA CDS (Bifunctional aspartokinase/homoserine dehydrogenase 1)":p.Glu530Asp	"rhaR CDS (transcriptional activator of rhaSR)":p.Lys125*	"ssuC CDS (aliphatic sulfonate ABC transporter permease)":p.Arg216Gln	"yehY CDS (putative ABC transporter permease)":p.Ala11Val	"mscS CDS (mechanosensitive channel protein, small conductance)":p.Leu55Pro	"uvrC CDS (excinuclease UvrABC, endonuclease subunit)":p.Phe510Leu			"rbsK CDS (ribokinase)":p.Arg239His	"uhpT CDS (hexose phosphate transporter)":p.Met446Ile	"rho CDS (transcription termination factor)":p.Ala127Thr	"torZ CDS (trimethylamine N-oxide reductase system III, catalytic subunit)":p.Ala324Val	"rho CDS (transcription termination factor)":p.Ala127Thr
	"typA CDS (GTP-binding protein)":p.Thr581Pro	"tilS CDS (tRNA(Ile)-lysidine synthetase)":p.Thr123Ala	"rho CDS (transcription termination factor)":p.Ala127Thr	"sufC CDS (SufBCD Fe-S cluster assembly scaffold protein, ATP-binding protein)":p.Ala102Thr	"yfeD CDS (DUF1323 family putative DNA-binding protein)":p.Pro63Ser	"mtlD CDS (mannitol-1-phosphate dehydrogenase, NAD-dependent)":p.Thr314Ala	"uxaB CDS (altronate oxidoreductase, NAD-dependent)":p.Pro252Ser			"rbsR CDS (transcriptional repressor of ribose metabolism)":p.Met4Val	"uup CDS (replication regulatory ABC-F family DNA-binding ATPase)":p.Lys230Arg	"rlmB CDS (23S rRNA mG2251 2'-O-ribose methyltransferase, SAM-dependent)":p.Val126Met	"treC CDS (trehalose-6-P hydrolase)":p.Val382Ala	"rlmB CDS (23S rRNA mG2251 2'-O-ribose methyltransferase, SAM-dependent)":p.Val126Met
	"ubiA CDS (p-hydroxybenzoate octaprenyltransferase)":p.Ile217Val	"topA CDS (DNA topoisomerase I, omega subunit)":p.Asp551Asn	"rlmB CDS (23S rRNA mG2251 2'-O-ribose methyltransferase, SAM-dependent)":p.Val126Met	"thrA CDS (Bifunctional aspartokinase/homoserine dehydrogenase 1)":p.Glu530Asp	"ygfS CDS (putative 4Fe-4S ferredoxin-type oxidoreductase subunit)":p.Phe98Leu	"murF CDS (UDP-N-acetylmuramoyl-tripeptide:D-alanyl-D- alanine ligase)":p.Phe87Leu	"wcaI CDS (putative glycosyl transferase)":p.Ile233fs			"rfbB CDS (dTDP-glucose 4,6 dehydratase, NAD(P)-binding)":p.Ile90Val	"uvrC CDS (excinuclease UvrABC, endonuclease subunit)":p.Phe510Leu	"rna CDS (ribonuclease I)":p.Trp98*	"treF CDS (cytoplasmic trehalase)":p.Ile362Asn	"rna CDS (ribonuclease I)":p.Trp98*
	"uhpT CDS (hexose phosphate transporter)":p.Met446Ile	"torA CDS (trimethylamine N-oxide (TMAO) reductase I, catalytic subunit)":p.Pro151Ser	"rna CDS (ribonuclease I)":p.Trp98*	"tktA CDS (transketolase 1, thiamine triphosphate-binding)":p.Glu477Gly	"ygfZ CDS (iron-sulfur cluster repair protein, plumbagin resistance)":p.Val120Ile	"nac CDS (nitrogen assimilation regulon transcriptional regulator; autorepressor)":p.Gly176Glu	"wcaJ CDS (colanic biosynthesis UDP-glucose lipid carrier transferase)":p.Val240Ile			"rfbD CDS (dTDP-L-rhamnose synthase, NAD(P)-dependent dTDP-4-dehydrorhamnose reductase subunit)":p.Leu246Phe	"ves CDS (cold- and stress-inducible protein)":p.Ala41Val	"roxA CDS (50S ribosomal protein L16 arginine hydroxylase; 2-oxoglutarate oxygenase)":p.Gln135Arg	"trg CDS (methyl-accepting chemotaxis protein III, ribose and galactose sensor receptor)":p.Thr351Met	"roxA CDS (50S ribosomal protein L16 arginine hydroxylase; 2-oxoglutarate oxygenase)":p.Gln135Arg
	"uup CDS (replication regulatory ABC-F family DNA-binding ATPase)":p.Lys230Arg	"torZ CDS (trimethylamine N-oxide reductase system III, catalytic subunit)":p.Ala324Val	"roxA CDS (50S ribosomal protein L16 arginine hydroxylase; 2-oxoglutarate oxygenase)":p.Gln135Arg	"tmcA CDS (elongator methionine tRNA (ac4C34) acetyltransferase)":p.Glu644Asp	"ygjI CDS (putative transporter)":p.Ala463Thr	"nadA CDS (quinolinate synthase, subunit A)":p.Leu37Arg	"wzxE CDS (O-antigen translocase)":p.Ser151Leu			"rhaR CDS (transcriptional activator of rhaSR)":p.Gln131fs	"wcaI CDS (putative glycosyl transferase)":p.Ile233fs	"rplR CDS (50S ribosomal subunit protein L18)":p.Ala50Thr	"trmH CDS (tRNA mG18-2'-O-methyltransferase, SAM-dependent)":p.Met60Thr	"rplR CDS (50S ribosomal subunit protein L18)":p.Ala50Thr
	"uvrC CDS (excinuclease UvrABC, endonuclease subunit)":p.Phe510Leu	"treA CDS (periplasmic trehalase)":p.Gly507fs	"rplR CDS (50S ribosomal subunit protein L18)":p.Ala50Thr	"torZ CDS (trimethylamine N-oxide reductase system III, catalytic subunit)":p.Ala324Val	"yhfK CDS (putative transporter, FUSC superfamily inner membrane protein)":p.Ser537Ile	"nadA CDS (quinolinate synthase, subunit A)":p.Val43Gly	"wzyE CDS (putative ECA polysaccharide chain elongation protein)":p.Val153Ile			"rhaR CDS (transcriptional activator of rhaSR)":p.Lys125*	"wcaJ CDS (colanic biosynthesis UDP-glucose lipid carrier transferase)":p.Val240Ile	"rpoB CDS (RNA polymerase, beta subunit)":p.Asp853Asn	"truB CDS (tRNA pseudouridine synthase B: tRNA pseudouridine(55) synthase and putative tmRNA pseudouridine(342) synthase)":p.Asn37Ser	"rpoB CDS (RNA polymerase, beta subunit)":p.Asp853Asn
	"waaA CDS (3-deoxy-D-manno-octulosonic-acid transferase (KDO transferase))":p.Ala218Thr	"treC CDS (trehalose-6-P hydrolase)":p.Val382Ala	"rpoB CDS (RNA polymerase, beta subunit)":p.Asp853Asn	"tpiA CDS (triosephosphate isomerase)":p.Tyr166His	"yhgA CDS (transposase_31 family protein)":p.Ser152Pro	"narZ CDS (nitrate reductase 2 (NRZ), alpha subunit)":p.Met310Ile	"xylH CDS (D-xylose ABC transporter permease)":p.Arg62His			"rho CDS (transcription termination factor)":p.Ala127Thr	"wzxE CDS (O-antigen translocase)":p.Ser151Leu	"rpoB CDS (RNA polymerase, beta subunit)":p.Lys203Arg	"truC CDS (tRNA(Ile1,Asp) pseudouridine(65) synthase)":p.Ser67Gly	"rpoB CDS (RNA polymerase, beta subunit)":p.Lys203Arg
	"wcaI CDS (putative glycosyl transferase)":p.Ile233fs	"treF CDS (cytoplasmic trehalase)":p.Ile362Asn	"rpoB CDS (RNA polymerase, beta subunit)":p.Lys203Arg	"treA CDS (periplasmic trehalase)":p.Gly507fs	"yhgA CDS (transposase_31 family protein)":p.Val282Leu	"ndh CDS (respiratory NADH dehydrogenase 2/cupric reductase)":p.Gly256Asp	"yaeQ CDS (PDDEXK superfamily protein)":p.Gln37*			"rlmB CDS (23S rRNA mG2251 2'-O-ribose methyltransferase, SAM-dependent)":p.Val126Met	"wzyE CDS (putative ECA polysaccharide chain elongation protein)":p.Val153Ile	"rsmF CDS (16S rRNA m(5)C1407 methyltransferase, SAM-dependent)":p.Ala19Val	"ttdR CDS (transcriptional activator of ttdABT)":p.Asn165fs	"rsmF CDS (16S rRNA m(5)C1407 methyltransferase, SAM-dependent)":p.Ala19Val
	"wcaI CDS (putative glycosyl transferase)":p.Ser54Phe	"trg CDS (methyl-accepting chemotaxis protein III, ribose and galactose sensor receptor)":p.Thr351Met	"rsmF CDS (16S rRNA m(5)C1407 methyltransferase, SAM-dependent)":p.Ala19Val	"treC CDS (trehalose-6-P hydrolase)":p.Val382Ala	"yhhI CDS (putative transposase)":p.Ile336Met	"nepI CDS (putative transporter)":p.Pro254Leu	"yafL CDS (putative lipoprotein and C40 family peptidase)":p.Ala176Val			"rna CDS (ribonuclease I)":p.Trp98*	"xylH CDS (D-xylose ABC transporter permease)":p.Arg62His	"rsmH CDS (16S rRNA m(4)C1402 methyltransferase, SAM-dependent)":p.Pro176Leu	"typA CDS (GTP-binding protein)":p.Glu40Gly	"rsmH CDS (16S rRNA m(4)C1402 methyltransferase, SAM-dependent)":p.Pro176Leu
	"wcaJ CDS (colanic biosynthesis UDP-glucose lipid carrier transferase)":p.Val240Ile	"trmH CDS (tRNA mG18-2'-O-methyltransferase, SAM-dependent)":p.Met60Thr	"rsmH CDS (16S rRNA m(4)C1402 methyltransferase, SAM-dependent)":p.Pro176Leu	"treF CDS (cytoplasmic trehalase)":p.Ile362Asn	"yhhI CDS (putative transposase)":p.Phe252Leu	"nfsB CDS (dihydropteridine reductase, NAD(P)H-dependent, oxygen-insensitive)":p.Asp100Asn	"yahJ CDS (putative metallo-dependent hydrolase domain deaminase)":p.Asn44Ser			"roxA CDS (50S ribosomal protein L16 arginine hydroxylase; 2-oxoglutarate oxygenase)":p.Gln135Arg	"yaeQ CDS (PDDEXK superfamily protein)":p.Gln37*	"rutA CDS (pyrimidine oxygenase, FMN-dependent)":p.Val199Ile	"typA CDS (GTP-binding protein)":p.Thr581Pro	"rutA CDS (pyrimidine oxygenase, FMN-dependent)":p.Val199Ile
	"wcaM CDS (colanic acid biosynthesis protein)":p.Pro77Leu	"trpD CDS (fused glutamine amidotransferase (component II) of anthranilate synthase/anthranilate phosphoribosyl transferase)":p.Arg310Cys	"rutA CDS (pyrimidine oxygenase, FMN-dependent)":p.Val199Ile	"treR CDS (trehalose 6-phosphate-inducible trehalose regulon transcriptional repressor)":p.Ala217fs	"yicI CDS (putative alpha-glucosidase)":p.Arg68Trp	"norR CDS (anaerobic nitric oxide reductase DNA-binding transcriptional activator)":p.Gly72Arg	"ybcF CDS (putative carbonate kinase)":p.Pro244Ser			"rplR CDS (50S ribosomal subunit protein L18)":p.Ala50Thr	"yafL CDS (putative lipoprotein and C40 family peptidase)":p.Ala176Val	"ruvA CDS (component of RuvABC resolvasome, regulatory subunit)":p.His50Arg	"ubiA CDS (p-hydroxybenzoate octaprenyltransferase)":p.Ile217Val	"ruvA CDS (component of RuvABC resolvasome, regulatory subunit)":p.His50Arg
	"wzxE CDS (O-antigen translocase)":p.Ser151Leu	"truC CDS (tRNA(Ile1,Asp) pseudouridine(65) synthase)":p.Ser67Gly	"ruvA CDS (component of RuvABC resolvasome, regulatory subunit)":p.His50Arg	"trg CDS (methyl-accepting chemotaxis protein III, ribose and galactose sensor receptor)":p.Thr351Met	"yihP CDS (putative 2,3-dihydroxypropane-1-sulfonate exporter, membrane protein)":p.Leu177Pro	"norW CDS (NADH:flavorubredoxin oxidoreductase)":p.Val49Ala	"ybdL CDS (methionine aminotransferase, PLP-dependent)":p.Asp202Asn			"rpoB CDS (RNA polymerase, beta subunit)":p.Asp853Asn	"ybaY CDS (outer membrane lipoprotein)":p.Val170Ala	"sapD CDS (antimicrobial peptide ABC transporter ATPase)":p.Thr255Ala	"uhpC CDS (membrane protein regulates uhpT expression)":p.Ser81Pro	"sapD CDS (antimicrobial peptide ABC transporter ATPase)":p.Thr255Ala
	"wzyE CDS (putative ECA polysaccharide chain elongation protein)":p.Val153Ile	"ttdR CDS (transcriptional activator of ttdABT)":p.Asn165fs	"sapD CDS (antimicrobial peptide ABC transporter ATPase)":p.Thr255Ala	"trmH CDS (tRNA mG18-2'-O-methyltransferase, SAM-dependent)":p.Met60Thr	"yjfF CDS (putative sugar ABC transporter permease)":p.Thr232fs	"nrdI CDS (NrdEF cluster assembly flavodoxin)":p.Gly94Val	"ybeF CDS (LysR family putative transcriptional regulator)":p.Ile240Val			"rpoB CDS (RNA polymerase, beta subunit)":p.Lys203Arg	"ybbC CDS (putative immunity protein)":p.Pro78Thr	"secB CDS (protein export chaperone)":p.Lys41Glu	"uhpT CDS (hexose phosphate transporter)":p.Met446Ile	"secB CDS (protein export chaperone)":p.Lys41Glu
	"xylH CDS (D-xylose ABC transporter permease)":p.Arg62His	"typA CDS (GTP-binding protein)":p.Thr581Pro	"secB CDS (protein export chaperone)":p.Lys41Glu	"truC CDS (tRNA(Ile1,Asp) pseudouridine(65) synthase)":p.Ser67Gly	"yjfK CDS (DUF2491 family protein)":p.Gly3fs	"nrfD CDS (formate-dependent nitrite reductase, membrane subunit)":p.Ile180Phe	"ybfGH CDS (hypothetical protein)":p.Trp163*			"rsmF CDS (16S rRNA m(5)C1407 methyltransferase, SAM-dependent)":p.Ala19Val	"ybcF CDS (putative carbonate kinase)":p.Pro244Ser	"secD CDS (SecYEG protein translocase auxillary subunit)":p.Ala142Thr	"uup CDS (replication regulatory ABC-F family DNA-binding ATPase)":p.Lys230Arg	"secD CDS (SecYEG protein translocase auxillary subunit)":p.Ala142Thr
	"yaeQ CDS (PDDEXK superfamily protein)":p.Gln37*	"ubiA CDS (p-hydroxybenzoate octaprenyltransferase)":p.Ile217Val	"secD CDS (SecYEG protein translocase auxillary subunit)":p.Ala142Thr	"ttdR CDS (transcriptional activator of ttdABT)":p.Asn165fs	"yjhB CDS (putative MFS transporter, membrane protein)":p.Ala142fs	"nuoG CDS (NADH:ubiquinone oxidoreductase, chain G)":p.Ser500Tyr	"ybgQ CDS (putative outer membrane protein)":p.Trp579*			"rsmH CDS (16S rRNA m(4)C1402 methyltransferase, SAM-dependent)":p.Pro176Leu	"ybgJ CDS (putative allophanate hydrolase, subunit 1)":p.Pro134Ser	"setB CDS (lactose/glucose efflux system)":p.Gly280Asp	"uvrA CDS (ATPase and DNA damage recognition protein of nucleotide excision repair excinuclease UvrABC)":p.Ile676Thr	"setB CDS (lactose/glucose efflux system)":p.Gly280Asp
	"yafL CDS (putative lipoprotein and C40 family peptidase)":p.Ala176Val	"uhpT CDS (hexose phosphate transporter)":p.Met446Ile	"setB CDS (lactose/glucose efflux system)":p.Gly280Asp	"ttdT CDS (L-tartrate/succinate antiporte)":p.Val45Ile	"yjjQ CDS (putative transcriptional regulator)":p.Asn218Ser	"ompF CDS (outer membrane porin 1a (Ia;b;F))":p.Ser46Tyr	"ybjT CDS (putative NAD-dependent oxidoreductase)":p.Arg160Cys			"rutA CDS (pyrimidine oxygenase, FMN-dependent)":p.Val199Ile	"ybgQ CDS (putative outer membrane protein)":p.Trp579*	"sfmD CDS (putative outer membrane export usher protein)":p.Ser117Asn	"uvrC CDS (excinuclease UvrABC, endonuclease subunit)":p.Phe510Leu	"sfmD CDS (putative outer membrane export usher protein)":p.Ser117Asn
	"yaiT CDS (hypothetical protein)":p.Gln433*	"uidA CDS (beta-D-glucuronidase)":p.Ile12fs	"sfmD CDS (putative outer membrane export usher protein)":p.Ser117Asn	"typA CDS (GTP-binding protein)":p.Glu156Asp	"ymdA CDS (uncharacterized protein)":p.Pro4fs	"ompW CDS (outer membrane protein W)":p.Gly139Asp	"ycaO CDS (ribosomal protein S12 methylthiotransferase accessory factor)":p.Leu121Pro			"ruvA CDS (component of RuvABC resolvasome, regulatory subunit)":p.His50Arg	"ybjH CDS (uncharacterized protein)":p.Glu81Lys	"sgcQ CDS (putative nucleoside triphosphatase)":p.Leu49Phe	"uxuB CDS (D-mannonate oxidoreductase, NAD-dependent)":p.Ser184Phe	"sgcQ CDS (putative nucleoside triphosphatase)":p.Leu49Phe
	"ybcF CDS (putative carbonate kinase)":p.Pro244Ser	"uidC CDS (putative outer membrane porin for beta-glucuronides porin protein)":p.Arg393Gln	"sgcQ CDS (putative nucleoside triphosphatase)":p.Leu49Phe	"typA CDS (GTP-binding protein)":p.Thr581Pro	"yoaA CDS (putative ATP-dependent helicase, DinG family)":p.Glu461Lys	"otsB CDS (trehalose-6-phosphate phosphatase, biosynthetic)":p.Cys164Arg	"ycaQ CDS (DUF1006 family protein with C-terminal wHTH domain)":p.Leu288fs			"sapD CDS (antimicrobial peptide ABC transporter ATPase)":p.Thr255Ala	"ybjT CDS (putative NAD-dependent oxidoreductase)":p.Arg160Cys	"sgcR CDS (putative DNA-binding transcriptional regulator)":p.Val46Ile	"wcaJ CDS (colanic biosynthesis UDP-glucose lipid carrier transferase)":p.Tyr209His	"sgcR CDS (putative DNA-binding transcriptional regulator)":p.Val46Ile
	"ybgQ CDS (putative outer membrane protein)":p.Trp579*	"uup CDS (replication regulatory ABC-F family DNA-binding ATPase)":p.Lys230Arg	"sgcR CDS (putative DNA-binding transcriptional regulator)":p.Val46Ile	"ubiA CDS (p-hydroxybenzoate octaprenyltransferase)":p.Asn259Ser	"ypdA CDS (sensor kinase regulating yhjX; pyruvate-responsive YpdAB two-component system)":p.Glu197fs	"panE CDS (2-dehydropantoate reductase, NADPH-specific)":p.Asn50His	"ycaQ CDS (DUF1006 family protein with C-terminal wHTH domain)":p.Thr169Ala			"secB CDS (protein export chaperone)":p.Lys41Glu	"ycfT CDS (inner membrane protein)":p.Tyr126His	"sslE CDS (putative secreted and surface-associated lipoprotein mucinase)":p.Ser1484Gly	"wcaJ CDS (colanic biosynthesis UDP-glucose lipid carrier transferase)":p.Val240Ile	"sslE CDS (putative secreted and surface-associated lipoprotein mucinase)":p.Ser1484Gly
	"ybjT CDS (putative NAD-dependent oxidoreductase)":p.Arg160Cys	"uvrC CDS (excinuclease UvrABC, endonuclease subunit)":p.Phe510Leu	"sslE CDS (putative secreted and surface-associated lipoprotein mucinase)":p.Ser1484Gly	"ubiA CDS (p-hydroxybenzoate octaprenyltransferase)":p.Ile217Val	"ypjD CDS (cytochrome c assembly protein family inner membrane protein)":p.Tyr169His	"panF CDS (pantothenate:sodium symporter)":p.Gly65Glu	"ycgR CDS (flagellar velocity braking protein, c-di-GMP-regulated)":p.Ala68Val			"secD CDS (SecYEG protein translocase auxillary subunit)":p.Ala142Thr	"ycgR CDS (flagellar velocity braking protein, c-di-GMP-regulated)":p.Ala68Val	"ssuC CDS (aliphatic sulfonate ABC transporter permease)":p.Arg216Gln	"wzxE CDS (O-antigen translocase)":p.Ser151Leu	"ssuC CDS (aliphatic sulfonate ABC transporter permease)":p.Arg216Gln
	"ycaD CDS (putative MFS transporter, inner membrane protein)":p.Ala297Val	"uvrC CDS (excinuclease UvrABC, endonuclease subunit)":p.Ser218Asn	"ssuC CDS (aliphatic sulfonate ABC transporter permease)":p.Arg216Gln	"uhpT CDS (hexose phosphate transporter)":p.Met446Ile	"yqhC CDS (transcriptional activator of yqhD)":p.Gly196Asp	"patA CDS (putrescine:2-oxoglutaric acid aminotransferase, PLP-dependent)":p.Glu243Lys	"ychF CDS (catalase inhibitor protein; ATPase, K+-dependent, ribosome-associated)":p.Thr300Ile			"setB CDS (lactose/glucose efflux system)":p.Gly280Asp	"ychF CDS (catalase inhibitor protein; ATPase, K+-dependent, ribosome-associated)":p.Thr300Ile	"talA CDS (transaldolase A)":p.Glu137Gly	"wzyE CDS (putative ECA polysaccharide chain elongation protein)":p.Val153Ile	"talA CDS (transaldolase A)":p.Glu137Gly
	"yceH CDS (UPF0502 family protein)":p.Asn76Asp	"wcaI CDS (putative glycosyl transferase)":p.Ile233fs	"talA CDS (transaldolase A)":p.Glu137Gly	"uidA CDS (beta-D-glucuronidase)":p.Gln82*	"yqiG CDS (putative outer membrane usher protein)":p.Ser210Gly	"pbpC CDS (penicillin-insensitive murein repair transglycosylase; inactive transpeptidase domain protein)":p.Gly589Asp	"ycjQ CDS (putative Zn-dependent NAD(P)-binding oxidoreductase)":p.His38Tyr			"setC CDS (putative arabinose efflux transporter)":p.Pro159Leu	"ycjM CDS (alpha amylase catalytic domain family protein)":p.Lys41fs	"thiB CDS (thiamine/thiamine pyrophosphate/thiamine monophosphate ABC transporter periplasmic binding protein)":p.Asn279Asp	"wzzB CDS (regulator of length of O-antigen component of lipopolysaccharide chains)":p.Thr228Ala	"tdcE CDS (pyruvate formate-lyase 4/2-ketobutyrate formate-lyase)":p.Tyr511His
	"ycfT CDS (inner membrane protein)":p.Tyr126His	"wcaJ CDS (colanic biosynthesis UDP-glucose lipid carrier transferase)":p.Val240Ile	"thiB CDS (thiamine/thiamine pyrophosphate/thiamine monophosphate ABC transporter periplasmic binding protein)":p.Asn279Asp	"ulaC CDS (L-ascorbate-specific enzyme IIA component of PTS)":p.Ala61Val	"yqjH CDS (putative siderophore interacting protein)":p.His53Tyr	"pbpG CDS (D-alanyl-D-alanine endopeptidase)":p.Pro164Ser	"ydaM CDS (diguanylate cyclase, csgD regulator)":p.Thr317Pro			"sfmD CDS (putative outer membrane export usher protein)":p.Ser117Asn	"ycjN CDS (putative ABC sugar transporter periplasmic binding protein)":p.Ala345Thr	"thrA CDS (Bifunctional aspartokinase/homoserine dehydrogenase 1)":p.Glu530Asp	"xylA CDS (D-xylose isomerase)":p.Asp159Glu	"thiB CDS (thiamine/thiamine pyrophosphate/thiamine monophosphate ABC transporter periplasmic binding protein)":p.Asn279Asp
	"ycgR CDS (flagellar velocity braking protein, c-di-GMP-regulated)":p.Ala68Val	"wcaN CDS (putative regulatory subunit for GalU)":p.Arg279His	"thrA CDS (Bifunctional aspartokinase/homoserine dehydrogenase 1)":p.Glu530Asp	"ulaC CDS (L-ascorbate-specific enzyme IIA component of PTS)":p.Phe125Leu	lac operator	"pflB CDS (formate C-acetyltransferase 1, anaerobic; pyruvate formate-lyase 1)":p.Ala239Val	"ydbC CDS (putative NAD(P)-binding oxidoreductase)":p.Ala33Thr			"sgcQ CDS (putative nucleoside triphosphatase)":p.Leu49Phe	"ydbC CDS (putative NAD(P)-binding oxidoreductase)":p.Ala33Thr	"torZ CDS (trimethylamine N-oxide reductase system III, catalytic subunit)":p.Ala324Val	"xylH CDS (D-xylose ABC transporter permease)":p.Arg62His	"thrA CDS (Bifunctional aspartokinase/homoserine dehydrogenase 1)":p.Glu530Asp
	"ychF CDS (catalase inhibitor protein; ATPase, K+-dependent, ribosome-associated)":p.Thr300Ile	"wzxE CDS (O-antigen translocase)":p.Ser151Leu	"torZ CDS (trimethylamine N-oxide reductase system III, catalytic subunit)":p.Ala324Val	"ushA CDS (bifunctional UDP-sugar hydrolase/5'-nucleotidase)":p.Asp210Gly	matB AA change A46V	"pflB CDS (formate C-acetyltransferase 1, anaerobic; pyruvate formate-lyase 1)":p.Pro368Thr	"ydcJ CDS (putative metalloenzyme)":p.Gln151Arg			"sgcR CDS (putative DNA-binding transcriptional regulator)":p.Val46Ile	"ydbD CDS (PF10971 family putative periplasmic methylglyoxal resistance protein)":p.Ile544Asn	"treA CDS (periplasmic trehalase)":p.Gly507fs	"yaeQ CDS (PDDEXK superfamily protein)":p.Gln37*	"torZ CDS (trimethylamine N-oxide reductase system III, catalytic subunit)":p.Ala324Val
	"ydbC CDS (putative NAD(P)-binding oxidoreductase)":p.Ala33Thr	"wzyE CDS (putative ECA polysaccharide chain elongation protein)":p.Val153Ile	"treA CDS (periplasmic trehalase)":p.Gly507fs	"uup CDS (replication regulatory ABC-F family DNA-binding ATPase)":p.Lys230Arg		"pgpC CDS (phosphatidylglycerophosphatase C, membrane bound)":p.Asp12Tyr	"ydcT CDS (putative ABC transporter ATPase)":p.Phe256Ser			"sslE CDS (putative secreted and surface-associated lipoprotein mucinase)":p.Ser1484Gly	"ydcJ CDS (putative metalloenzyme)":p.Gln151Arg	"treC CDS (trehalose-6-P hydrolase)":p.Val382Ala	"yafL CDS (putative lipoprotein and C40 family peptidase)":p.Ala176Val	"treA CDS (periplasmic trehalase)":p.Gly507fs
	"ydcJ CDS (putative metalloenzyme)":p.Gln151Arg	"wzzB CDS (regulator of length of O-antigen component of lipopolysaccharide chains)":p.Glu115Gly	"treC CDS (trehalose-6-P hydrolase)":p.Val382Ala	"uvrC CDS (excinuclease UvrABC, endonuclease subunit)":p.Phe510Leu		"pgpC CDS (phosphatidylglycerophosphatase C, membrane bound)":p.Leu13Phe	"ydeM CDS (putative YdeN-specific sulfatase-maturating enzyme)":p.Ser9Asn			"ssuC CDS (aliphatic sulfonate ABC transporter permease)":p.Arg216Gln	"ydhQ CDS (autotransporter adhesin-related protein)":p.Glu160Gly	"treF CDS (cytoplasmic trehalase)":p.Ile362Asn	"yajG CDS (putative lipoprotein)":p.Glu152Lys	"treC CDS (trehalose-6-P hydrolase)":p.Val382Ala
	"yddA CDS (putative multidrug ABC transporter permease/ATPase)":p.Gln224*	"xylH CDS (D-xylose ABC transporter permease)":p.Arg62His	"treF CDS (cytoplasmic trehalase)":p.Ile362Asn	"uvrD CDS (DNA-dependent ATPase I and helicase II)":p.Ala100Thr		"pheP CDS (phenylalanine transporter)":p.Ala295Val	"ydhQ CDS (autotransporter adhesin-related protein)":p.Glu160Gly			"talA CDS (transaldolase A)":p.Glu137Gly	"ydhV CDS (putative oxidoreductase subunit)":p.Gly258Arg	"trg CDS (methyl-accepting chemotaxis protein III, ribose and galactose sensor receptor)":p.Thr351Met	"ybaM CDS (DUF2496 family protein)":p.Leu20Pro	"treF CDS (cytoplasmic trehalase)":p.Ile362Asn
	"ydhQ CDS (autotransporter adhesin-related protein)":p.Glu160Gly	"yadI CDS (putative PTS Enzyme IIA)":p.His83Tyr	"trg CDS (methyl-accepting chemotaxis protein III, ribose and galactose sensor receptor)":p.Thr351Met	"wcaI CDS (putative glycosyl transferase)":p.Ile233fs		"pheT CDS (phenylalanine tRNA synthetase, beta subunit)":p.Ala347Thr	"ydhV CDS (putative oxidoreductase subunit)":p.Gly258Arg			"thiB CDS (thiamine/thiamine pyrophosphate/thiamine monophosphate ABC transporter periplasmic binding protein)":p.Asn279Asp	"ydhW CDS (FNR, Nar, NarP-regulated protein; putative subunit of YdhYVWXUT oxidoreductase complex)":p.Val209Ile	"trmH CDS (tRNA mG18-2'-O-methyltransferase, SAM-dependent)":p.Met60Thr	"ybcF CDS (putative carbonate kinase)":p.Pro244Ser	"trg CDS (methyl-accepting chemotaxis protein III, ribose and galactose sensor receptor)":p.Thr351Met
	"ydhS CDS (putative oxidoreductase)":p.Ser45Gly	"yadM CDS (putative fimbrial-like adhesin protein)":p.Asn100Lys	"trmH CDS (tRNA mG18-2'-O-methyltransferase, SAM-dependent)":p.Met60Thr	"wcaJ CDS (colanic biosynthesis UDP-glucose lipid carrier transferase)":p.Val240Ile		"phoU CDS (negative regulator of PhoR/PhoB two-component regulator)":p.Ala16Val	"ydhW CDS (FNR, Nar, NarP-regulated protein; putative subunit of YdhYVWXUT oxidoreductase complex)":p.Val209Ile			"thrA CDS (Bifunctional aspartokinase/homoserine dehydrogenase 1)":p.Glu530Asp	"ydiJ CDS (putative FAD-linked oxidoreductase)":p.Glu254Lys	"truB CDS (tRNA pseudouridine synthase B: tRNA pseudouridine(55) synthase and putative tmRNA pseudouridine(342) synthase)":p.Asn37Ser	"ybhP CDS (endo/exonuclease/phosphatase family protein)":p.Ala87Thr	"trmH CDS (tRNA mG18-2'-O-methyltransferase, SAM-dependent)":p.Met60Thr
	"ydhV CDS (putative oxidoreductase subunit)":p.Gly258Arg	"yaeQ CDS (PDDEXK superfamily protein)":p.Gln37*	"truB CDS (tRNA pseudouridine synthase B: tRNA pseudouridine(55) synthase and putative tmRNA pseudouridine(342) synthase)":p.Asn37Ser	"wzxE CDS (O-antigen translocase)":p.Ser151Leu		"phr CDS (deoxyribodipyrimidine photolyase, FAD-binding)":p.Thr188Ala	"ydjK CDS (putative MFS sugar transporter, membrane protein)":p.Ala75Val			"torZ CDS (trimethylamine N-oxide reductase system III, catalytic subunit)":p.Ala324Val	"ydiK CDS (UPF0118 family inner membrane protein)":p.Met133fs	"truC CDS (tRNA(Ile1,Asp) pseudouridine(65) synthase)":p.Ser67Gly	"ybiB CDS (putative family 3 glycosyltransferase)":p.Ala302Thr	"truB CDS (tRNA pseudouridine synthase B: tRNA pseudouridine(55) synthase and putative tmRNA pseudouridine(342) synthase)":p.Asn37Ser
	"ydhW CDS (FNR, Nar, NarP-regulated protein; putative subunit of YdhYVWXUT oxidoreductase complex)":p.Val209Ile	"yafL CDS (putative lipoprotein and C40 family peptidase)":p.Ala176Val	"truC CDS (tRNA(Ile1,Asp) pseudouridine(65) synthase)":p.Ser67Gly	"wzyE CDS (putative ECA polysaccharide chain elongation protein)":p.Val153Ile		"pncB CDS (nicotinate phosphoribosyltransferase)":p.Asn203Ser	"yeaG CDS (protein kinase, endogenous substrate unidentified; autokinase)":p.Glu409Gly			"treA CDS (periplasmic trehalase)":p.Gly507fs	"ydjK CDS (putative MFS sugar transporter, membrane protein)":p.Ala75Val	"ttdR CDS (transcriptional activator of ttdABT)":p.Asn165fs	"ybjI CDS (5-amino-6-(5-phospho-D-ribitylamino)uracil phosphatase; pyrimidine phosphatase; riboflavin synthesis)":p.Pro159Leu	"truC CDS (tRNA(Ile1,Asp) pseudouridine(65) synthase)":p.Ser67Gly
	"ydiK CDS (UPF0118 family inner membrane protein)":p.Met133fs	"ybbP CDS (putative ABC transporter permease)":p.Arg545Cys	"ttdR CDS (transcriptional activator of ttdABT)":p.Asn165fs	"wzzB CDS (regulator of length of O-antigen component of lipopolysaccharide chains)":p.Asp271Asn		"polB CDS (DNA polymerase II)":p.Glu677Lys	"yecR CDS (lipoprotein, function unknown)":p.Ala30Thr			"treC CDS (trehalose-6-P hydrolase)":p.Val382Ala	"yeaG CDS (protein kinase, endogenous substrate unidentified; autokinase)":p.Glu409Gly	"typA CDS (GTP-binding protein)":p.Glu40Gly	"ycdT CDS (diguanylate cyclase, membrane-anchored)":p.Lys347Glu	"ttdR CDS (transcriptional activator of ttdABT)":p.Asn165fs
	"ydjE CDS (putative MFS sugar transporter, membrane protein)":p.Ala105Thr	"ybcF CDS (putative carbonate kinase)":p.Pro244Ser	"tusD CDS (sulfurtransferase for 2-thiolation step of mnm(5)-s(2)U34-tRNA synthesis)":p.Ala11Val	"xylH CDS (D-xylose ABC transporter permease)":p.Arg62His		"ppiA CDS (peptidyl-prolyl cis-trans isomerase A (rotamase A))":p.Gln164*	"yeeJ CDS (putative adhesin)":p.Leu1752Pro			"treF CDS (cytoplasmic trehalase)":p.Ile362Asn	"yeaN CDS (putative MFS transporter, inner membrane protein)":p.Ala70fs	"typA CDS (GTP-binding protein)":p.Thr581Pro	"ycfT CDS (inner membrane protein)":p.Tyr126His	"typA CDS (GTP-binding protein)":p.Glu40Gly
	"ydjK CDS (putative MFS sugar transporter, membrane protein)":p.Ala75Val	"ybdL CDS (methionine aminotransferase, PLP-dependent)":p.Gly246Asp	"typA CDS (GTP-binding protein)":p.Glu40Gly	"yaeQ CDS (PDDEXK superfamily protein)":p.Gln37*		"prc CDS (carboxy-terminal protease for penicillin-binding protein 3)":p.Asp184Glu	"yegI CDS (protein kinase-related putative non-specific DNA-binding protein)":p.His557Tyr			"trg CDS (methyl-accepting chemotaxis protein III, ribose and galactose sensor receptor)":p.Thr351Met	"yeaP CDS (diguanylate cyclase)":p.Val260Ile	"ubiA CDS (p-hydroxybenzoate octaprenyltransferase)":p.Ile217Val	"ycgR CDS (flagellar velocity braking protein, c-di-GMP-regulated)":p.Ala68Val	"typA CDS (GTP-binding protein)":p.Thr581Pro
	"yeaG CDS (protein kinase, endogenous substrate unidentified; autokinase)":p.Glu409Gly	"ybgQ CDS (putative outer membrane protein)":p.Trp579*	"typA CDS (GTP-binding protein)":p.Thr581Pro	"yafL CDS (putative lipoprotein and C40 family peptidase)":p.Ala176Val		"preA CDS (dihydropyrimidine dehydrogenase, NADH-dependent, subunit C)":p.Glu314*	"yeiW CDS (UPF0153 cysteine cluster protein)":p.Arg4Cys			"trmH CDS (tRNA mG18-2'-O-methyltransferase, SAM-dependent)":p.Met60Thr	"yebT CDS (MCE domain protein)":p.Arg209Leu	"uhpC CDS (membrane protein regulates uhpT expression)":p.Ser81Pro	"ychF CDS (catalase inhibitor protein; ATPase, K+-dependent, ribosome-associated)":p.Thr300Ile	"ubiA CDS (p-hydroxybenzoate octaprenyltransferase)":p.Ile217Val
	"yebT CDS (MCE domain protein)":p.Arg209Leu	"ybjT CDS (putative NAD-dependent oxidoreductase)":p.Arg160Cys	"ubiA CDS (p-hydroxybenzoate octaprenyltransferase)":p.Ile217Val	"ybaE CDS (putative ABC transporter periplasmic binding protein)":p.Gln474Arg		"proV CDS (glycine betaine/proline ABC transporter periplasmic binding protein)":p.Glu202*	"yfcC CDS (putative inner membrane transporter; C4-dicarboxylate anaerobic carrier family protein)":p.Gly186Ser			"truB CDS (tRNA pseudouridine synthase B: tRNA pseudouridine(55) synthase and putative tmRNA pseudouridine(342) synthase)":p.Asn37Ser	"yecR CDS (lipoprotein, function unknown)":p.Ala30Thr	"uhpT CDS (hexose phosphate transporter)":p.Met446Ile	"ydbC CDS (putative NAD(P)-binding oxidoreductase)":p.Ala33Thr	"uhpC CDS (membrane protein regulates uhpT expression)":p.Ser81Pro
	"yecR CDS (lipoprotein, function unknown)":p.Ala30Thr	"ycaI CDS (ComEC family inner membrane protein)":p.Ile85Asn	"uhpC CDS (membrane protein regulates uhpT expression)":p.Ser81Pro	"ybcF CDS (putative carbonate kinase)":p.Pro244Ser		"proV CDS (glycine betaine/proline ABC transporter periplasmic binding protein)":p.Thr127Ala	"yfhR CDS (putative S9 family prolyl oligopeptidase)":p.Phe183Ser			"truC CDS (tRNA(Ile1,Asp) pseudouridine(65) synthase)":p.Ser67Gly	"yeeJ CDS (putative adhesin)":p.Met2344Val	"uup CDS (replication regulatory ABC-F family DNA-binding ATPase)":p.Lys230Arg	"ydbD CDS (PF10971 family putative periplasmic methylglyoxal resistance protein)":p.Thr675Ala	"uhpT CDS (hexose phosphate transporter)":p.Met446Ile
	"yeeJ CDS (putative adhesin)":p.Met2344Val	"ycgR CDS (flagellar velocity braking protein, c-di-GMP-regulated)":p.Ala68Val	"uhpT CDS (hexose phosphate transporter)":p.Met446Ile	"ybcJ CDS (ribosome-associated protein; putative RNA-binding protein)":p.Ala70Val		"pth CDS (peptidyl-tRNA hydrolase)":p.Lys123Glu	"ygbN CDS (putative transporter)":p.Glu222Lys			"ttdR CDS (transcriptional activator of ttdABT)":p.Asn165fs	"yegH CDS (inner membrane protein)":p.Val338Ala	"uvrC CDS (excinuclease UvrABC, endonuclease subunit)":p.Phe510Leu	"ydcJ CDS (putative metalloenzyme)":p.Gln151Arg	"uup CDS (replication regulatory ABC-F family DNA-binding ATPase)":p.Lys230Arg
	"yehI CDS (DUF4132 domain-containing protein)":p.Glu727Lys	"ychF CDS (catalase inhibitor protein; ATPase, K+-dependent, ribosome-associated)":p.Thr300Ile	"uup CDS (replication regulatory ABC-F family DNA-binding ATPase)":p.Lys230Arg	"ybeY CDS (ssRNA-specific endoribonuclease; 16S rRNA 3' end maturation and quality control co-endoribonuclease working with RNase R; rRNA transcription antitermination factor)":p.Leu120Ser		"ptsP CDS (PEP-protein phosphotransferase enzyme I; GAF domain containing protein)":p.Ala215fs	"ygeQ CDS (hypothetical protein)":p.Ala115Val			"typA CDS (GTP-binding protein)":p.Glu40Gly	"yegV CDS (putative kinase)":p.Ser251Pro	"uxuB CDS (D-mannonate oxidoreductase, NAD-dependent)":p.Ser184Phe	"ydeI CDS (hydrogen peroxide resistance OB fold protein; putative periplasmic protein)":p.Met50fs	"uvrA CDS (ATPase and DNA damage recognition protein of nucleotide excision repair excinuclease UvrABC)":p.Ile676Thr
	"yeiW CDS (UPF0153 cysteine cluster protein)":p.Arg4Cys	"yciK CDS (putative EmrKY-TolC system oxoacyl-(acyl carrier protein) reductase)":p.Thr150Ala	"uvrC CDS (excinuclease UvrABC, endonuclease subunit)":p.Phe510Leu	"ybgQ CDS (putative outer membrane protein)":p.Trp579*		"ptsP CDS (PEP-protein phosphotransferase enzyme I; GAF domain containing protein)":p.Asn491Asp	"ygfI CDS (putative DNA-binding transcriptional regulator)":p.His29Arg			"typA CDS (GTP-binding protein)":p.Thr581Pro	"yehI CDS (DUF4132 domain-containing protein)":p.Glu727Lys	"wcaI CDS (putative glycosyl transferase)":p.Ile233fs	"ydhQ CDS (autotransporter adhesin-related protein)":p.Thr246Ala	"uvrC CDS (excinuclease UvrABC, endonuclease subunit)":p.Phe510Leu
	"yfbT CDS (sugar phosphatase)":p.Ala88fs	"yciM CDS (LPS regulatory protein; putative modulator of LpxC proteolysis)":p.Lys159Glu	"uxuB CDS (D-mannonate oxidoreductase, NAD-dependent)":p.Ser184Phe	"ybjD CDS (putative OLD family ATP-dependent endonuclease; DUF2813 family protein)":p.Arg350His		"purN CDS (phosphoribosylglycinamide formyltransferase 1)":p.Val84Met	"ygfZ CDS (iron-sulfur cluster repair protein, plumbagin resistance)":p.Val164Ala			"ubiA CDS (p-hydroxybenzoate octaprenyltransferase)":p.Ile217Val	"yehI CDS (DUF4132 domain-containing protein)":p.Val301Ile	"wcaJ CDS (colanic biosynthesis UDP-glucose lipid carrier transferase)":p.Tyr209His	"ydhS CDS (putative oxidoreductase)":p.Ser45Gly	"uxuB CDS (D-mannonate oxidoreductase, NAD-dependent)":p.Ser184Phe
	"yfcC CDS (putative inner membrane transporter; C4-dicarboxylate anaerobic carrier family protein)":p.Gly186Ser	"ydbC CDS (putative NAD(P)-binding oxidoreductase)":p.Ala33Thr	"wcaI CDS (putative glycosyl transferase)":p.Ile233fs	"ybjP CDS (lipoprotein)":p.Trp145Gly		"putA CDS (fused DNA-binding transcriptional regulator/proline dehydrogenase/pyrroline-5-carboxylate dehydrogenase)":p.Gln806*	"yggF CDS (fructose 1,6 bisphosphatase isozyme)":p.Ala168Val			"uhpC CDS (membrane protein regulates uhpT expression)":p.Ser81Pro	"yehP CDS (VMA domain putative YehL ATPase stimulator)":p.Val155Ala	"wcaJ CDS (colanic biosynthesis UDP-glucose lipid carrier transferase)":p.Val240Ile	"ydhV CDS (putative oxidoreductase subunit)":p.Gly258Arg	"wcaI CDS (putative glycosyl transferase)":p.Ile233fs
	"yfhR CDS (putative S9 family prolyl oligopeptidase)":p.Phe183Ser	"ydcJ CDS (putative metalloenzyme)":p.Gln151Arg	"wcaJ CDS (colanic biosynthesis UDP-glucose lipid carrier transferase)":p.Tyr209His	"ybjT CDS (putative NAD-dependent oxidoreductase)":p.Arg160Cys		"putA CDS (fused DNA-binding transcriptional regulator/proline dehydrogenase/pyrroline-5-carboxylate dehydrogenase)":p.Pro1098Leu	"yghQ CDS (putative inner membrane polysaccharide flippase)":p.Asn95Ser			"uhpT CDS (hexose phosphate transporter)":p.Met446Ile	"yeiW CDS (UPF0153 cysteine cluster protein)":p.Arg4Cys	"wzxE CDS (O-antigen translocase)":p.Ser151Leu	"ydhW CDS (FNR, Nar, NarP-regulated protein; putative subunit of YdhYVWXUT oxidoreductase complex)":p.Val209Ile	"wcaJ CDS (colanic biosynthesis UDP-glucose lipid carrier transferase)":p.Tyr209His
	"ygbN CDS (putative transporter)":p.Glu222Lys	"ydhQ CDS (autotransporter adhesin-related protein)":p.Glu160Gly	"wcaJ CDS (colanic biosynthesis UDP-glucose lipid carrier transferase)":p.Val240Ile	"ycaL CDS (putative peptidase-related chaperone)":p.Val131Ile		"puuA CDS (glutamate--putrescine ligase)":p.Asn430Asp	"ygiQ CDS (Radical SAM superfamily protein)":p.Met92Val			"uup CDS (replication regulatory ABC-F family DNA-binding ATPase)":p.Lys230Arg	"yfbT CDS (sugar phosphatase)":p.Ala88fs	"wzyE CDS (putative ECA polysaccharide chain elongation protein)":p.Val153Ile	"ydiK CDS (UPF0118 family inner membrane protein)":p.Met133fs	"wcaJ CDS (colanic biosynthesis UDP-glucose lipid carrier transferase)":p.Val240Ile
	"ygfZ CDS (iron-sulfur cluster repair protein, plumbagin resistance)":p.Val164Ala	"ydhV CDS (putative oxidoreductase subunit)":p.Gly258Arg	"wzxE CDS (O-antigen translocase)":p.Ser151Leu	"ycgR CDS (flagellar velocity braking protein, c-di-GMP-regulated)":p.Ala68Val		"puuR CDS (repressor for the divergent puu operons, putrescine inducible)":p.Gln91*	"yhbX CDS (putative EptAB family phosphoethanolamine transferase, inner membrane protein)":p.Gly440Cys			"uvrC CDS (excinuclease UvrABC, endonuclease subunit)":p.Phe510Leu	"yfcC CDS (putative inner membrane transporter; C4-dicarboxylate anaerobic carrier family protein)":p.Gly186Ser	"wzzB CDS (regulator of length of O-antigen component of lipopolysaccharide chains)":p.Thr228Ala	"ydjK CDS (putative MFS sugar transporter, membrane protein)":p.Ala75Val	"wzxE CDS (O-antigen translocase)":p.Ser151Leu
	"yggF CDS (fructose 1,6 bisphosphatase isozyme)":p.Ala168Val	"ydhW CDS (FNR, Nar, NarP-regulated protein; putative subunit of YdhYVWXUT oxidoreductase complex)":p.Val209Ile	"wzyE CDS (putative ECA polysaccharide chain elongation protein)":p.Val153Ile	"ychA CDS (transglutaminase-like TPR-repeat protein)":p.Phe29Ser		"rapA CDS (RNA polymerase remodeling/recycling factor ATPase; RNA polymerase-associated, ATP-dependent RNA translocase)":p.Asp368Asn	"yheT CDS (UPF0017 family putative hydrolase)":p.Gly23Ser			"uxuB CDS (D-mannonate oxidoreductase, NAD-dependent)":p.Ser184Phe	"yfcTU CDS (putative outer membrane export usher protein)":p.Trp165*	"xylA CDS (D-xylose isomerase)":p.Asp159Glu	"ydjZ CDS (TVP38/TMEM64 family inner membrane protein)":p.Ala63Val	"wzyE CDS (putative ECA polysaccharide chain elongation protein)":p.Val153Ile
	"ygiQ CDS (Radical SAM superfamily protein)":p.Met92Val	"ydiN CDS (putative MFS transporter, membrane protein)":p.Phe11Ser	"wzzB CDS (regulator of length of O-antigen component of lipopolysaccharide chains)":p.Thr228Ala	"ychF CDS (catalase inhibitor protein; ATPase, K+-dependent, ribosome-associated)":p.Thr300Ile		"rcsC CDS (hybrid sensory kinase in two-component regulatory system with RcsB and YojN)":p.Ser673*	"yhgA CDS (transposase_31 family protein)":p.Val282Leu			"wcaI CDS (putative glycosyl transferase)":p.Ile233fs	"yfhR CDS (putative S9 family prolyl oligopeptidase)":p.Phe183Ser	"xylH CDS (D-xylose ABC transporter permease)":p.Arg62His	"yeaG CDS (protein kinase, endogenous substrate unidentified; autokinase)":p.Glu409Gly	"wzzB CDS (regulator of length of O-antigen component of lipopolysaccharide chains)":p.Thr228Ala
	"yhbX CDS (putative EptAB family phosphoethanolamine transferase, inner membrane protein)":p.Gly440Cys	"ydjK CDS (putative MFS sugar transporter, membrane protein)":p.Ala75Val	"xylA CDS (D-xylose isomerase)":p.Asp159Glu	"ycjM CDS (alpha amylase catalytic domain family protein)":p.Glu121Lys		"rfbB CDS (dTDP-glucose 4,6 dehydratase, NAD(P)-binding)":p.Ile90Val	"yhhJ CDS (putative ABC transporter permease)":p.Met180Ile			"wcaJ CDS (colanic biosynthesis UDP-glucose lipid carrier transferase)":p.Tyr209His	"ygbN CDS (putative transporter)":p.Glu222Lys	"yaeQ CDS (PDDEXK superfamily protein)":p.Gln37*	"yebT CDS (MCE domain protein)":p.Arg209Leu	"xylA CDS (D-xylose isomerase)":p.Asp159Glu
	"yhdE CDS (dTTP/UTP pyrophosphatase; m(5)UTP/m(5)CTP/pseudo-UTP pyrophosphatase)":p.Phe185Leu	"yeaG CDS (protein kinase, endogenous substrate unidentified; autokinase)":p.Glu409Gly	"xylH CDS (D-xylose ABC transporter permease)":p.Ala326Thr	"ydaM CDS (diguanylate cyclase, csgD regulator)":p.Arg215Cys		"rfbD CDS (dTDP-L-rhamnose synthase, NAD(P)-dependent dTDP-4-dehydrorhamnose reductase subunit)":p.Ala89Glu	"yhjY CDS (autotransporter beta-domain protein)":p.Val85Ala			"wcaJ CDS (colanic biosynthesis UDP-glucose lipid carrier transferase)":p.Val240Ile	"ygfZ CDS (iron-sulfur cluster repair protein, plumbagin resistance)":p.Val164Ala	"yafL CDS (putative lipoprotein and C40 family peptidase)":p.Ala176Val	"yebT CDS (MCE domain protein)":p.Arg695Cys	"xylH CDS (D-xylose ABC transporter permease)":p.Arg62His
	"yhgA CDS (transposase_31 family protein)":p.Val282Leu	"yeaG CDS (protein kinase, endogenous substrate unidentified; autokinase)":p.Ser490Pro	"xylH CDS (D-xylose ABC transporter permease)":p.Arg62His	"ydbC CDS (putative NAD(P)-binding oxidoreductase)":p.Ala33Thr		"rfbD CDS (dTDP-L-rhamnose synthase, NAD(P)-dependent dTDP-4-dehydrorhamnose reductase subunit)":p.Ala97Val	"yicI CDS (putative alpha-glucosidase)":p.Asp371Gly			"wzxE CDS (O-antigen translocase)":p.Ser151Leu	"yggF CDS (fructose 1,6 bisphosphatase isozyme)":p.Ala168Val	"yaiC CDS (diguanylate cyclase, cellulose regualtor)":p.Arg366His	"yebV CDS (uncharacterized protein)":p.Thr28Ala	"yaeQ CDS (PDDEXK superfamily protein)":p.Gln37*
	"yhhJ CDS (putative ABC transporter permease)":p.Ile220Asn	"yeaL CDS (UPF0756 family putative inner membrane protein)":p.Gly102Asp	"yaeQ CDS (PDDEXK superfamily protein)":p.Gln37*	"ydcJ CDS (putative metalloenzyme)":p.Gln151Arg		"rfbD CDS (dTDP-L-rhamnose synthase, NAD(P)-dependent dTDP-4-dehydrorhamnose reductase subunit)":p.Leu246Phe	"yidE CDS (putative transporter)":p.Gly463Glu			"wzyE CDS (putative ECA polysaccharide chain elongation protein)":p.Val153Ile	"yghXY CDS (putative hydrolase)":p.Asn222Asp	"yajG CDS (putative lipoprotein)":p.Glu152Lys	"yecR CDS (lipoprotein, function unknown)":p.Ala30Thr	"yafL CDS (putative lipoprotein and C40 family peptidase)":p.Ala176Val
	"yhhJ CDS (putative ABC transporter permease)":p.Met180Ile	"yecD CDS (isochorismatase family protein)":p.Phe44Ser	"yafL CDS (putative lipoprotein and C40 family peptidase)":p.Ala176Val	"yddH CDS (flavin reductase like-protein)":p.Ile5Thr		"rhaR CDS (transcriptional activator of rhaSR)":p.Gln131fs	"yieP CDS (putative transcriptional regulator)":p.Thr96Ile			"wzzB CDS (regulator of length of O-antigen component of lipopolysaccharide chains)":p.Thr228Ala	"ygiQ CDS (Radical SAM superfamily protein)":p.Met92Val	"ybaM CDS (DUF2496 family protein)":p.Leu20Pro	"yeeJ CDS (putative adhesin)":p.Met2344Val	"yaiC CDS (diguanylate cyclase, cellulose regualtor)":p.Arg366His
	"yhiKL CDS (hypothetical protein)":p.Val41Ala	"yecN CDS (MAPEG family inner membrane protein)":p.Arg100*	"yaiC CDS (diguanylate cyclase, cellulose regualtor)":p.Arg366His	"ydeM CDS (putative YdeN-specific sulfatase-maturating enzyme)":p.Arg248His		"rluB CDS (23S rRNA pseudouridine(2605) synthase)":p.Gly77Asp	"yigM CDS (putative inner membrane EamA-like transporter)":p.Asn223Asp			"xylA CDS (D-xylose isomerase)":p.Asp159Glu	"ygjK CDS (alpha-glucosidase)":p.Ala363Thr	"ybcF CDS (putative carbonate kinase)":p.Pro244Ser	"yegU CDS (ADP-ribosylglycohydrolase family protein)":p.Ile284Val	"yajG CDS (putative lipoprotein)":p.Glu152Lys
	"yhjY CDS (autotransporter beta-domain protein)":p.Val85Ala	"yecR CDS (lipoprotein, function unknown)":p.Ala30Thr	"yajG CDS (putative lipoprotein)":p.Glu152Lys	"ydhQ CDS (autotransporter adhesin-related protein)":p.Glu160Gly		"rna CDS (ribonuclease I)":p.Trp98*	"yjjI CDS (DUF3029 family protein, putative glycine radical enzyme)":p.Glu398Lys			"xylH CDS (D-xylose ABC transporter permease)":p.Arg62His	"yhbX CDS (putative EptAB family phosphoethanolamine transferase, inner membrane protein)":p.Gly440Cys	"ybgQ CDS (putative outer membrane protein)":p.Trp579*	"yehI CDS (DUF4132 domain-containing protein)":p.Glu727Lys	"ybaM CDS (DUF2496 family protein)":p.Leu20Pro
	"yigM CDS (putative inner membrane EamA-like transporter)":p.Asn223Asp	"yeeJ CDS (putative adhesin)":p.Val1311Met	"ybaM CDS (DUF2496 family protein)":p.Leu20Pro	"ydhV CDS (putative oxidoreductase subunit)":p.Gly258Arg		"rpe CDS (D-ribulose-5-phosphate 3-epimerase)":p.Gly179Ser	"ynbD CDS (putative phosphatase inner membrane protein)":p.Thr113Met			"yaeQ CDS (PDDEXK superfamily protein)":p.Gln37*	"yhdE CDS (dTTP/UTP pyrophosphatase; m(5)UTP/m(5)CTP/pseudo-UTP pyrophosphatase)":p.Phe185Leu	"ybhP CDS (endo/exonuclease/phosphatase family protein)":p.Ala87Thr	"yeiW CDS (UPF0153 cysteine cluster protein)":p.Arg4Cys	"ybcF CDS (putative carbonate kinase)":p.Pro244Ser
	"yneK CDS (uncharacterized protein)":p.Val198Ala	"yeeZ CDS (putative epimerase)":p.Gln90Arg	"ybcF CDS (putative carbonate kinase)":p.Pro244Ser	"ydhW CDS (FNR, Nar, NarP-regulated protein; putative subunit of YdhYVWXUT oxidoreductase complex)":p.Val209Ile		"rplF CDS (50S ribosomal subunit protein L6)":p.Arg3Ser	"yneK CDS (uncharacterized protein)":p.Val198Ala			"yafL CDS (putative lipoprotein and C40 family peptidase)":p.Ala176Val	"yhfW CDS (phosphopentomutase-related metalloenzyme superfamily protein)":p.Asn393Asp	"ybiB CDS (putative family 3 glycosyltransferase)":p.Ala302Thr	"yfaL CDS (adhesin)":p.Glu1193Lys	"ybgQ CDS (putative outer membrane protein)":p.Trp579*
	"yneL CDS (putative transcriptional regulator)":p.Ser70Phe	"yegU CDS (ADP-ribosylglycohydrolase family protein)":p.Leu90Ile	"ybgQ CDS (putative outer membrane protein)":p.Trp579*	"ydiJ CDS (putative FAD-linked oxidoreductase)":p.His767Tyr		"rpoB CDS (RNA polymerase, beta subunit)":p.Asp853Asn	"yneL CDS (putative transcriptional regulator)":p.Ser70Phe			"yaiC CDS (diguanylate cyclase, cellulose regualtor)":p.Arg366His	"yhgA CDS (transposase_31 family protein)":p.Val282Leu	"ybjI CDS (5-amino-6-(5-phospho-D-ribitylamino)uracil phosphatase; pyrimidine phosphatase; riboflavin synthesis)":p.Pro159Leu	"yfbT CDS (sugar phosphatase)":p.Ala88fs	"ybhP CDS (endo/exonuclease/phosphatase family protein)":p.Ala87Thr
	"yoaC CDS (DUF1889 family protein)":p.Ala8Val	"yehI CDS (DUF4132 domain-containing protein)":p.Glu175*	"ybhP CDS (endo/exonuclease/phosphatase family protein)":p.Ala87Thr	"ydjK CDS (putative MFS sugar transporter, membrane protein)":p.Ala75Val		"rpoC CDS (RNA polymerase, beta prime subunit)":p.Ser655Tyr	"yoaC CDS (DUF1889 family protein)":p.Ala8Val			"yajG CDS (putative lipoprotein)":p.Glu152Lys	"yhhI CDS (putative transposase)":p.Cys241Tyr	"ybjT CDS (putative NAD-dependent oxidoreductase)":p.Arg160Cys	"yfcC CDS (putative inner membrane transporter; C4-dicarboxylate anaerobic carrier family protein)":p.Gly186Ser	"ybiB CDS (putative family 3 glycosyltransferase)":p.Ala302Thr
	"yohGH CDS (putative outer membrane protein)":p.Ala440Val	"yeiW CDS (UPF0153 cysteine cluster protein)":p.Arg4Cys	"ybiB CDS (putative family 3 glycosyltransferase)":p.Ala302Thr	"yeaG CDS (protein kinase, endogenous substrate unidentified; autokinase)":p.Glu409Gly		"rsmH CDS (16S rRNA m(4)C1402 methyltransferase, SAM-dependent)":p.Pro176Leu	"yohGH CDS (putative outer membrane protein)":p.Ala440Val			"ybaM CDS (DUF2496 family protein)":p.Leu20Pro	"yhhJ CDS (putative ABC transporter permease)":p.Ile220Asn	"ycdT CDS (diguanylate cyclase, membrane-anchored)":p.Lys347Glu	"yfeA CDS (putative diguanylate cyclase)":p.Leu253Phe	"ybjI CDS (5-amino-6-(5-phospho-D-ribitylamino)uracil phosphatase; pyrimidine phosphatase; riboflavin synthesis)":p.Pro159Leu
	"ypdA CDS (sensor kinase regulating yhjX; pyruvate-responsive YpdAB two-component system)":p.Val48Ala	"yejO CDS (putative autotransporter outer membrane protein)":p.Tyr624Cys	"ybjI CDS (5-amino-6-(5-phospho-D-ribitylamino)uracil phosphatase; pyrimidine phosphatase; riboflavin synthesis)":p.Pro159Leu	"yebT CDS (MCE domain protein)":p.Phe221Ser		"rsmH CDS (16S rRNA m(4)C1402 methyltransferase, SAM-dependent)":p.Val304Ala	"ypfN CDS (putative membrane protein, UPF0370 family)":p.Lys60fs			"ybcF CDS (putative carbonate kinase)":p.Pro244Ser	"yhhJ CDS (putative ABC transporter permease)":p.Met180Ile	"ycfT CDS (inner membrane protein)":p.Tyr126His	"yfhL CDS (putative 4Fe-4S cluster-containing protein)":p.Ile56Phe	"ybjT CDS (putative NAD-dependent oxidoreductase)":p.Arg160Cys
	"yphG CDS (DUF4380 domain-containing TPR repeat protein)":p.Ala521Thr	"yfaA CDS (DUF2138 family protein, putative host defense protein)":p.Ala450Thr	"ybjT CDS (putative NAD-dependent oxidoreductase)":p.Arg160Cys	"yecR CDS (lipoprotein, function unknown)":p.Ala30Thr		"rsxA CDS (SoxR iron-sulfur cluster reduction factor component; inner membrane protein of electron transport complex)":p.Glu89*	"ypjD CDS (cytochrome c assembly protein family inner membrane protein)":p.Gly94Asp			"ybgQ CDS (putative outer membrane protein)":p.Trp579*	"yhjY CDS (autotransporter beta-domain protein)":p.Val85Ala	"ycgR CDS (flagellar velocity braking protein, c-di-GMP-regulated)":p.Ala68Val	"yfhM CDS (bacterial alpha2-macroglobulin colonization factor ECAM; anti-host protease defense factor; periplasmic inner membrane-anchored lipoprotein)":p.Tyr627Cys	"ycdT CDS (diguanylate cyclase, membrane-anchored)":p.Lys347Glu
	"ypjD CDS (cytochrome c assembly protein family inner membrane protein)":p.Gly94Asp	"yfaA CDS (DUF2138 family protein, putative host defense protein)":p.Ser123Leu	"ycdT CDS (diguanylate cyclase, membrane-anchored)":p.Lys347Glu	"yehH CDS (molybdate metabolism regulator)":p.Glu23Gly		"rtcA CDS (RNA 3'-terminal phosphate cyclase)":p.Ser237*	"yqcA CDS (short-chain flavodoxin, FMN-binding)":p.Ala28Thr			"ybhP CDS (endo/exonuclease/phosphatase family protein)":p.Ala87Thr	"yigM CDS (putative inner membrane EamA-like transporter)":p.Asn223Asp	"ychF CDS (catalase inhibitor protein; ATPase, K+-dependent, ribosome-associated)":p.Thr300Ile	"yfhR CDS (putative S9 family prolyl oligopeptidase)":p.Phe183Ser	"ycfT CDS (inner membrane protein)":p.Tyr126His
	"yqcC CDS (DUF446 family protein)":p.Ala105Ser	"yfaS CDS (putative membrane protein)":p.Pro43Ser	"ycfT CDS (inner membrane protein)":p.Tyr126His	"yehM CDS (uncharacterized protein)":p.Ala598Val		"rutG CDS (pyrimidine permease)":p.Gly301Asp	"yqgA CDS (DUF554 family putative inner membrane protein)":p.Leu18Phe			"ybiB CDS (putative family 3 glycosyltransferase)":p.Ala302Thr	"yjbH CDS (DUF940 family extracellular polysaccharide protein)":p.Asn285Ser	"ydbC CDS (putative NAD(P)-binding oxidoreductase)":p.Ala33Thr	"ygbN CDS (putative transporter)":p.Glu222Lys	"ycgR CDS (flagellar velocity braking protein, c-di-GMP-regulated)":p.Ala68Val
	"ytfA CDS (putative transcriptional regulator)":p.Arg87Cys	"yfcC CDS (putative inner membrane transporter; C4-dicarboxylate anaerobic carrier family protein)":p.Gly186Ser	"ycgR CDS (flagellar velocity braking protein, c-di-GMP-regulated)":p.Ala68Val	"yeiW CDS (UPF0153 cysteine cluster protein)":p.Arg4Cys		"rutR CDS (rut operon transcriptional repressor for)":p.Pro211Ser	"zapD CDS (FtsZ stabilizer)":p.Val53Ala			"ybjI CDS (5-amino-6-(5-phospho-D-ribitylamino)uracil phosphatase; pyrimidine phosphatase; riboflavin synthesis)":p.Pro159Leu	"yneK CDS (uncharacterized protein)":p.Val198Ala	"ydbD CDS (PF10971 family putative periplasmic methylglyoxal resistance protein)":p.Thr675Ala	"ygdQ CDS (UPF0053 family inner membrane protein)":p.Arg60Cys	"ychF CDS (catalase inhibitor protein; ATPase, K+-dependent, ribosome-associated)":p.Thr300Ile
	"zapD CDS (FtsZ stabilizer)":p.Val53Ala	"yfhM CDS (bacterial alpha2-macroglobulin colonization factor ECAM; anti-host protease defense factor; periplasmic inner membrane-anchored lipoprotein)":p.Pro204Ser	"ychF CDS (catalase inhibitor protein; ATPase, K+-dependent, ribosome-associated)":p.Thr300Ile	"yfcC CDS (putative inner membrane transporter; C4-dicarboxylate anaerobic carrier family protein)":p.Gly186Ser		"ruvB CDS (ATP-dependent DNA helicase, component of RuvABC resolvasome)":p.Ser243*	"zitB CDS (zinc efflux system)":p.Leu89Ile			"ybjT CDS (putative NAD-dependent oxidoreductase)":p.Arg160Cys	"yneL CDS (putative transcriptional regulator)":p.Ser70Phe	"ydcJ CDS (putative metalloenzyme)":p.Gln151Arg	"ygfZ CDS (iron-sulfur cluster repair protein, plumbagin resistance)":p.Val164Ala	"ydbC CDS (putative NAD(P)-binding oxidoreductase)":p.Ala33Thr
	"zitB CDS (zinc efflux system)":p.Leu89Ile	"yfhR CDS (putative S9 family prolyl oligopeptidase)":p.Phe183Ser	"ydbC CDS (putative NAD(P)-binding oxidoreductase)":p.Ala33Thr	"yfeH CDS (putative inorganic ion transporter)":p.Met72Ile		"sapD CDS (antimicrobial peptide ABC transporter ATPase)":p.Thr255Ala	lac operator			"ycdT CDS (diguanylate cyclase, membrane-anchored)":p.Lys347Glu	"yoaC CDS (DUF1889 family protein)":p.Ala8Val	"ydeI CDS (hydrogen peroxide resistance OB fold protein; putative periplasmic protein)":p.Met50fs	"yggF CDS (fructose 1,6 bisphosphatase isozyme)":p.Ala168Val	"ydbD CDS (PF10971 family putative periplasmic methylglyoxal resistance protein)":p.Thr675Ala
	"zwf CDS (glucose-6-phosphate 1-dehydrogenase)":p.Val3Ala	"ygbN CDS (putative transporter)":p.Glu222Lys	"ydbD CDS (PF10971 family putative periplasmic methylglyoxal resistance protein)":p.Thr675Ala	"yfeX CDS (porphyrinogen oxidase, cytoplasmic)":p.Gln191*		"sbcB CDS (exodeoxyribonuclease I; exonuclease I)":p.Gly266Val	MatC AA mutation L424P			"ycfT CDS (inner membrane protein)":p.Tyr126His	"yohGH CDS (putative outer membrane protein)":p.Ala440Val	"ydhQ CDS (autotransporter adhesin-related protein)":p.Glu160Gly	"ygiQ CDS (Radical SAM superfamily protein)":p.Met92Val	"ydcJ CDS (putative metalloenzyme)":p.Gln151Arg
	lac operator	"ygfB CDS (UPF0149 family protein)":p.Leu50Pro	"ydcJ CDS (putative metalloenzyme)":p.Gln151Arg	"yfhM CDS (bacterial alpha2-macroglobulin colonization factor ECAM; anti-host protease defense factor; periplasmic inner membrane-anchored lipoprotein)":p.Ala1129Val		"setA CDS (broad specificity sugar efflux system)":p.Tyr372Cys				"ycgR CDS (flagellar velocity braking protein, c-di-GMP-regulated)":p.Ala68Val	"ypdA CDS (sensor kinase regulating yhjX; pyruvate-responsive YpdAB two-component system)":p.Val48Ala	"ydhQ CDS (autotransporter adhesin-related protein)":p.Thr246Ala	"ygiS CDS (putative ABC transporter permease)":p.Gly117Asp	"ydeI CDS (hydrogen peroxide resistance OB fold protein; putative periplasmic protein)":p.Met50fs
		"ygfZ CDS (iron-sulfur cluster repair protein, plumbagin resistance)":p.Val164Ala	"ydeI CDS (hydrogen peroxide resistance OB fold protein; putative periplasmic protein)":p.Met50fs	"yfhM CDS (bacterial alpha2-macroglobulin colonization factor ECAM; anti-host protease defense factor; periplasmic inner membrane-anchored lipoprotein)":p.Asp1216Gly		"sgcQ CDS (putative nucleoside triphosphatase)":p.Leu49Phe				"ychF CDS (catalase inhibitor protein; ATPase, K+-dependent, ribosome-associated)":p.Thr300Ile	"ypjD CDS (cytochrome c assembly protein family inner membrane protein)":p.Gly94Asp	"ydhS CDS (putative oxidoreductase)":p.Ser45Gly	"yhbX CDS (putative EptAB family phosphoethanolamine transferase, inner membrane protein)":p.Gly440Cys	"ydhQ CDS (autotransporter adhesin-related protein)":p.Glu160Gly
		"yggF CDS (fructose 1,6 bisphosphatase isozyme)":p.Ala168Val	"ydhQ CDS (autotransporter adhesin-related protein)":p.Glu160Gly	"yfhR CDS (putative S9 family prolyl oligopeptidase)":p.Phe183Ser		"sgcR CDS (putative DNA-binding transcriptional regulator)":p.Val46Ile				"ydbC CDS (putative NAD(P)-binding oxidoreductase)":p.Ala33Thr	"ytfA CDS (putative transcriptional regulator)":p.Arg87Cys	"ydhU CDS (putative cytochrome b subunit of YdhYVWXUT oxidoreductase complex)":p.Trp29*	"yhdE CDS (dTTP/UTP pyrophosphatase; m(5)UTP/m(5)CTP/pseudo-UTP pyrophosphatase)":p.Phe185Leu	"ydhQ CDS (autotransporter adhesin-related protein)":p.Thr246Ala
		"ygiQ CDS (Radical SAM superfamily protein)":p.Met92Val	"ydhQ CDS (autotransporter adhesin-related protein)":p.Thr246Ala	"ygbJ CDS (putative dehydrogenase)":p.Ala185fs		"ssuC CDS (aliphatic sulfonate ABC transporter permease)":p.Arg216Gln				"ydbD CDS (PF10971 family putative periplasmic methylglyoxal resistance protein)":p.Thr675Ala	"ytfQ CDS (galactofuranose ABC transporter periplasmic binding protein)":p.Ala178Val	"ydhV CDS (putative oxidoreductase subunit)":p.Gly258Arg	"yhgA CDS (transposase_31 family protein)":p.Val282Leu	"ydhS CDS (putative oxidoreductase)":p.Ser45Gly
		"ygiS CDS (putative ABC transporter permease)":p.Glu453Gly	"ydhS CDS (putative oxidoreductase)":p.Ser45Gly	"ygbJ CDS (putative dehydrogenase)":p.Gly233Asp		"sucA CDS (2-oxoglutarate decarboxylase, thiamine triphosphate-binding)":p.Ser530Pro				"ydcJ CDS (putative metalloenzyme)":p.Gln151Arg	"zapD CDS (FtsZ stabilizer)":p.Val53Ala	"ydhW CDS (FNR, Nar, NarP-regulated protein; putative subunit of YdhYVWXUT oxidoreductase complex)":p.Val209Ile	"yhhJ CDS (putative ABC transporter permease)":p.Ile220Asn	"ydhU CDS (putative cytochrome b subunit of YdhYVWXUT oxidoreductase complex)":p.Trp29*
		"yhbX CDS (putative EptAB family phosphoethanolamine transferase, inner membrane protein)":p.Gly440Cys	"ydhU CDS (putative cytochrome b subunit of YdhYVWXUT oxidoreductase complex)":p.Trp29*	"ygbN CDS (putative transporter)":p.Glu222Lys		"sufD CDS (component of SufBCD Fe-S cluster assembly scaffold)":p.Val422Ile				"ydeI CDS (hydrogen peroxide resistance OB fold protein; putative periplasmic protein)":p.Met50fs	"zitB CDS (zinc efflux system)":p.Leu89Ile	"ydiK CDS (UPF0118 family inner membrane protein)":p.Met133fs	"yhhJ CDS (putative ABC transporter permease)":p.Met180Ile	"ydhV CDS (putative oxidoreductase subunit)":p.Gly258Arg
		"yhgA CDS (transposase_31 family protein)":p.Val282Leu	"ydhV CDS (putative oxidoreductase subunit)":p.Gly258Arg	"ygfZ CDS (iron-sulfur cluster repair protein, plumbagin resistance)":p.Val164Ala		"tamB CDS (translocation and assembly module for autotransporter export, inner membrane subunit)":p.Gln496*				"ydhQ CDS (autotransporter adhesin-related protein)":p.Glu160Gly	"zwf CDS (glucose-6-phosphate 1-dehydrogenase)":p.Val3Ala	"ydjK CDS (putative MFS sugar transporter, membrane protein)":p.Ala75Val	"yhjY CDS (autotransporter beta-domain protein)":p.Val85Ala	"ydhW CDS (FNR, Nar, NarP-regulated protein; putative subunit of YdhYVWXUT oxidoreductase complex)":p.Val209Ile
		"yhhJ CDS (putative ABC transporter permease)":p.Met180Ile	"ydhW CDS (FNR, Nar, NarP-regulated protein; putative subunit of YdhYVWXUT oxidoreductase complex)":p.Val209Ile	"yggC CDS (putative PanK family P-loop kinase)":p.Met216Ile		"tdcE CDS (pyruvate formate-lyase 4/2-ketobutyrate formate-lyase)":p.Thr85Ile				"ydhQ CDS (autotransporter adhesin-related protein)":p.Thr246Ala	lac operator	"yeaG CDS (protein kinase, endogenous substrate unidentified; autokinase)":p.Glu409Gly	"yieE CDS (phosphopantetheinyl transferase superfamily protein)":p.Arg236His	"ydiK CDS (UPF0118 family inner membrane protein)":p.Met133fs
		"yhjY CDS (autotransporter beta-domain protein)":p.Val85Ala	"ydiK CDS (UPF0118 family inner membrane protein)":p.Met133fs	"yggF CDS (fructose 1,6 bisphosphatase isozyme)":p.Ala168Val		"thiK CDS (thiamine kinase)":p.Gly191Val				"ydhS CDS (putative oxidoreductase)":p.Ser45Gly	"ydhS CDS (putative oxidoreductase)":p.Ser45Gly	"yebT CDS (MCE domain protein)":p.Arg209Leu	"yigM CDS (putative inner membrane EamA-like transporter)":p.Asn223Asp	"ydjK CDS (putative MFS sugar transporter, membrane protein)":p.Ala75Val
		"yigM CDS (putative inner membrane EamA-like transporter)":p.Asn223Asp	"ydjK CDS (putative MFS sugar transporter, membrane protein)":p.Ala75Val	"yggF CDS (fructose 1,6 bisphosphatase isozyme)":p.Glu171Lys		"thrA CDS (Bifunctional aspartokinase/homoserine dehydrogenase 1)":p.Glu530Asp				"ydhU CDS (putative cytochrome b subunit of YdhYVWXUT oxidoreductase complex)":p.Trp29*	"ydhU CDS (putative cytochrome b subunit of YdhYVWXUT oxidoreductase complex)":p.Trp29*	"yebT CDS (MCE domain protein)":p.Arg695Cys	"yjbE CDS (extracellular polysaccharide production threonine-rich protein)":p.Thr71Ile	"ydjZ CDS (TVP38/TMEM64 family inner membrane protein)":p.Ala63Val
		"yijO CDS (AraC family putative transcriptional activator)":p.Gln105His	"yeaG CDS (protein kinase, endogenous substrate unidentified; autokinase)":p.Glu409Gly	"yggF CDS (fructose 1,6 bisphosphatase isozyme)":p.Met117Ile		"tolC CDS (transport channel)":p.Gln27Arg				"ydhV CDS (putative oxidoreductase subunit)":p.Gly258Arg	"ydhV CDS (putative oxidoreductase subunit)":p.Gly258Arg	"yebV CDS (uncharacterized protein)":p.Thr28Ala	"yjcC CDS (putative membrane-anchored cyclic-di-GMP phosphodiesterase)":p.Cys498Tyr	"yeaG CDS (protein kinase, endogenous substrate unidentified; autokinase)":p.Glu409Gly
		"yjbL CDS (uncharacterized protein)":p.Gly10Arg	"yebT CDS (MCE domain protein)":p.Arg209Leu	"yghF CDS (putative secretion pathway protein, C-type protein)":p.Gln71*		"torZ CDS (trimethylamine N-oxide reductase system III, catalytic subunit)":p.Ala324Val				"ydhW CDS (FNR, Nar, NarP-regulated protein; putative subunit of YdhYVWXUT oxidoreductase complex)":p.Val209Ile	"ydhW CDS (FNR, Nar, NarP-regulated protein; putative subunit of YdhYVWXUT oxidoreductase complex)":p.Val209Ile	"yecR CDS (lipoprotein, function unknown)":p.Ala30Thr	"yjhC CDS (GFO/IDH/MOCA family putative oxidoreductase NAD(P)-dependent)":p.Ile241Val	"yebT CDS (MCE domain protein)":p.Arg209Leu
		"ynbA CDS (inner membrane protein)":p.Val162Ile	"yebT CDS (MCE domain protein)":p.Arg695Cys	"ygiQ CDS (Radical SAM superfamily protein)":p.Met92Val		"treA CDS (periplasmic trehalase)":p.Gly507fs				"ydiK CDS (UPF0118 family inner membrane protein)":p.Met133fs	"ydiK CDS (UPF0118 family inner membrane protein)":p.Met133fs	"yeeJ CDS (putative adhesin)":p.Met2344Val	"ymgF CDS (inner membrane division septum protein)":p.Ser34Gly	"yebT CDS (MCE domain protein)":p.Arg695Cys
		"yneK CDS (uncharacterized protein)":p.Val198Ala	"yebV CDS (uncharacterized protein)":p.Thr28Ala	"yhbX CDS (putative EptAB family phosphoethanolamine transferase, inner membrane protein)":p.Gly440Cys		"treC CDS (trehalose-6-P hydrolase)":p.Val382Ala				"ydjK CDS (putative MFS sugar transporter, membrane protein)":p.Ala75Val	"ydjK CDS (putative MFS sugar transporter, membrane protein)":p.Ala75Val	"yegU CDS (ADP-ribosylglycohydrolase family protein)":p.Ile284Val	"ymjA CDS (DUF2543 family protein)":p.Ile71Phe	"yebV CDS (uncharacterized protein)":p.Thr28Ala
		"yneL CDS (putative transcriptional regulator)":p.Ser70Phe	"yecR CDS (lipoprotein, function unknown)":p.Ala30Thr	"yhgA CDS (transposase_31 family protein)":p.Val282Leu		"treF CDS (cytoplasmic trehalase)":p.Ile362Asn				"yeaG CDS (protein kinase, endogenous substrate unidentified; autokinase)":p.Glu409Gly	"yeaG CDS (protein kinase, endogenous substrate unidentified; autokinase)":p.Glu409Gly	"yehI CDS (DUF4132 domain-containing protein)":p.Glu727Lys	"yneK CDS (uncharacterized protein)":p.Val198Ala	"yecR CDS (lipoprotein, function unknown)":p.Ala30Thr
		"yniA CDS (fructosamine kinase family protein)":p.Gly197Asp	"yeeJ CDS (putative adhesin)":p.Met2344Val	"yhhI CDS (putative transposase)":p.Thr277Ile		"trg CDS (methyl-accepting chemotaxis protein III, ribose and galactose sensor receptor)":p.Thr351Met				"yebT CDS (MCE domain protein)":p.Arg209Leu	"yebT CDS (MCE domain protein)":p.Arg209Leu	"yeiW CDS (UPF0153 cysteine cluster protein)":p.Arg4Cys	"yneL CDS (putative transcriptional regulator)":p.Ser70Phe	"yeeJ CDS (putative adhesin)":p.Met2344Val
		"yoaC CDS (DUF1889 family protein)":p.Ala8Val	"yegU CDS (ADP-ribosylglycohydrolase family protein)":p.Ile284Val	"yhhJ CDS (putative ABC transporter permease)":p.Met180Ile		"trmH CDS (tRNA mG18-2'-O-methyltransferase, SAM-dependent)":p.Met60Thr				"yebT CDS (MCE domain protein)":p.Arg695Cys	"yebT CDS (MCE domain protein)":p.Arg695Cys	"yfaL CDS (adhesin)":p.Glu1193Lys	"yoaC CDS (DUF1889 family protein)":p.Ala8Val	"yegU CDS (ADP-ribosylglycohydrolase family protein)":p.Ile284Val
		"yohGH CDS (putative outer membrane protein)":p.Ala440Val	"yehI CDS (DUF4132 domain-containing protein)":p.Glu727Lys	"yhiKL CDS (hypothetical protein)":p.Leu288fs		"trpD CDS (fused glutamine amidotransferase (component II) of anthranilate synthase/anthranilate phosphoribosyl transferase)":p.Ser313Tyr				"yebV CDS (uncharacterized protein)":p.Thr28Ala	"yebV CDS (uncharacterized protein)":p.Thr28Ala	"yfbT CDS (sugar phosphatase)":p.Ala88fs	"yohGH CDS (putative outer membrane protein)":p.Ala440Val	"yehI CDS (DUF4132 domain-containing protein)":p.Glu727Lys
		"yphB CDS (mutarotase superfamily protein, YphB family)":p.Pro275Leu	"yeiW CDS (UPF0153 cysteine cluster protein)":p.Arg4Cys	"yhjG CDS (putative inner membrane-anchored periplasmic AsmA family protein)":p.Val417Ala		"truC CDS (tRNA(Ile1,Asp) pseudouridine(65) synthase)":p.Ser67Gly				"yecR CDS (lipoprotein, function unknown)":p.Ala30Thr	"yecR CDS (lipoprotein, function unknown)":p.Ala30Thr	"yfcC CDS (putative inner membrane transporter; C4-dicarboxylate anaerobic carrier family protein)":p.Gly186Ser	"ypdA CDS (sensor kinase regulating yhjX; pyruvate-responsive YpdAB two-component system)":p.Val48Ala	"yeiW CDS (UPF0153 cysteine cluster protein)":p.Arg4Cys
		"ypjD CDS (cytochrome c assembly protein family inner membrane protein)":p.Gly94Asp	"yfaL CDS (adhesin)":p.Glu1193Lys	"yhjY CDS (autotransporter beta-domain protein)":p.Val85Ala		"ttdR CDS (transcriptional activator of ttdABT)":p.Asn165fs				"yeeJ CDS (putative adhesin)":p.Met2344Val	"yeeJ CDS (putative adhesin)":p.Met2344Val	"yfeA CDS (putative diguanylate cyclase)":p.Leu253Phe	"ypjD CDS (cytochrome c assembly protein family inner membrane protein)":p.Gly94Asp	"yfaL CDS (adhesin)":p.Glu1193Lys
		"yrbG CDS (putative calcium/sodium:proton antiporter)":p.Asn243Ser	"yfbT CDS (sugar phosphatase)":p.Ala88fs	"yigM CDS (putative inner membrane EamA-like transporter)":p.Asn223Asp		"typA CDS (GTP-binding protein)":p.Thr581Pro				"yegU CDS (ADP-ribosylglycohydrolase family protein)":p.Ile284Val	"yegU CDS (ADP-ribosylglycohydrolase family protein)":p.Ile284Val	"yfhL CDS (putative 4Fe-4S cluster-containing protein)":p.Ile56Phe	"yqhD CDS (aldehyde reductase, NADPH-dependent)":p.Gly21Asp	"yfbT CDS (sugar phosphatase)":p.Ala88fs
		"ytfE CDS (iron-sulfur cluster repair protein RIC)":p.Val177Ala	"yfcC CDS (putative inner membrane transporter; C4-dicarboxylate anaerobic carrier family protein)":p.Gly186Ser	"yjbB CDS (putative Na+/Pi-cotransporter)":p.Glu42fs		"ubiA CDS (p-hydroxybenzoate octaprenyltransferase)":p.Ile217Val				"yehI CDS (DUF4132 domain-containing protein)":p.Glu727Lys	"yehI CDS (DUF4132 domain-containing protein)":p.Glu727Lys	"yfhM CDS (bacterial alpha2-macroglobulin colonization factor ECAM; anti-host protease defense factor; periplasmic inner membrane-anchored lipoprotein)":p.Tyr627Cys	"yqiI CDS (fimbrial protein)":p.Ala228Val	"yfcC CDS (putative inner membrane transporter; C4-dicarboxylate anaerobic carrier family protein)":p.Gly186Ser
		"ytfF CDS (DMT transporter family inner membrane protein)":p.Ala296Val	"yfeA CDS (putative diguanylate cyclase)":p.Leu253Phe	"yjgN CDS (DUF898 family inner membrane protein)":p.Pro150Leu		"uhpT CDS (hexose phosphate transporter)":p.Met446Ile				"yeiW CDS (UPF0153 cysteine cluster protein)":p.Arg4Cys	"yeiW CDS (UPF0153 cysteine cluster protein)":p.Arg4Cys	"yfhR CDS (putative S9 family prolyl oligopeptidase)":p.Phe183Ser	"ytfA CDS (putative transcriptional regulator)":p.Arg87Cys	"yfeA CDS (putative diguanylate cyclase)":p.Leu253Phe
		"zapD CDS (FtsZ stabilizer)":p.Val53Ala	"yfhL CDS (putative 4Fe-4S cluster-containing protein)":p.Ile56Phe	"yjtD CDS (putative methyltransferase)":p.Gln37fs		"uup CDS (replication regulatory ABC-F family DNA-binding ATPase)":p.Lys230Arg				"yfaL CDS (adhesin)":p.Glu1193Lys	"yfaL CDS (adhesin)":p.Glu1193Lys	"ygbN CDS (putative transporter)":p.Glu222Lys	"zapD CDS (FtsZ stabilizer)":p.Val53Ala	"yfhL CDS (putative 4Fe-4S cluster-containing protein)":p.Ile56Phe
		"zitB CDS (zinc efflux system)":p.Leu89Ile	"yfhM CDS (bacterial alpha2-macroglobulin colonization factor ECAM; anti-host protease defense factor; periplasmic inner membrane-anchored lipoprotein)":p.Tyr627Cys	"yneF CDS (putative membrane-bound diguanylate cyclase)":p.Tyr192*		"uvrC CDS (excinuclease UvrABC, endonuclease subunit)":p.Phe510Leu				"yfbT CDS (sugar phosphatase)":p.Ala88fs	"yfbT CDS (sugar phosphatase)":p.Ala88fs	"ygdQ CDS (UPF0053 family inner membrane protein)":p.Arg60Cys	"zitB CDS (zinc efflux system)":p.Leu89Ile	"yfhM CDS (bacterial alpha2-macroglobulin colonization factor ECAM; anti-host protease defense factor; periplasmic inner membrane-anchored lipoprotein)":p.Tyr627Cys
		lac operator	"yfhR CDS (putative S9 family prolyl oligopeptidase)":p.Phe183Ser	"yneK CDS (uncharacterized protein)":p.Val198Ala		"uxaB CDS (altronate oxidoreductase, NAD-dependent)":p.Ser209Pro				"yfcC CDS (putative inner membrane transporter; C4-dicarboxylate anaerobic carrier family protein)":p.Gly186Ser	"yfcC CDS (putative inner membrane transporter; C4-dicarboxylate anaerobic carrier family protein)":p.Gly186Ser	"ygfZ CDS (iron-sulfur cluster repair protein, plumbagin resistance)":p.Val164Ala	"zwf CDS (glucose-6-phosphate 1-dehydrogenase)":p.Val3Ala	"yfhR CDS (putative S9 family prolyl oligopeptidase)":p.Phe183Ser
		MatC A365S	"ygbN CDS (putative transporter)":p.Glu222Lys	"yneL CDS (putative transcriptional regulator)":p.Ser70Phe		"waaV CDS (putative beta1,3-glucosyltransferase)":p.Gly182Val				"yfeA CDS (putative diguanylate cyclase)":p.Leu253Phe	"yfeA CDS (putative diguanylate cyclase)":p.Leu253Phe	"yggF CDS (fructose 1,6 bisphosphatase isozyme)":p.Ala168Val	lac operator	"ygbN CDS (putative transporter)":p.Glu222Lys
			"ygdQ CDS (UPF0053 family inner membrane protein)":p.Arg60Cys	"yoaC CDS (DUF1889 family protein)":p.Ala8Val		"wcaA CDS (putative glycosyl transferase)":p.Phe225Ile				"yfhL CDS (putative 4Fe-4S cluster-containing protein)":p.Ile56Phe	"yfhL CDS (putative 4Fe-4S cluster-containing protein)":p.Ile56Phe	"ygiQ CDS (Radical SAM superfamily protein)":p.Met92Val	lac operator	"ygdQ CDS (UPF0053 family inner membrane protein)":p.Arg60Cys
			"ygfZ CDS (iron-sulfur cluster repair protein, plumbagin resistance)":p.Val164Ala	"yohGH CDS (putative outer membrane protein)":p.Ala440Val		"wcaI CDS (putative glycosyl transferase)":p.Ile233fs				"yfhM CDS (bacterial alpha2-macroglobulin colonization factor ECAM; anti-host protease defense factor; periplasmic inner membrane-anchored lipoprotein)":p.Tyr627Cys	"yfhM CDS (bacterial alpha2-macroglobulin colonization factor ECAM; anti-host protease defense factor; periplasmic inner membrane-anchored lipoprotein)":p.Tyr627Cys	"ygiS CDS (putative ABC transporter permease)":p.Gly117Asp		"ygfZ CDS (iron-sulfur cluster repair protein, plumbagin resistance)":p.Val164Ala
			"yggF CDS (fructose 1,6 bisphosphatase isozyme)":p.Ala168Val	"ypjD CDS (cytochrome c assembly protein family inner membrane protein)":p.Gly94Asp		"wcaI CDS (putative glycosyl transferase)":p.Ser178Tyr				"yfhR CDS (putative S9 family prolyl oligopeptidase)":p.Phe183Ser	"yfhR CDS (putative S9 family prolyl oligopeptidase)":p.Phe183Ser	"yhbX CDS (putative EptAB family phosphoethanolamine transferase, inner membrane protein)":p.Gly440Cys		"yggF CDS (fructose 1,6 bisphosphatase isozyme)":p.Ala168Val
			"ygiQ CDS (Radical SAM superfamily protein)":p.Met92Val	"ytfA CDS (putative transcriptional regulator)":p.Arg87Cys		"wcaJ CDS (colanic biosynthesis UDP-glucose lipid carrier transferase)":p.Val240Ile				"ygbN CDS (putative transporter)":p.Glu222Lys	"ygbN CDS (putative transporter)":p.Glu222Lys	"yhdE CDS (dTTP/UTP pyrophosphatase; m(5)UTP/m(5)CTP/pseudo-UTP pyrophosphatase)":p.Phe185Leu		"ygiQ CDS (Radical SAM superfamily protein)":p.Met92Val
			"yhbX CDS (putative EptAB family phosphoethanolamine transferase, inner membrane protein)":p.Gly440Cys	"zapD CDS (FtsZ stabilizer)":p.Val53Ala		"wecB CDS (UDP-N-acetyl glucosamine-2-epimerase)":p.Glu41*				"ygdQ CDS (UPF0053 family inner membrane protein)":p.Arg60Cys	"ygdQ CDS (UPF0053 family inner membrane protein)":p.Arg60Cys	"yhgA CDS (transposase_31 family protein)":p.Val282Leu		"ygiS CDS (putative ABC transporter permease)":p.Gly117Asp
			"yhdE CDS (dTTP/UTP pyrophosphatase; m(5)UTP/m(5)CTP/pseudo-UTP pyrophosphatase)":p.Phe185Leu	"zitB CDS (zinc efflux system)":p.Ala173Thr		"wzxC CDS (putative colanic acid exporter)":p.Asn84Asp				"ygfZ CDS (iron-sulfur cluster repair protein, plumbagin resistance)":p.Val164Ala	"ygfZ CDS (iron-sulfur cluster repair protein, plumbagin resistance)":p.Val164Ala	"yhhJ CDS (putative ABC transporter permease)":p.Ile220Asn		"yhbX CDS (putative EptAB family phosphoethanolamine transferase, inner membrane protein)":p.Gly440Cys
			"yhgA CDS (transposase_31 family protein)":p.Val282Leu	"zitB CDS (zinc efflux system)":p.Leu89Ile		"wzxE CDS (O-antigen translocase)":p.Ser151Leu				"yggE CDS (oxidative stress defense protein)":p.Gly175Ser	"yggE CDS (oxidative stress defense protein)":p.Gly175Ser	"yhhJ CDS (putative ABC transporter permease)":p.Met180Ile		"yhdE CDS (dTTP/UTP pyrophosphatase; m(5)UTP/m(5)CTP/pseudo-UTP pyrophosphatase)":p.Phe185Leu
			"yhhJ CDS (putative ABC transporter permease)":p.Ile220Asn	"znuB CDS (zinc ABC transporter permease)":p.Ala207Thr		"wzyE CDS (putative ECA polysaccharide chain elongation protein)":p.Val153Ile				"yggF CDS (fructose 1,6 bisphosphatase isozyme)":p.Ala168Val	"yggF CDS (fructose 1,6 bisphosphatase isozyme)":p.Ala168Val	"yhjY CDS (autotransporter beta-domain protein)":p.Val85Ala		"yhgA CDS (transposase_31 family protein)":p.Val282Leu
			"yhhJ CDS (putative ABC transporter permease)":p.Met180Ile	lac operator		"xerC CDS (site-specific tyrosine recombinase)":p.Ala290Glu				"ygiQ CDS (Radical SAM superfamily protein)":p.Met92Val	"ygiQ CDS (Radical SAM superfamily protein)":p.Met92Val	"yicH CDS (putative inner membrane-anchored periplasmic AsmA family protein)":p.Asn527Asp		"yhhJ CDS (putative ABC transporter permease)":p.Ile220Asn
			"yhjY CDS (autotransporter beta-domain protein)":p.Val85Ala	matC mutation AA V87A		"xylH CDS (D-xylose ABC transporter permease)":p.Arg62His				"yhbX CDS (putative EptAB family phosphoethanolamine transferase, inner membrane protein)":p.Gly440Cys	"yhbX CDS (putative EptAB family phosphoethanolamine transferase, inner membrane protein)":p.Gly440Cys	"yidZ CDS (putative DNA-binding transcriptional regulator)":p.Gln283fs		"yhhJ CDS (putative ABC transporter permease)":p.Met180Ile
			"yieE CDS (phosphopantetheinyl transferase superfamily protein)":p.Arg236His			"xylR CDS (xylose divergent operon transcriptional activator)":p.Glu28Gly				"yhdE CDS (dTTP/UTP pyrophosphatase; m(5)UTP/m(5)CTP/pseudo-UTP pyrophosphatase)":p.Phe185Leu	"yhdE CDS (dTTP/UTP pyrophosphatase; m(5)UTP/m(5)CTP/pseudo-UTP pyrophosphatase)":p.Phe185Leu	"yieE CDS (phosphopantetheinyl transferase superfamily protein)":p.Arg236His		"yhjY CDS (autotransporter beta-domain protein)":p.Val85Ala
			"yigM CDS (putative inner membrane EamA-like transporter)":p.Asn223Asp			"yaeQ CDS (PDDEXK superfamily protein)":p.Gln37*				"yhgA CDS (transposase_31 family protein)":p.Val282Leu	"yhgA CDS (transposase_31 family protein)":p.Val282Leu	"yigM CDS (putative inner membrane EamA-like transporter)":p.Asn223Asp		"yieE CDS (phosphopantetheinyl transferase superfamily protein)":p.Arg236His
			"yjbE CDS (extracellular polysaccharide production threonine-rich protein)":p.Thr71Ile			"yafL CDS (putative lipoprotein and C40 family peptidase)":p.Ala176Val				"yhhJ CDS (putative ABC transporter permease)":p.Ile220Asn	"yhhJ CDS (putative ABC transporter permease)":p.Ile220Asn	"yjbE CDS (extracellular polysaccharide production threonine-rich protein)":p.Thr71Ile		"yigM CDS (putative inner membrane EamA-like transporter)":p.Asn223Asp
			"yjhC CDS (GFO/IDH/MOCA family putative oxidoreductase NAD(P)-dependent)":p.Ile241Val			"yahK CDS (broad specificity NADPH-dependent aldehyde reductase, Zn-containing)":p.Glu302*				"yhhJ CDS (putative ABC transporter permease)":p.Met180Ile	"yhhJ CDS (putative ABC transporter permease)":p.Met180Ile	"yjcC CDS (putative membrane-anchored cyclic-di-GMP phosphodiesterase)":p.Cys498Tyr		"yjbE CDS (extracellular polysaccharide production threonine-rich protein)":p.Thr71Ile
			"ymgF CDS (inner membrane division septum protein)":p.Ser34Gly			"yahL CDS (uncharacterized protein)":p.Leu254*				"yhjY CDS (autotransporter beta-domain protein)":p.Val85Ala	"yhjY CDS (autotransporter beta-domain protein)":p.Val85Ala	"yjhC CDS (GFO/IDH/MOCA family putative oxidoreductase NAD(P)-dependent)":p.Ile241Val		"yjcC CDS (putative membrane-anchored cyclic-di-GMP phosphodiesterase)":p.Cys498Tyr
			"ymjA CDS (DUF2543 family protein)":p.Ile71Phe			"ybcF CDS (putative carbonate kinase)":p.Pro244Ser				"yicN CDS (DUF1198 family protein)":p.Trp94*	"yicN CDS (DUF1198 family protein)":p.Trp94*	"ymgF CDS (inner membrane division septum protein)":p.Ser34Gly		"yjhC CDS (GFO/IDH/MOCA family putative oxidoreductase NAD(P)-dependent)":p.Ile241Val
			"yneK CDS (uncharacterized protein)":p.Val198Ala			"ybcK CDS (DLP12 prophage; putative recombinase)":p.Asn296Lys				"yieE CDS (phosphopantetheinyl transferase superfamily protein)":p.Arg236His	"yieE CDS (phosphopantetheinyl transferase superfamily protein)":p.Arg236His	"ymjA CDS (DUF2543 family protein)":p.Ile71Phe		"ymgF CDS (inner membrane division septum protein)":p.Ser34Gly
			"yneL CDS (putative transcriptional regulator)":p.Ser70Phe			"ybcK CDS (DLP12 prophage; putative recombinase)":p.Ile109Val				"yigM CDS (putative inner membrane EamA-like transporter)":p.Asn223Asp	"yigM CDS (putative inner membrane EamA-like transporter)":p.Asn223Asp	"yneK CDS (uncharacterized protein)":p.Val198Ala		"ymjA CDS (DUF2543 family protein)":p.Ile71Phe
			"ynjB CDS (putative ABC transporter periplasmic binding protein)":p.Lys58Arg			"ybcM CDS (DLP12 prophage; putative DNA-binding transcriptional regulator)":p.Glu45*				"yjbE CDS (extracellular polysaccharide production threonine-rich protein)":p.Thr71Ile	"yjbE CDS (extracellular polysaccharide production threonine-rich protein)":p.Thr71Ile	"yneL CDS (putative transcriptional regulator)":p.Ser70Phe		"yneK CDS (uncharacterized protein)":p.Val198Ala
			"yoaC CDS (DUF1889 family protein)":p.Ala8Val			"ybgI CDS (NIF3 family metal-binding protein)":p.His201Tyr				"yjhC CDS (GFO/IDH/MOCA family putative oxidoreductase NAD(P)-dependent)":p.Ile241Val	"yjhC CDS (GFO/IDH/MOCA family putative oxidoreductase NAD(P)-dependent)":p.Ile241Val	"ynjB CDS (putative ABC transporter periplasmic binding protein)":p.Lys58Arg		"yneL CDS (putative transcriptional regulator)":p.Ser70Phe
			"yohGH CDS (putative outer membrane protein)":p.Ala440Val			"ybgQ CDS (putative outer membrane protein)":p.Trp579*				"ymgF CDS (inner membrane division septum protein)":p.Ser34Gly	"ymgF CDS (inner membrane division septum protein)":p.Ser34Gly	"yoaC CDS (DUF1889 family protein)":p.Ala8Val		"ynjB CDS (putative ABC transporter periplasmic binding protein)":p.Lys58Arg
			"ypdA CDS (sensor kinase regulating yhjX; pyruvate-responsive YpdAB two-component system)":p.Val48Ala			"ybhN CDS (UPF0104 family inner membrane protein)":p.Met209Val				"ymjA CDS (DUF2543 family protein)":p.Ile71Phe	"ymjA CDS (DUF2543 family protein)":p.Ile71Phe	"yohGH CDS (putative outer membrane protein)":p.Ala440Val		"yoaC CDS (DUF1889 family protein)":p.Ala8Val
			"ypjD CDS (cytochrome c assembly protein family inner membrane protein)":p.Gly94Asp			"ybhR CDS (putative ABC transporter permease)":p.Met292Leu				"yneK CDS (uncharacterized protein)":p.Val198Ala	"yneK CDS (uncharacterized protein)":p.Val198Ala	"ypdA CDS (sensor kinase regulating yhjX; pyruvate-responsive YpdAB two-component system)":p.Val48Ala		"yohGH CDS (putative outer membrane protein)":p.Ala440Val
			"yqhD CDS (aldehyde reductase, NADPH-dependent)":p.Gly21Asp			"ybjD CDS (putative OLD family ATP-dependent endonuclease; DUF2813 family protein)":p.Ser344Leu				"yneL CDS (putative transcriptional regulator)":p.Ser70Phe	"yneL CDS (putative transcriptional regulator)":p.Ser70Phe	"ypjD CDS (cytochrome c assembly protein family inner membrane protein)":p.Gly94Asp		"ypdA CDS (sensor kinase regulating yhjX; pyruvate-responsive YpdAB two-component system)":p.Val48Ala
			"yqiI CDS (fimbrial protein)":p.Ala228Val			"ybjJ CDS (putative drug efflux MFS transporter, inner membrane protein)":p.Val384Ile				"ynjB CDS (putative ABC transporter periplasmic binding protein)":p.Lys58Arg	"ynjB CDS (putative ABC transporter periplasmic binding protein)":p.Lys58Arg	"yqhD CDS (aldehyde reductase, NADPH-dependent)":p.Gly21Asp		"ypjD CDS (cytochrome c assembly protein family inner membrane protein)":p.Gly94Asp
			"ytfA CDS (putative transcriptional regulator)":p.Arg87Cys			"ybjT CDS (putative NAD-dependent oxidoreductase)":p.Arg160Cys				"yoaC CDS (DUF1889 family protein)":p.Ala8Val	"yoaC CDS (DUF1889 family protein)":p.Ala8Val	"yqiI CDS (fimbrial protein)":p.Ala228Val		"yqhD CDS (aldehyde reductase, NADPH-dependent)":p.Gly21Asp
			"zapD CDS (FtsZ stabilizer)":p.Val53Ala			"ycgR CDS (flagellar velocity braking protein, c-di-GMP-regulated)":p.Ala68Val				"yohGH CDS (putative outer membrane protein)":p.Ala440Val	"yohGH CDS (putative outer membrane protein)":p.Ala440Val	"ytfA CDS (putative transcriptional regulator)":p.Arg87Cys		"yqiI CDS (fimbrial protein)":p.Ala228Val
			"zitB CDS (zinc efflux system)":p.Leu89Ile			"ycgR CDS (flagellar velocity braking protein, c-di-GMP-regulated)":p.Pro125Ser				"ypdA CDS (sensor kinase regulating yhjX; pyruvate-responsive YpdAB two-component system)":p.Val48Ala	"ypdA CDS (sensor kinase regulating yhjX; pyruvate-responsive YpdAB two-component system)":p.Val48Ala	"zapD CDS (FtsZ stabilizer)":p.Val53Ala		"ytfA CDS (putative transcriptional regulator)":p.Arg87Cys
			"zwf CDS (glucose-6-phosphate 1-dehydrogenase)":p.Val3Ala			"ychF CDS (catalase inhibitor protein; ATPase, K+-dependent, ribosome-associated)":p.Thr300Ile				"ypjD CDS (cytochrome c assembly protein family inner membrane protein)":p.Gly94Asp	"ypjD CDS (cytochrome c assembly protein family inner membrane protein)":p.Gly94Asp	"zitB CDS (zinc efflux system)":p.Leu89Ile		"zapD CDS (FtsZ stabilizer)":p.Val53Ala
			lac operator			"ychO CDS (putative invasin)":p.Trp62fs				"yqhD CDS (aldehyde reductase, NADPH-dependent)":p.Gly21Asp	"yqhD CDS (aldehyde reductase, NADPH-dependent)":p.Gly21Asp	"zwf CDS (glucose-6-phosphate 1-dehydrogenase)":p.Val3Ala		"zitB CDS (zinc efflux system)":p.Leu89Ile
			lac operator			"ydbC CDS (putative NAD(P)-binding oxidoreductase)":p.Ala33Thr				"yqiI CDS (fimbrial protein)":p.Ala228Val	"yqiI CDS (fimbrial protein)":p.Ala228Val	lac operator		"zwf CDS (glucose-6-phosphate 1-dehydrogenase)":p.Val3Ala
			matC AA F400S			"ydbL CDS (DUF1318 family protein)":p.Pro93fs				"ytfA CDS (putative transcriptional regulator)":p.Arg87Cys	"ytfA CDS (putative transcriptional regulator)":p.Arg87Cys			lac operator
						"ydcD CDS (putative immunity protein for RhsE)":p.Glu45*				"zapD CDS (FtsZ stabilizer)":p.Val53Ala	"zapD CDS (FtsZ stabilizer)":p.Val53Ala			lac operator
						"ydcJ CDS (putative metalloenzyme)":p.Gln151Arg				"zitB CDS (zinc efflux system)":p.Leu89Ile	"zitB CDS (zinc efflux system)":p.Leu89Ile
						"ydcL CDS (lipoprotein)":p.Ile105Thr				"zwf CDS (glucose-6-phosphate 1-dehydrogenase)":p.Val3Ala	"zwf CDS (glucose-6-phosphate 1-dehydrogenase)":p.Val3Ala
						"yddB CDS (putative TonB-dependent outer membrane receptor)":p.Ile6Thr				lac operator	lac operator
						"ydfJ CDS (putative transporter)":p.Ser128Tyr
						"ydhK CDS (putative efflux protein (PET) component of YdhJK efflux pump)":p.Ala102Val
						"ydhQ CDS (autotransporter adhesin-related protein)":p.Glu160Gly
						"ydhV CDS (putative oxidoreductase subunit)":p.Gly258Arg
						"ydhV CDS (putative oxidoreductase subunit)":p.Lys664Glu
						"ydhW CDS (FNR, Nar, NarP-regulated protein; putative subunit of YdhYVWXUT oxidoreductase complex)":p.Val209Ile
						"ydiF CDS (putative acetyl-CoA:acetoacetyl-CoA transferase: alpha subunit/beta subunit)":p.Val203Leu
						"ydiU CDS (UPF0061 family protein)":p.Val54Ile
						"ydjK CDS (putative MFS sugar transporter, membrane protein)":p.Ala75Val
						"yeaD CDS (D-hexose-6-phosphate epimerase-like protein)":p.*295Glu
						"yeaG CDS (protein kinase, endogenous substrate unidentified; autokinase)":p.Glu409Gly
						"yeaM CDS (putative DNA-binding transcriptional regulator)":p.Ala21Thr
						"yebQ CDS (putative transporter)":p.Ala338Val
						"yebS CDS (inner membrane PqiA domain protein)":p.Ser206Leu
						"yecR CDS (lipoprotein, function unknown)":p.Ala30Thr
						"yeeA CDS (putative transporter, FUSC family inner membrane protein)":p.Val66Ala
						"yeeJ CDS (putative adhesin)":p.Val2059Ile
						"yeiW CDS (UPF0153 cysteine cluster protein)":p.Arg4Cys
						"yfaL CDS (adhesin)":p.Ile243Met
						"yfcC CDS (putative inner membrane transporter; C4-dicarboxylate anaerobic carrier family protein)":p.Gly186Ser
						"yfdC CDS (putative inner membrane protein)":p.Trp254*
						"yfhR CDS (putative S9 family prolyl oligopeptidase)":p.Phe183Ser
						"ygbN CDS (putative transporter)":p.Glu222Lys
						"ygfZ CDS (iron-sulfur cluster repair protein, plumbagin resistance)":p.Val164Ala
						"yggF CDS (fructose 1,6 bisphosphatase isozyme)":p.Ala168Val
						"ygiQ CDS (Radical SAM superfamily protein)":p.Met92Val
						"yhaB CDS (uncharacterized protein)":p.Glu132*
						"yhbU CDS (U32 peptidase family protein)":p.Glu310*
						"yhbX CDS (putative EptAB family phosphoethanolamine transferase, inner membrane protein)":p.Gly440Cys
						"yhfY CDS (PRD domain protein)":p.Ala11Val
						"yhgA CDS (transposase_31 family protein)":p.Val282Leu
						"yhhJ CDS (putative ABC transporter permease)":p.Met180Ile
						"yhjV CDS (putative transporter)":p.Gly400Arg
						"yhjY CDS (autotransporter beta-domain protein)":p.Val85Ala
						"yiaM CDS (2,3-diketo-L-gulonate TRAP transporter small permease protein)":p.Cys18fs
						"yicH CDS (putative inner membrane-anchored periplasmic AsmA family protein)":p.Thr519Ala
						"yidE CDS (putative transporter)":p.Arg144His
						"yieL CDS (putative xylanase)":p.Ser62Tyr
						"yigM CDS (putative inner membrane EamA-like transporter)":p.Asn223Asp
						"yjbH CDS (DUF940 family extracellular polysaccharide protein)":p.Lys2fs
						"yjfM CDS (DUF1190 family protein)":p.Ser159Leu
						"yjiC CDS (uncharacterized protein)":p.Ala17Val
						"yjjV CDS (putative DNase)":p.Ser18Gly
						"ykgM CDS (50S ribosomal protein L31 type B; alternative zinc-limitation L31 protein)":p.Glu36Lys
						"yneK CDS (uncharacterized protein)":p.Val198Ala
						"yneL CDS (putative transcriptional regulator)":p.Ser70Phe
						"ynjA CDS (carboxymuconolactone decarboxylase family protein)":p.Phe41fs
						"yoaC CDS (DUF1889 family protein)":p.Ala8Val
						"yoeA CDS (hypothetical protein)":p.Gly326Asp
						"yohF CDS (putative oxidoreductase)":p.Ala2Thr
						"yohGH CDS (putative outer membrane protein)":p.Ala440Val
						"ypdE CDS (aminopeptidase)":p.Ser74Tyr
						"ypjD CDS (cytochrome c assembly protein family inner membrane protein)":p.Gly94Asp
						"yrdD CDS (ssDNA-binding protein, function unknown)":p.Ala144Thr
						"ytfL CDS (UPF0053 family inner membrane protein)":p.Asn203Asp
						"zapD CDS (FtsZ stabilizer)":p.Val53Ala
						"zitB CDS (zinc efflux system)":p.Leu89Ile
						lac operator
						matC AA I91N
						PmCDA1:p.Glu129fs

## Sheet: Absence_presence matrix fs.sc
Protein name and mutation	E2_S1	E2_S2	E2_S3	E2_S4	E2_S5	E2_S6	E2_S7	E2_S8	E2_S9	E2_S10	E2_S11	E2_S12	E2_S13	E2_S14	E2_S15	E2_S16	E2_S17	E1_1	E1_2	E1_3	E1_4	E1_5	E1_6
abgR CDS (putative DNA-binding transcriptional regulator of abgABT operon):p.Leu253fs	1	0	1	0	0	0	0	0	0	1	1	1	1	1	0	0	0	0	0	0	0	0	0
acpT CDS (4'-phosphopantetheinyl transferase):p.Trp130*	0	0	0	0	0	1	0	0	0	0	0	0	0	0	0	0	0	0	0	0	0	0	0
adiA CDS (arginine decarboxylase):p.Trp563*	0	0	0	0	0	0	0	0	1	0	0	0	0	0	0	0	0	0	0	0	0	0	0
aldA CDS (aldehyde dehydrogenase A, NAD-linked):p.Gly94fs	1	0	1	1	0	0	0	0	0	1	1	1	1	1	0	0	0	0	0	0	0	0	0
asnC CDS (transcriptional activator of asnA; autorepressor):p.Glu137*	0	0	0	0	0	1	0	0	0	0	0	0	0	0	0	0	0	0	0	0	0	0	0
atoB CDS (acetyl-CoA acetyltransferase):p.Lys329fs	1	1	1	1	0	1	1	0	0	1	1	1	1	1	0	0	0	0	0	0	0	0	0
atoS CDS (sensory histidine kinase in two-component regulatory system with AtoC):p.Gln549fs	0	0	0	1	0	0	0	0	0	0	0	0	0	0	0	0	0	0	0	0	0	0	0
B CDS (capsid component):p.Trp393fs	1	0	0	0	0	0	0	0	0	0	0	0	0	0	0	0	0	0	0	0	0	0	0
bglH CDS (carbohydrate-specific outer membrane porin, cryptic):p.Trp337*	0	0	0	0	0	1	0	0	0	0	0	0	0	0	0	0	0	0	0	0	0	0	0
cadB CDS (putative lysine/cadaverine transporter):p.Tyr73fs	0	0	0	0	0	0	1	0	0	0	0	0	0	0	0	0	0	0	0	0	0	0	0
clcA CDS (H(+)/Cl(-) exchange transporter):p.Gln456*	0	1	0	0	0	0	0	0	0	0	0	0	0	0	0	0	0	0	0	0	0	0	0
cpsG CDS (phosphomannomutase):p.Asn278fs	1	0	1	1	0	0	0	0	0	1	1	1	1	1	0	0	0	0	0	0	0	0	0
cpsG/manB CDS (phosphomannomutase):p.Leu4fs	0	0	0	0	0	0	0	0	0	0	0	0	0	0	0	0	0	1	0	0	0	0	0
creC CDS (sensory histidine kinase in two-component regulatory system with CreB or PhoB):p.Gln397*	0	0	1	0	0	0	0	0	0	1	0	1	1	1	0	0	0	0	0	0	0	0	0
cusA CDS (copper/silver efflux system, membrane component):p.Arg13fs	0	0	0	0	0	0	0	0	0	0	0	0	0	0	1	1	1	0	0	0	0	0	0
cusA CDS (copper/silver efflux system, membrane component):p.Pro1032fs	1	0	0	0	0	0	0	0	0	0	0	0	0	0	0	0	0	0	0	0	0	0	0
cynX CDS (putative cyanate transporter):p.Glu151*	1	0	0	0	0	0	0	0	0	0	0	0	0	0	0	0	0	0	0	0	0	0	0
dacB CDS (D-alanyl-D-alanine carboxypeptidase):p.*478Trp	1	1	1	1	0	1	1	0	0	1	1	1	1	1	0	0	0	0	0	0	0	0	0
djlC CDS (J domain-containing HscC co-chaperone; Hsc56):p.Glu343fs	0	0	0	0	0	1	0	0	0	0	0	0	0	0	0	0	0	0	0	0	0	0	0
djlC CDS (J domain-containing HscC co-chaperone; Hsc56):p.Lys219fs	0	0	0	0	0	0	0	0	0	0	0	0	0	0	0	0	0	1	0	0	0	0	0
dkgA CDS (2,5-diketo-D-gluconate reductase A):p.Gln10fs	0	1	0	0	0	0	0	0	0	0	0	0	0	0	0	0	0	0	0	0	0	0	0
dmlR CDS (transcriptional activator of dmlA):p.Gln238*	0	0	0	0	1	0	0	0	0	0	0	0	0	0	0	0	0	0	0	0	0	0	0
dmlR CDS (transcriptional activator of dmlA):p.Phe202fs	1	0	1	1	0	0	0	0	0	1	1	1	0	1	0	0	0	0	0	0	0	0	0
dnaK CDS (chaperone Hsp70, with co-chaperone DnaJ):p.Lys637fs	0	0	0	0	0	0	1	0	0	0	0	0	0	0	0	0	0	0	0	0	0	0	0
dppB CDS (dipeptide/heme ABC transporter permease):p.Ser84fs	0	0	0	1	0	0	0	0	0	0	0	0	0	0	0	0	0	0	0	0	0	0	0
dtpB CDS (dipeptide and tripeptide permease B):p.Trp478*	0	0	0	0	0	0	0	1	0	0	0	0	0	0	0	0	0	0	0	0	0	0	0
ebgR CDS (transcriptional repressor):p.Glu290*	0	0	0	0	0	1	0	0	0	0	0	0	0	0	0	0	0	0	0	0	0	0	0
ECD_00025 CDS (hypothetical protein):p.Phe66fs	0	0	0	0	0	0	0	0	0	0	0	0	0	0	0	0	0	1	0	0	0	0	0
ECD_00815 CDS (integrase for prophage):p.Trp27fs	0	0	0	0	0	1	0	0	0	0	0	0	0	0	0	0	0	0	0	0	0	0	0
ECD_00830 CDS (hypothetical protein):p.Pro101fs	1	0	1	0	0	0	0	0	0	1	1	1	1	1	0	0	0	0	0	0	0	0	0
ECD_00831 CDS (retron EC86 RNA-directed DNA polymerase-like protein):p.Ala196fs	0	0	0	0	1	0	0	1	1	0	0	0	0	0	1	1	1	0	0	0	0	0	0
ECD_00832 CDS (putative capsid portal protein):p.Gly300fs	0	0	0	0	0	0	0	0	0	0	0	0	0	0	0	0	0	0	0	0	1	0	0
ECD_00840 CDS (hypothetical protein):p.Leu135fs	0	0	0	0	0	0	0	0	0	0	0	0	0	0	0	0	0	0	0	1	0	0	0
ECD_00845 CDS (hypothetical protein):p.Gly98fs	1	1	1	1	0	1	1	0	0	1	1	1	1	1	0	0	0	0	0	0	0	0	0
ECD_01528 CDS (antitermination protein Q-like protein from lambdoid prophage DLP12):p.Asn64fs	0	0	0	0	1	0	0	0	0	0	0	0	0	0	0	0	0	0	0	0	0	0	0
ECD_02831 CDS (putative type II secretion protein GspK):p.Phe73fs	0	0	0	0	1	0	0	1	1	0	0	0	0	0	1	1	1	0	0	0	0	0	0
ECD_03436 CDS (putative regulatory protein):p.Gln247*	0	0	0	0	1	0	0	1	1	0	0	0	0	0	1	1	1	0	0	0	0	0	0
ECD_03523 CDS (TrbC-like protein):p.Glu227*	0	0	0	0	0	1	0	0	0	0	0	0	0	0	0	0	0	0	0	0	0	0	0
ECD_03713 CDS (hypothetical protein):p.Gly45fs	0	0	0	0	0	0	0	0	0	0	0	0	0	0	0	0	0	0	1	1	0	0	1
ECD_03713 CDS (hypothetical protein):p.Trp343*	0	0	0	0	1	0	0	0	0	0	0	0	0	0	0	0	0	0	0	0	0	0	0
ECD_03721 CDS (hypothetical protein):p.Thr262fs	0	1	0	0	0	0	0	0	0	0	0	0	0	0	0	0	0	0	0	0	0	0	0
ECD_04071 CDS (Hexuronate transporter):p.Trp230*	1	0	0	0	0	0	0	0	0	0	0	0	0	0	0	0	0	0	0	0	0	0	0
ecpC CDS (ECP production outer membrane protein):p.Ala429fs	0	0	0	0	0	0	0	0	0	0	0	0	0	0	0	0	0	0	0	0	0	0	1
efeB CDS (deferrrochelatase, periplasmic):p.Gln383fs	0	0	0	0	0	0	0	0	0	0	1	0	0	0	0	0	0	0	0	0	0	0	0
efeB CDS (deferrrochelatase, periplasmic):p.Tyr402fs	0	0	0	0	1	0	0	1	1	0	0	0	0	0	1	1	1	0	0	0	0	0	0
entF CDS (enterobactin synthase multienzyme complex component, ATP-dependent):p.Gly1278fs	0	0	1	0	0	0	0	0	0	1	0	1	1	1	0	0	0	0	0	0	0	0	0
entF CDS (enterobactin synthase multienzyme complex component, ATP-dependent):p.Pro1026fs	0	0	0	0	0	1	0	0	0	0	0	0	0	0	0	0	0	0	0	0	0	0	0
eptC CDS (LPS heptose I phosphoethanolamine transferase):p.Trp196*	0	0	0	1	0	0	0	0	0	0	0	0	0	0	0	0	0	0	0	0	0	0	0
eutC CDS (ethanolamine ammonia-lyase, small subunit (light chain)):p.Gln234*	0	0	0	0	0	0	1	0	0	0	0	0	0	0	0	0	0	0	0	0	0	0	0
evgS CDS (hybrid sensory histidine kinase in two-component regulatory system with EvgA):p.Arg578fs	0	0	0	0	0	0	0	0	0	0	0	0	0	0	0	0	0	0	0	0	1	0	0
fadI CDS (beta-ketoacyl-CoA thiolase, anaerobic, subunit):p.Trp321*	0	0	0	0	0	0	0	0	0	0	0	0	0	0	0	0	0	0	1	1	0	0	1
fadL CDS (long-chain fatty acid outer membrane transporter):p.Asn235fs	0	0	0	0	0	0	0	0	0	0	0	0	0	0	0	0	0	1	0	0	0	0	0
fepE CDS (regulator of length of O-antigen component of lipopolysaccharide chains):p.Gln8*	0	0	1	0	0	0	0	0	0	1	0	1	1	1	0	0	0	0	0	0	0	0	0
fhuC CDS (iron(3+)-hydroxamate import ABC transporter ATPase):p.Gly121fs	0	0	0	1	0	0	0	0	0	0	0	0	0	0	0	0	0	0	0	0	0	0	0
fimG CDS (minor component of type 1 fimbriae):p.Arg143*	0	0	1	0	0	0	0	0	0	0	0	0	0	0	0	0	0	0	0	0	0	0	0
flhB CDS (flagellin export apparatus, substrate specificity protein):p.Ser125fs	0	1	0	0	0	0	0	0	0	0	0	0	0	0	0	0	0	0	0	0	0	0	0
fmt CDS (10-formyltetrahydrofolate:L-methionyl-tRNA(fMet) N-formyltransferase):p.Glu101*	0	0	0	0	0	1	0	0	0	0	0	0	0	0	0	0	0	0	0	0	0	0	0
ftnA CDS (ferritin iron storage protein (cytoplasmic)):p.Phe36fs	0	0	0	0	0	1	0	0	0	0	0	0	0	0	0	0	0	0	0	0	0	0	0
fucI CDS (L-fucose isomerase):p.Ile57fs	1	0	0	0	0	0	0	0	0	0	0	0	0	0	0	0	0	0	0	0	0	0	0
garP CDS (putative (D)-galactarate transporter):p.Lys229fs	0	0	0	0	0	0	0	0	0	0	1	0	0	0	0	0	0	0	0	0	0	0	0
gcvP CDS (glycine decarboxylase, PLP-dependent, subunit P of glycine cleavage complex):p.Pro801fs	0	1	0	0	0	0	0	0	0	0	0	0	0	0	0	0	0	0	0	0	0	0	0
ggt CDS (gamma-glutamyltranspeptidase):p.Gly448fs	0	0	1	0	0	0	0	0	0	1	0	1	1	1	0	0	0	0	0	0	0	0	0
glnG CDS (fused DNA-binding response regulator in two-component regulatory system with GlnL: response regulator/sigma54 interaction protein):p.Trp17*	0	0	0	0	0	0	0	0	0	0	0	1	0	0	0	0	0	0	0	0	0	0	0
glpG CDS (rhomboid intramembrane serine protease):p.Gln31*	0	0	0	0	0	0	0	0	0	0	0	0	0	0	1	1	1	0	0	0	0	0	0
gltI CDS (glutamate/aspartate periplasmic binding protein):p.Lys290fs	0	0	0	0	1	0	0	0	0	0	0	0	0	0	0	0	0	0	0	0	0	0	0
gltS CDS (glutamate transporter):p.Trp297*	0	1	0	0	0	0	0	0	0	0	0	0	0	0	0	0	0	0	0	0	0	0	0
gmr CDS (cyclic-di-GMP phosphodiesterase; csgD regulator; modulator of RNase II stability):p.Trp89*	0	0	0	0	0	0	0	0	0	1	0	0	0	0	0	0	0	0	0	0	0	0	0
gss CDS (glutathionylspermidine amidase and glutathionylspermidine synthetase):p.Arg433fs	0	0	0	1	0	0	0	0	0	0	0	0	0	0	0	0	0	0	0	0	0	0	0
hokD CDS (Qin prophage; small toxic polypeptide):p.Arg35*	1	0	1	0	0	0	0	0	0	1	1	1	1	1	0	0	0	0	0	0	0	0	0
hycG CDS (hydrogenase 3 and formate hydrogenase complex, HycG subunit):p.Ile34fs	0	0	0	0	0	0	1	0	0	0	0	0	0	0	0	0	0	0	0	0	0	0	0
icd CDS (isocitrate dehydrogenase; e14 prophage attachment site; tellurite reductase):p.Glu361*	0	0	0	0	0	1	0	0	0	0	0	0	0	0	0	0	0	0	0	0	0	0	0
kbaY CDS (tagatose 6-phosphate aldolase 1, kbaY subunit):p.Glu29*	0	0	0	0	0	1	0	0	0	0	0	0	0	0	0	0	0	0	0	0	0	0	0
kefB CDS (potassium:proton antiporter):p.Gln589*	0	0	0	0	0	1	0	0	0	0	0	0	0	0	0	0	0	0	0	0	0	0	0
lac operator (SNP mutation)	1	1	1	1	1	1	1	1	1	1	1	1	1	1	1	1	1	1	1	1	1	1	1
lamB CDS (maltose outer membrane porin (maltoporin)):p.Phe106fs	1	0	0	0	0	0	0	0	0	0	0	0	0	0	0	0	0	0	0	0	0	0	0
ldcC CDS (lysine decarboxylase 2, constitutive):p.Pro150fs	0	0	0	1	0	0	0	0	0	0	0	0	0	0	0	0	0	0	0	0	0	0	0
lhr CDS (putative ATP-dependent helicase):p.Ile754fs	0	1	0	0	0	0	0	0	0	0	0	0	0	0	0	0	0	0	0	0	0	0	0
livJ CDS (branched-chain amino acid ABC transporter periplasmic binding protein):p.Gln40*	0	0	0	0	0	1	0	0	0	0	0	0	0	0	0	0	0	0	0	0	0	0	0
lldP CDS (L-lactate permease):p.Trp334*	0	1	0	0	0	0	0	0	0	0	0	0	0	0	0	0	0	0	0	0	0	0	0
malQ CDS (4-alpha-glucanotransferase (amylomaltase)):p.Gly14fs	0	0	0	0	0	0	0	0	0	0	1	0	0	0	0	0	0	0	0	0	0	0	0
manC CDS (Mannose-1-phosphate guanylyltransferase):p.Cys128fs	0	0	0	0	1	0	0	1	1	0	0	0	0	0	1	1	1	0	0	0	0	0	0
mcrB CDS (5-methylcytosine-specific restriction enzyme McrBC, subunit McrB):p.Lys273fs	0	0	0	0	0	0	0	0	0	0	0	0	0	0	0	0	0	0	1	1	0	0	1
mdlA CDS (putative multidrug ABC transporter ATPase):p.Glu390fs	0	0	0	0	0	0	1	0	0	0	0	0	0	0	0	0	0	0	0	0	0	0	0
metF CDS (5,10-methylenetetrahydrofolate reductase):p.Leu264*	0	0	0	0	0	1	0	0	0	0	0	0	0	0	0	0	0	0	0	0	0	0	0
metH CDS (homocysteine-N5-methyltetrahydrofolate transmethylase, B12-dependent):p.Glu636*	0	0	0	0	0	1	0	0	0	0	0	0	0	0	0	0	0	0	0	0	0	0	0
miaB CDS (tRNA-i(6)A37 methylthiotransferase):p.Trp376*	0	0	0	0	0	0	0	0	1	0	0	0	0	0	0	0	0	0	0	0	0	0	0
mltA CDS (membrane-bound lytic murein transglycosylase A):p.Gln133*	0	0	0	0	0	0	0	0	0	0	0	0	0	0	0	0	0	1	0	0	0	0	0
mngA CDS (fused 2-O-a-mannosyl-D-glycerate specific PTS enzymes: IIA component/IIB component/IIC component):p.Ile564fs	0	0	0	0	1	0	0	1	1	0	0	0	0	0	1	1	1	0	0	0	0	0	0
motA CDS (proton conductor component of flagella motor):p.Gln30*	1	0	0	0	0	0	0	0	0	0	0	0	0	0	0	0	0	0	0	0	0	0	0
mrcA CDS (penicillin-binding protein 1a, murein transglycosylase and transpeptidase):p.Glu271*	0	0	0	0	0	1	0	0	0	0	0	0	0	0	0	0	0	0	0	0	0	0	0
nanE CDS (putative N-acetylmannosamine-6-P epimerase):p.Gln9*	1	0	0	0	0	0	0	0	0	0	0	0	0	0	0	0	0	0	0	0	0	0	0
nei CDS (endonuclease VIII and 5-formyluracil/5-hydroxymethyluracil DNA glycosylase):p.Val230fs	0	0	0	1	0	0	0	0	0	0	0	0	0	0	0	0	0	0	0	0	0	0	0
nfi CDS (endonuclease V; deoxyinosine 3' endonuclease):p.Gln40*	0	0	0	0	1	0	0	1	1	0	0	0	0	0	1	1	1	0	0	0	0	0	0
nrfE CDS (heme lyase (NrfEFG) for insertion of heme into c552, subunit NrfE):p.Gln471*	0	0	1	0	0	0	0	0	0	1	0	1	0	1	0	0	0	0	0	0	0	0	0
nuoB CDS (NADH:ubiquinone oxidoreductase, chain B):p.Gln111*	0	0	0	0	0	0	0	0	0	0	1	0	0	0	0	0	0	0	0	0	0	0	0
nupX CDS (nucleoside permease):p.Gly311fs	0	0	0	1	0	0	0	0	0	0	0	0	0	0	0	0	0	0	0	0	0	0	0
osmF CDS (putative ABC transporter periplasmic binding protein):p.Lys110fs	0	0	0	0	0	0	0	1	0	0	0	0	0	0	0	0	0	0	0	0	0	0	0
otsB CDS (trehalose-6-phosphate phosphatase, biosynthetic):p.Ala84fs	0	0	0	0	1	0	0	1	1	0	0	0	0	0	1	1	1	0	0	0	0	0	0
pgaA CDS (biofilm adhesin polysaccharide PGA secretin; OM porin; poly-beta-1,6-N-acetyl-D-glucosamine export protein):p.Asn640fs	1	0	0	0	0	0	0	0	0	0	0	0	0	0	0	0	0	0	0	0	0	0	0
phnF CDS (putative DNA-binding transcriptional regulator of phosphonate uptake and biodegradation):p.Gln23*	0	0	0	0	0	0	1	0	0	0	0	0	0	0	0	0	0	0	0	0	0	0	0
PmCDA1:p.Glu129fs	0	0	0	0	0	1	0	0	0	0	0	0	0	0	0	0	0	0	0	0	0	0	0
polB CDS (DNA polymerase II):p.Tyr82fs	0	0	0	1	0	0	0	0	0	0	0	0	0	0	0	0	0	0	0	0	0	0	0
ppiA CDS (peptidyl-prolyl cis-trans isomerase A (rotamase A)):p.Gln164*	1	0	1	1	0	1	0	0	0	1	1	1	0	1	0	0	0	0	0	0	0	0	0
preA CDS (dihydropyrimidine dehydrogenase, NADH-dependent, subunit C):p.Glu314*	0	0	0	0	0	1	0	0	0	0	0	0	0	0	0	0	0	0	0	0	0	0	0
proV CDS (glycine betaine/proline ABC transporter periplasmic binding protein):p.Glu202*	0	0	0	0	0	1	0	0	0	0	0	0	0	0	0	0	0	0	0	0	0	0	0
ptrB CDS (protease II):p.Asp276fs	0	0	1	0	0	0	0	0	0	1	0	1	1	1	0	0	0	0	0	0	0	0	0
ptsP/manY CDS (PEP-protein phosphotransferase enzyme I; GAF domain containing protein):p.Ala215fs	0	0	0	0	0	1	0	0	0	0	0	0	0	0	0	0	0	0	0	0	0	0	0
putA CDS (fused DNA-binding transcriptional regulator/proline dehydrogenase/pyrroline-5-carboxylate dehydrogenase):p.Gln806*	1	1	1	1	0	1	1	0	0	1	1	1	1	1	0	0	0	0	0	0	0	0	0
puuR CDS (repressor for the divergent puu operons, putrescine inducible):p.Gln91*	0	0	0	0	0	1	0	0	0	0	0	0	0	0	0	0	0	0	0	0	0	0	0
rbn CDS (RNase BN, tRNA processing enzyme):p.Gly214fs	0	0	0	0	0	0	0	0	1	0	0	0	0	0	0	0	0	0	0	0	0	0	0
rcsC CDS (hybrid sensory kinase in two-component regulatory system with RcsB and YojN):p.Ser673*	0	0	0	0	0	1	0	0	0	0	0	0	0	0	0	0	0	0	0	0	0	0	0
rhaR CDS (transcriptional activator of rhaSR):p.Gln131fs	1	1	1	1	0	1	1	0	0	1	1	1	1	1	0	0	0	0	0	0	0	0	0
rhaR CDS (transcriptional activator of rhaSR):p.Lys125*	1	0	1	0	0	0	0	0	0	1	1	1	1	1	0	0	0	0	0	0	0	0	0
rhaR CDS (transcriptional activator of rhaSR):p.Thr91fs	0	0	0	1	0	0	0	0	0	0	0	0	0	0	0	0	0	0	0	0	0	0	0
rhsE CDS (rhsE element core protein RshE):p.Trp977fs	0	0	0	0	1	0	0	1	1	0	0	0	0	0	1	1	1	0	0	0	0	0	0
rlmH CDS (23S rRNA m(3)Psi1915 pseudouridine methyltransferase, SAM-dependent):p.Trp120*	0	0	0	0	0	0	0	0	0	0	1	0	0	0	0	0	0	0	0	0	0	0	0
rna CDS (ribonuclease I):p.Trp98*	1	1	1	1	0	1	1	0	0	1	1	1	1	1	0	0	0	0	0	0	0	0	0
rsmC CDS (16S rRNA m(2)G1207 methyltransferase, SAM-dependent):p.Phe109fs	0	1	0	0	0	0	0	0	0	0	0	0	0	0	0	0	0	0	0	0	0	0	0
rsxA CDS (SoxR iron-sulfur cluster reduction factor component; inner membrane protein of electron transport complex):p.Glu89*	0	0	0	0	0	1	0	0	0	0	0	0	0	0	0	0	0	0	0	0	0	0	0
rtcA CDS (RNA 3'-terminal phosphate cyclase):p.Ser237*	0	0	0	0	0	1	0	0	0	0	0	0	0	0	0	0	0	0	0	0	0	0	0
rutB CDS (ureidoacrylate amidohydrolase):p.Trp69*	0	0	0	0	0	0	1	0	0	0	0	0	0	0	0	0	0	0	0	0	0	0	0
rutD CDS (putative reactive intermediate detoxifying aminoacrylate hydrolase):p.Pro200fs	0	1	0	0	0	0	0	0	0	0	0	0	0	0	0	0	0	0	0	0	0	0	0
ruvB CDS (ATP-dependent DNA helicase, component of RuvABC resolvasome):p.Ser243*	0	0	0	0	0	1	0	0	0	0	0	0	0	0	0	0	0	0	0	0	0	0	0
skp CDS (periplasmic chaperone):p.Glu84fs	0	0	0	0	1	0	0	0	0	0	0	0	0	0	0	0	0	0	0	0	0	0	0
smf CDS (DNA recombination-mediator A family protein):p.Gly258fs	0	1	0	0	0	0	0	0	0	0	0	0	0	0	0	0	0	0	0	0	0	0	0
speG CDS (spermidine N(1)-acetyltransferase):p.Leu74fs	0	0	0	0	0	0	1	0	0	0	0	0	0	0	0	0	0	0	0	0	0	0	0
stpA CDS (DNA binding protein, nucleoid-associated):p.Ile58fs	0	0	0	0	0	0	0	0	0	0	0	0	0	0	0	0	0	0	1	1	0	0	1
T CDS (tail component):p.Trp36*	0	0	0	0	0	0	0	0	0	0	0	0	0	0	1	1	1	0	0	0	0	0	0
tamB CDS (translocation and assembly module for autotransporter export, inner membrane subunit):p.Gln496*	0	0	0	0	0	1	0	0	0	0	0	0	0	0	0	0	0	0	0	0	0	0	0
tktB CDS (transketolase 2, thiamine triphosphate-binding):p.Ala311fs	0	0	0	0	1	0	0	0	0	0	0	0	0	0	0	0	0	0	0	0	0	0	0
treA CDS (periplasmic trehalase):p.Gly507fs	1	1	1	1	0	1	1	0	0	1	1	1	0	1	0	0	0	0	0	0	0	0	0
treA CDS (periplasmic trehalase):p.Met12fs	0	0	0	0	0	0	0	0	0	0	0	0	0	0	0	0	0	0	0	0	1	0	0
treR CDS (trehalose 6-phosphate-inducible trehalose regulon transcriptional repressor):p.Ala217fs	0	0	0	1	0	0	0	0	0	0	0	0	0	0	0	0	0	0	0	0	0	0	0
trmJ CDS (tRNA mC32,mU32 2'-O-methyltransferase, SAM-dependent):p.Tyr187fs	0	0	0	0	0	0	0	1	0	0	0	0	0	0	0	0	0	0	0	0	0	0	0
ttdR CDS (transcriptional activator of ttdABT):p.Asn165fs	1	1	1	1	0	1	1	0	0	1	1	1	1	1	0	0	0	0	0	0	0	0	0
uidA CDS (beta-D-glucuronidase):p.Gln82*	0	0	0	1	0	0	0	0	0	0	0	0	0	0	0	0	0	0	0	0	0	0	0
uidA CDS (beta-D-glucuronidase):p.Ile12fs	0	1	0	0	0	0	0	0	0	0	0	0	0	0	0	0	0	0	0	0	0	0	0
uidC CDS (putative outer membrane porin for beta-glucuronides porin protein):p.Ala111fs	0	0	0	0	0	0	0	0	1	0	0	0	0	0	0	0	0	0	0	0	0	0	0
wbbC CDS (putative glycosyltransferase WbbC):p.Ser186fs	0	0	0	0	0	0	0	0	0	0	0	0	0	0	1	0	1	0	0	0	0	0	0
wcaI CDS (putative glycosyl transferase):p.Ile233fs	1	1	1	1	0	1	1	0	0	1	1	1	0	1	0	0	0	0	0	0	0	0	0
wecB CDS (UDP-N-acetyl glucosamine-2-epimerase):p.Glu41*	0	0	0	0	0	1	0	0	0	0	0	0	0	0	0	0	0	0	0	0	0	0	0
yaeQ CDS (PDDEXK superfamily protein):p.Gln37*	1	1	1	1	0	1	1	0	0	1	1	1	1	1	0	0	0	0	0	0	0	0	0
yaeR CDS (putative lyase):p.Trp44*	0	0	0	0	0	0	0	1	0	0	0	0	0	0	0	0	0	0	0	0	0	0	0
yafS CDS (putative S-adenosyl-L-methionine-dependent methyltransferase):p.Trp16fs	0	0	0	0	0	0	0	0	0	0	0	0	0	0	0	0	0	0	1	1	0	0	1
yahK CDS (broad specificity NADPH-dependent aldehyde reductase, Zn-containing):p.Glu302*	0	0	0	0	0	1	0	0	0	0	0	0	0	0	0	0	0	0	0	0	0	0	0
yahL CDS (uncharacterized protein):p.Leu254*	0	0	0	0	0	1	0	0	0	0	0	0	0	0	0	0	0	0	0	0	0	0	0
yaiT CDS (hypothetical protein):p.Gln433*	1	0	0	0	0	0	0	0	0	0	0	0	0	0	0	0	0	0	0	0	0	0	0
yaiT CDS (hypothetical protein):p.Trp968*	0	0	0	0	0	0	0	0	0	0	0	0	0	0	0	0	0	1	0	0	0	0	0
ybbV CDS (hypothetical protein):p.[Gly73Glu]; ybbW CDS (putative allantoin transporter):p.[Trp27*]	0	0	0	0	1	0	0	0	0	0	0	0	0	0	0	0	0	0	0	0	0	0	0
ybcI CDS (DUF457 family inner membrane protein):p.Leu93fs	0	0	0	0	1	0	0	1	1	0	0	0	0	0	1	1	1	0	0	0	0	0	0
ybcM CDS (DLP12 prophage; putative DNA-binding transcriptional regulator):p.Glu45*	0	0	0	0	0	1	0	0	0	0	0	0	0	0	0	0	0	0	0	0	0	0	0
ybfGH CDS (hypothetical protein):p.Trp163*	0	0	0	0	0	0	1	0	0	0	0	0	0	0	0	0	0	0	0	0	0	0	0
ybgQ CDS (putative outer membrane protein):p.Trp579*	1	1	1	1	0	1	1	0	0	1	1	1	0	1	0	0	0	0	0	0	0	0	0
ycaQ CDS (DUF1006 family protein with C-terminal wHTH domain):p.Leu288fs	0	0	0	0	0	0	1	0	0	0	0	0	0	0	0	0	0	0	0	0	0	0	0
ychO CDS (putative invasin):p.Trp62fs	0	0	0	0	0	1	0	0	0	0	0	0	0	0	0	0	0	0	0	0	0	0	0
ycjM CDS (alpha amylase catalytic domain family protein):p.Lys41fs	0	0	0	0	0	0	0	0	0	0	1	0	0	0	0	0	0	0	0	0	0	0	0
ydbL CDS (DUF1318 family protein):p.Pro93fs	0	0	0	0	0	1	0	0	0	0	0	0	0	0	0	0	0	0	0	0	0	0	0
ydcD CDS (putative immunity protein for RhsE):p.Glu45*	0	0	0	0	0	1	0	0	0	0	0	0	0	0	0	0	0	0	0	0	0	0	0
ydcV CDS (putative ABC transporter permease):p.Arg216*	0	0	0	0	0	0	0	0	1	0	0	0	0	0	0	0	0	0	0	0	0	0	0
yddA CDS (putative multidrug ABC transporter permease/ATPase):p.Gln224*	1	0	0	0	0	0	0	0	0	0	0	0	0	0	0	0	0	0	0	0	0	0	0
ydeI CDS (hydrogen peroxide resistance OB fold protein; putative periplasmic protein):p.Met50fs	0	0	1	0	0	0	0	0	0	1	0	1	1	1	0	0	0	0	0	0	0	0	0
ydeN CDS (putative Ser-type periplasmic non-aryl sulfatase):p.Lys512fs	0	0	0	0	0	0	0	1	0	0	0	0	0	0	0	0	0	0	0	0	0	0	0
ydhU CDS (putative cytochrome b subunit of YdhYVWXUT oxidoreductase complex):p.Trp29*	0	0	1	0	0	0	0	0	0	1	1	1	0	1	0	0	0	0	0	0	0	0	0
ydiK CDS (UPF0118 family inner membrane protein):p.Met133fs	1	0	1	0	0	0	0	0	0	1	1	1	1	1	0	0	0	0	0	0	0	0	0
yeaN CDS (putative MFS transporter, inner membrane protein):p.Ala70fs	0	0	0	0	0	0	0	0	0	0	1	0	0	0	0	0	0	0	0	0	0	0	0
yebF CDS (extracellular Colicin M immunity family protein):p.Lys28fs	0	0	0	0	0	0	0	0	0	0	0	0	0	0	0	0	0	0	1	0	0	0	0
yebK CDS (putative DNA-binding transcriptional regulator):p.Ala128fs	0	0	0	0	0	0	0	0	1	0	0	0	0	0	0	0	0	0	0	0	0	0	0
yecN CDS (MAPEG family inner membrane protein):p.Arg100*	0	1	0	0	0	0	0	0	0	0	0	0	0	0	0	0	0	0	0	0	0	0	0
yehI CDS (DUF4132 domain-containing protein):p.Glu175*	0	1	0	0	0	0	0	0	0	0	0	0	0	0	0	0	0	0	0	0	0	0	0
yfbT CDS (sugar phosphatase):p.Ala88fs	1	0	1	0	0	0	0	0	0	1	1	1	1	1	0	0	0	0	0	0	0	0	0
yfcTU CDS (putative outer membrane export usher protein):p.Trp165*	0	0	0	0	0	0	0	0	0	0	1	0	0	0	0	0	0	0	0	0	0	0	0
yfdC CDS (putative inner membrane protein):p.Trp254*	0	0	0	0	0	1	0	0	0	0	0	0	0	0	0	0	0	0	0	0	0	0	0
yfeX CDS (porphyrinogen oxidase, cytoplasmic):p.Gln191*	0	0	0	1	0	0	0	0	0	0	0	0	0	0	0	0	0	0	0	0	0	0	0
ygbJ CDS (putative dehydrogenase):p.Ala185fs	0	0	0	1	0	0	0	0	0	0	0	0	0	0	0	0	0	0	0	0	0	0	0
yghF CDS (putative secretion pathway protein, C-type protein):p.Gln71*	0	0	0	1	0	0	0	0	0	0	0	0	0	0	0	0	0	0	0	0	0	0	0
yhaB CDS (uncharacterized protein):p.Glu132*	0	0	0	0	0	1	0	0	0	0	0	0	0	0	0	0	0	0	0	0	0	0	0
yhbU CDS (U32 peptidase family protein):p.Glu310*	0	0	0	0	0	1	0	0	0	0	0	0	0	0	0	0	0	0	0	0	0	0	0
yhiKL CDS (hypothetical protein):p.Leu288fs	0	0	0	1	0	0	0	0	0	0	0	0	0	0	0	0	0	0	0	0	0	0	0
yiaM CDS (2,3-diketo-L-gulonate TRAP transporter small permease protein):p.Cys18fs	0	0	0	0	0	1	0	0	0	0	0	0	0	0	0	0	0	0	0	0	0	0	0
yicN CDS (DUF1198 family protein):p.Trp94*	0	0	0	0	0	0	0	0	0	1	1	0	0	0	0	0	0	0	0	0	0	0	0
yidZ CDS (putative DNA-binding transcriptional regulator):p.Gln283fs	0	0	0	0	0	0	0	0	0	0	0	1	0	0	0	0	0	0	0	0	0	0	0
yjbB CDS (putative Na+/Pi-cotransporter):p.Glu42fs	0	0	0	1	0	0	0	0	0	0	0	0	0	0	0	0	0	0	0	0	0	0	0
yjbH CDS (DUF940 family extracellular polysaccharide protein):p.Lys2fs	0	0	0	0	0	1	0	0	0	0	0	0	0	0	0	0	0	0	0	0	0	0	0
yjfF CDS (putative sugar ABC transporter permease):p.Thr232fs	0	0	0	0	1	0	0	0	0	0	0	0	0	0	0	0	0	0	0	0	0	0	0
yjfK CDS (DUF2491 family protein):p.Gly3fs	0	0	0	0	1	0	0	0	0	0	0	0	0	0	0	0	0	0	0	0	0	0	0
yjhB CDS (putative MFS transporter, membrane protein):p.Ala142fs	0	0	0	0	1	0	0	1	1	0	0	0	0	0	1	1	1	0	0	0	0	0	0
yjhC CDS (GFO/IDH/MOCA family putative oxidoreductase NAD(P)-dependent):p.Gly300fs	0	0	0	0	0	0	0	0	0	0	0	0	0	0	0	0	0	0	1	1	0	0	1
yjtD CDS (putative methyltransferase):p.Gln37fs	0	0	0	1	0	0	0	0	0	0	0	0	0	0	0	0	0	0	0	0	0	0	0
ymdA CDS (uncharacterized protein):p.Pro4fs	0	0	0	0	1	0	0	1	1	0	0	0	0	0	1	1	1	0	0	0	0	0	0
yneF CDS (putative membrane-bound diguanylate cyclase):p.Tyr192*	0	0	0	1	0	0	0	0	0	0	0	0	0	0	0	0	0	0	0	0	0	0	0
ynjA CDS (carboxymuconolactone decarboxylase family protein):p.Phe41fs	0	0	0	0	0	1	0	0	0	0	0	0	0	0	0	0	0	0	0	0	0	0	0
ypdA CDS (sensor kinase regulating yhjX; pyruvate-responsive YpdAB two-component system):p.Glu197fs	0	0	0	0	1	0	0	0	0	0	0	0	0	0	0	0	0	0	0	0	0	0	0
ypfN CDS (putative membrane protein, UPF0370 family):p.Lys60fs	0	0	0	0	0	0	1	0	0	0	0	0	0	0	0	0	0	0	0	0	0	0	0
