# Supplementary material for: Engineering controllable alteration of malonyl-CoA levels to enhance polyketide production
Source: Nat Chem Biol. 2025 Jun 11;21(8):1214–25. doi: 10.1038/s41589-025-01911-6 (PMC12303837; doi:10.1038/s41589-025-01911-6)
Supplement: Supplementary file 5 — Exact value of each data point. [file 41589_2025_1911_MOESM5_ESM.xlsx]

## Sheet: Sheet1
Figure 1b
	K207-3 0mM Mal			K207-3 1mM Mal			K207-3 10mM Mal			K207-3 20mM Mal			K207-3-MatBC 0mM Mal			K207-3-MatBC 1mM Mal			K207-3-MatBC 10mM Mal			K207-3-MatBC 20mM Mal
day 1	1.9448	1.9414	1.9584	4.9674	4.7974	4.6036	4.5594	4.743	4.301	4.0698	4.318	4.3248	5.1272	3.757	3.672	5.134	5.0252	5.015	6.0146	6.086	6.4294	6.5484	6.2696	7.6806
day 2	2.15838	2.24974	2.13554	5.59009	6.09257	5.74997	5.74426	6.14967	5.8242	5.5387	5.96695	5.83562	5.91556	5.68145	5.76139	7.69137	7.67424	7.27454	9.78123	10.1809	9.84975	9.39295	9.98108	9.98679
day3	2.535	4.6345	4.069	8.3005	8.7555	8.71	8.0795	8.385	8.294	7.5335	8.138	8.0665	7.3775	7.28	7.2865	10.5365	10.985	10.881	12.636	12.7075	12.4475	12.649	13.455	13.182
Figure 1d
	KCP3			KCP3 + Mal			KCP3-MatBC			KCP3-MatBC + Mal			KCP9-MatBC			KCP9-MatBC + Mal
product 1 (ug/L)	2369.1	2412.65	3355.62	4667.03	5190.16	5930.37	3299.74	5529.3	8014.36	296.385	231.806	254.083	4032.79	3391.96	3470.91	21.8328	128.351	103.1
product 2 (ug/L)	53.8429	52.5144	88.8335	192.67	179.441	189.416	93.3296	115.898	167.023	1091.8	948.947	850.996
product 3 (ug/L)													148.777	109.534	99.8732	728.574	2301.08	932.971
Figure 1e
	KCP3			KCP3 + Mal			KCP3-MatBC			KCP3-MatBC + Mal			KCP9-MatBC			KCP9-MatBC + Mal
ratio (2/1)	0.0327861	0.0314	0.03819	0.0595552	0.0498754	0.0460766	0.0408024	0.0302378	0.0300644	5.31415	5.90559	4.83167
ratio (3/1)													0.05322	0.0465848	0.0415099	48.1405	25.8628	13.0544
