# Supplementary material for: Engineering controllable alteration of malonyl-CoA levels to enhance polyketide production
Source: Nat Chem Biol. 2025 Jun 11;21(8):1214–25. doi: 10.1038/s41589-025-01911-6 (PMC12303837; doi:10.1038/s41589-025-01911-6)
Supplement: Supplementary file 6 — Exact value of each data point. [file 41589_2025_1911_MOESM6_ESM.xlsx]

## Sheet: Sheet1
Figure 2b
OD600 values
hours	0mM Mal no IPTG			0.01 mM Mal no IPTG			0.1 mM Mal no IPTG			1 mM Mal no IPTG			10 mM Mal no IPTG			100 mM Mal no IPTG			LB
24	0.2	0.210256	0.205128	0.235897	0.235897	0.230769	0.251282	0.246154	0.251282	0.307692	0.297436	0.317949	0.353846	0.34359	0.358974	0.189744	0.138462	0.153846	4.52061	4.98717	4.57572
48	0.487179	0.517949	0.523077	0.646154	0.682051	0.517949	1.12308	0.676923	0.738462	1.5641	2.10256	1.32308	5.77684	6.02105	6.17791	7.30632	7.26498	6.97998	6.17791	6.00276	5.67017
72	1.01026	0.933333	1.32821	1.47692	1.44103	0.979487	1.93846	1.35385	1.39487	2.72507	3.42677	2.18461	8.07586	8.64138	8.07586	7.39992	7.8477	7.86948	7.55774	7.92414	7.85858
96	1.54359	1.41538	1.48205	1.54359	1.70769	1.29744	3.49664	1.56923	1.6359	2.93294	3.58122	2.78302	9.54483	10.0828	9.28965	8.09655	8.58621	8.48966	9	9.08966	9.51724
OD600 values
hours	0mM Mal + IPTG			0.01 mM Mal + IPTG			0.1 mM Mal + IPTG			1 mM Mal + IPTG			10 mM Mal + IPTG			100 mM Mal + IPTG			LB
24	0.14359	0.174359	0.153846	0.189744	0.205128	0.215385	0.461538	0.466667	0.512821	0.948718	0.974359	0.984615	-0.01026	-0.01026	-0.01538	-0.06154	-0.06154	-0.06154	4.52061	4.98717	4.57572
48	0.507692	0.789744	0.584615	0.553846	0.528205	0.553846	0.933333	0.958974	0.94359	1.75897	1.7641	1.88205	4.62321	4.92145	4.98717	7.82595	7.94607	8.0069	6.17791	6.00276	5.67017
72	1.14872	1.41538	1.31282	0.74359	0.692308	0.820513	1.29231	1.24615	1.24103	2.64841	2.70584	2.99894	6.66339	6.77114	6.90991	10.4	10.6276	11.269	7.55774	7.92414	7.85858
96	1.49231	1.77949	1.77436	0.779487	0.712821	0.815385	1.45641	1.22564	1.29231	3.38511	3.39898	4.74299	7.95862	8.07586	8.04138	11.3103	11.6207	10.6345	9	9.08966	9.51724
Figure 2c
days	ΔbioH RFP 0mM Mal			ΔbioH RFP 1mM Mal			ΔbioH RFP 10mM Mal			ΔbioH RFP 20mM Mal			ΔbioH MatBC 0mM Mal			ΔbioH MatBC 1mM Mal			ΔbioH MatBC 10mM Mal			ΔbioH MatBC 20mM Mal
day 1	3.6108	3.604	3.5836	5.2462	5.27	5.2496	4.7124	4.7056	4.5866	5.1	5.0014	5.0286	5.1918	5.0388	5.0286	5.5488	5.6882	5.61	7.2624	7.276	7.2182	8.024	7.8268	7.65
day 2	4.9677	4.71075	4.75072	6.72638	6.86913	6.5094	6.40662	6.12683	5.74997	6.3381	6.30955	6.47514	6.4523	6.06973	6.24103	6.33239	6.54366	6.5094	9.12458	9.09603	9.5928	10.5464	10.495	10.9803
day3	6.9615	6.344	6.318	8.8205	9.1065	6.786	9.0415	8.5085	8.3005	8.554	9.217	8.8335	9.048	9.23	9.464	8.749	9.451	10.114	14.066	13.637	14.3975	14.209	13.715	15.756
Figure 2d
	BAP1			BAP1-bioH-MatBC-20mM			BAP1-bioH-MatBC-50mM			BAP1-bioH-MatBC-100mM
malonyl-CoA (nM)	9.74412	13.2206	12.6178	14.8722	14.0546	17.7128	29.9425	34.765	52.2136	359.327	532.59	388.633
acetyl-CoA (nM)	84.2296	85.2653	111.707	174.113	198.583	211.829	225.257	217.436	231.379	96.3302	43.4261	32.7596
OD600	2.50256	2.54359	2.85128	3.05641	2.68718	2.87179	4.6359	4.41026	4.12308	6.70769	5.51795	4.10256
Figure 2e
	Bap1 BioH RFP						Bap1 BioH RFP + Mal						Bap1 BioH MatBC						Bap1 BioH MatBC + Mal
C16 (uM/OD600)	27.7885	29.1203	38.8373	22.7087	43.7132	55.3553	31.7492	58.8453	28.4964	31.3536	47.1864	67.3439	47.0039	40.4173	93.0241	69.7009	75.5992	63.0888	71.3262	127.458	189.617	167.02	163.772
C18 (uM/OD600)	52.5822	52.412	71.9133	55.3667	51.5017	70.3419	54.5645	113.248	48.1239	33.5574	52.7258	79.0487	87.8798	66.9252	155.893	82.7512	92.6613	79.2768	102.548	208.467	171.456	33.2807	34.72
Total FA (uM/OD600)	122.464	120.605	156.146	107.091	130.198	161.762	132.854	226.663	129.82	81.8373	119.079	167.098	178.461	159.276	353.904	190.359	206.581	179.634	259.388	471.479	508.703	242.594	240.319
