# Supplementary material for: Engineering controllable alteration of malonyl-CoA levels to enhance polyketide production
Source: Nat Chem Biol. 2025 Jun 11;21(8):1214–25. doi: 10.1038/s41589-025-01911-6 (PMC12303837; doi:10.1038/s41589-025-01911-6)
Supplement: Supplementary file 7 — Exact value of each data point. [file 41589_2025_1911_MOESM7_ESM.xlsx]

## Sheet: Sheet1
Figure 3
	sample	peak area at m/z = 205	peak area at m/z = 206	peak area at m/z = 207	peak area at m/z = 208	peak area at m/z = 209	peak area at m/z = 210	peak area Absorbance @ 340nm	% 210 peak
	13C malonate only 24 h + iptg	3384	666	0	0	0	1830226	232	0.997792
	13C malonate only 48 h + iptg	4064	150	0	0	0	1934177	227	0.997826
	13C malonate only 72 h + iptg	5185	607	0	0	0	1828022	247	0.996842
	13C malonate +biotin 24 h + iptg	40300	42298	51287	53698	117563	1216038	173	0.799402
	13C malonate +biotin 48 h + iptg	22952	23737	37666	30962	24737	1469865	195	0.913006
	13C malonate +biotin 72 h + iptg	22774	24332	26453	27463	5050	1326490	171	0.925956
	12C malonate only 72h	1725061	186638	28668	1436	0	0	219	0
	biotin only 72 h	1089921	119638	18332	1292	0	0	109	0
