# Supplementary material for: Engineering controllable alteration of malonyl-CoA levels to enhance polyketide production
Source: Nat Chem Biol. 2025 Jun 11;21(8):1214–25. doi: 10.1038/s41589-025-01911-6 (PMC12303837; doi:10.1038/s41589-025-01911-6)
Supplement: Supplementary file 8 — Exact value of each data point. [file 41589_2025_1911_MOESM8_ESM.xlsx]

## Sheet: Sheet1
FIigure 5a
	Strain	24 h				48 h				72 h
	bioH-MatBC-bioK	0.729743	0.260348	0.474874	0.60524	2.09633	2.08418	2.2251	1.88653	3.37537	2.76184	2.97542	2.96193
	E1_S2	0.695896	0.652733	0.817882	0.744322	2.13901	2.48914	2.40016	2.24987	3.27732	3.6753	3.18023	3.446
	E2_S3	1.94586	1.82183	1.93395	1.98169	3.02282	3.0364	3.11833	2.868	6.19216	5.9827	7.00285	6.54755
	E2_S7	2.68958	3.13205	2.78165	3.38241	4.77737	5.41292	4.99398	4.44752	12.3013	11.9984	11.4479	9.21395
	E2_S17	2.52115	2.71579	2.50833	2.49553	4.80923	5.21418	4.49411	4.43203	11.2669	11.4026	9.97106	11.4252
Figure 5b
	condition	bioH-RFP				bioH-MatBC				E1_S2				E2_S3				E2_S7				E2_S17
	LB + 0.2% arabinose	0.537313	0.544776	0.641791	0.597015	0.537313	0.477612	0.537313	0.656716	0.462687	0.447761	0.544776	0.589552	0.395522	0.455224	0.552239	0.574627	0.753731	0.850746	1.01493	1.14925	0.731343	0.738806	0.597015	0.731343
	LB + 0.2% arabinose + 10 mM Mal	0.544776	0.552239	0.537313	0.514925	1.71642	1.49254	1.62687	1.58955	0.768657	0.738806	0.850746	0.783582	2.13433	2.16418	1.83582	1.85075	1.79104	1.86567	1.88806	1.85075	1.78358	1.71642	1.75373	1.80597
Figure 5c
	hours	Bap1-bioH-matBC				E1_S2				E2_S3				E2_S7				E2_S17
	24 h	0.018657	0.014925	0.018657	0.026119	0.223881	0.197761	0.171642	0.220149	-0.00373	0	0.018657	0.003731	0.085821	0.115672	0.470149	0.470149	-0.00373	0	0	0.018657
	96 h	0.283582	0.455224	0.55597	0.44403	0.384328	0.376866	0.395522	0.373134	0.55597	0.955224	0.794776	0.757463	0.794776	0.686567	0.75	0.779851	0.455224	0.119403	0.421642	0.600746
